# Supplementary material for: Transcriptional and metabolic reprogramming induce an inflammatory phenotype in non-medullary thyroid carcinoma-induced macrophages
Source: Oncoimmunology. 2016 Sep 9;5(12):e1229725. doi: 10.1080/2162402X.2016.1229725 (PMC5213309; doi:10.1080/2162402X.2016.1229725)
Supplement: KONI_A_1229725_supplementary_data.zip [file koni-05-12-1229725-s001.zip]

Archive with 4 entries (4 files):
- KONI_A_1229725_s02.docx
- KONI_A_1229725_s03.xlsx
- KONI_A_1229725_s04.xlsx
- KONI_A_1229725_s05.xlsx
