# Supplementary material for: Transcriptional and metabolic reprogramming induce an inflammatory phenotype in non-medullary thyroid carcinoma-induced macrophages
Source: Oncoimmunology. 2016 Sep 9;5(12):e1229725. doi: 10.1080/2162402X.2016.1229725 (PMC5213309; doi:10.1080/2162402X.2016.1229725)
Supplement: KONI_A_1229725_supplementary_data.zip [file koni-05-12-1229725-s001.zip › KONI_A_1229725_s03.xlsx]

## Sheet: Sheet1
Gene Symbol	p-value(Co-culture (24h))	p-value(Hours of stimulation after co-culture)	p-value(Co-culture (24h) * Hours of stimulation after co-culture)	Mean(RPMI * 24)	Std(RPMI * 24)	Mean(RPMI * 4)	Std(RPMI * 4)	Mean(TPC1 * 24)	Std(TPC1 * 24)	Mean(TPC1 * 4)	Std(TPC1 * 4)	p-value(TPC1 * 24 vs. TPC1 * 4)	MeanRatio(TPC1 * 24 vs. TPC1 * 4)	FoldChange(TPC1 * 24 vs. TPC1 * 4)	FoldChange(TPC1 * 24 vs. TPC1 * 4) (Description)	p-value(RPMI * 24 vs. RPMI * 4)	MeanRatio(RPMI * 24 vs. RPMI * 4)	FoldChange(RPMI * 24 vs. RPMI * 4)	FoldChange(RPMI * 24 vs. RPMI * 4) (Description)	p-value(RPMI * 24 vs. TPC1 * 4)	MeanRatio(RPMI * 24 vs. TPC1 * 4)	FoldChange(RPMI * 24 vs. TPC1 * 4)	FoldChange(RPMI * 24 vs. TPC1 * 4) (Description)	p-value(TPC1 * 24 vs. RPMI * 4)	MeanRatio(TPC1 * 24 vs. RPMI * 4)	FoldChange(TPC1 * 24 vs. RPMI * 4)	FoldChange(TPC1 * 24 vs. RPMI * 4) (Description)	p-value(TPC1 * 4 vs. RPMI * 4)	MeanRatio(TPC1 * 4 vs. RPMI * 4)	FoldChange(TPC1 * 4 vs. RPMI * 4)	FoldChange(TPC1 * 4 vs. RPMI * 4) (Description)	p-value(TPC1 * 24 vs. RPMI * 24)	MeanRatio(TPC1 * 24 vs. RPMI * 24)	FoldChange(TPC1 * 24 vs. RPMI * 24)	FoldChange(TPC1 * 24 vs. RPMI * 24) (Description)	F(Co-culture (24h))	SS(Co-culture (24h))	F(Hours of stimulation after co-culture)	SS(Hours of stimulation after co-culture)	F(Co-culture (24h) * Hours of stimulation after co-culture)	SS(Co-culture (24h) * Hours of stimulation after co-culture)	SS(Error)	F(Error)
OSTF1	8.03105e-08	2.91895e-05	0.000429353	1126.55	11.6895	1138.21	15.2517	1172.28	10.9144	1249.96	16.3215	3.77325e-06	0.937855	-1.06626	TPC1 * 24 down vs TPC1 * 4	0.252942	0.989751	-1.01035	RPMI * 24 down vs RPMI * 4	2.55238e-08	0.901268	-1.10955	RPMI * 24 down vs TPC1 * 4	0.00432308	1.02993	1.02993	TPC1 * 24 up vs RPMI * 4	7.72467e-08	1.09818	1.09818	TPC1 * 4 up vs RPMI * 4	0.000507057	1.0406	1.0406	TPC1 * 24 up vs RPMI * 24	131.428	24799.6	42.3032	7982.31	23.0947	4357.81	2264.31	1
CLEC7A	2.48028e-06	0.00516246	0.0768651	2028.62	444.651	1816.93	198.628	3501.1	185.125	2734.18	240.379	0.00262108	1.28049	1.28049	TPC1 * 24 up vs TPC1 * 4	0.317264	1.11651	1.11651	RPMI * 24 up vs RPMI * 4	0.00456268	0.741948	-1.3478	RPMI * 24 down vs TPC1 * 4	2.56734e-06	1.92694	1.92694	TPC1 * 24 up vs RPMI * 4	0.000699854	1.50484	1.50484	TPC1 * 4 up vs RPMI * 4	1.00281e-05	1.72585	1.72585	TPC1 * 24 up vs RPMI * 24	69.3863	5710860	11.6358	957688	3.74553	308277	987663	1
FBRSL1	3.10404e-06	0.000245817	0.186098	403.042	32.5403	349.039	36.6567	305.484	24.4084	210.93	18.5896	0.000585275	1.44827	1.44827	TPC1 * 24 up vs TPC1 * 4	0.0215187	1.15472	1.15472	RPMI * 24 up vs RPMI * 4	6.98613e-07	1.91079	1.91079	RPMI * 24 up vs TPC1 * 4	0.0545196	0.875215	-1.14258	TPC1 * 24 down vs RPMI * 4	2.02872e-05	0.604316	-1.65476	TPC1 * 4 down vs RPMI * 4	0.000454914	0.757947	-1.31935	TPC1 * 24 down vs RPMI * 24	66.4354	55538.8	26.3991	22069.2	1.96706	1644.43	10031.8	1
RAP2A	3.25584e-06	3.27363e-08	0.0010011	809.336	22.2833	999.77	27.7915	898.475	55.1177	1291.67	67.2038	5.61724e-08	0.695592	-1.43762	TPC1 * 24 down vs TPC1 * 4	9.39311e-05	0.809522	-1.2353	RPMI * 24 down vs RPMI * 4	5.61766e-09	0.626582	-1.59596	RPMI * 24 down vs TPC1 * 4	0.010082	0.898681	-1.11274	TPC1 * 24 down vs RPMI * 4	1.4166e-06	1.29197	1.29197	TPC1 * 4 up vs RPMI * 4	0.019886	1.11014	1.11014	TPC1 * 24 up vs RPMI * 24	65.8215	145189	154.42	340621	18.6379	41111.7	26469.7	1
SSR1	4.38622e-06	0.55781	0.0195151	2582.82	81.7406	2473.22	69.6416	2854.59	120.149	3027.38	134.068	0.0379712	0.942925	-1.06053	TPC1 * 24 down vs TPC1 * 4	0.164949	1.04431	1.04431	RPMI * 24 up vs RPMI * 4	6.23131e-05	0.853153	-1.17212	RPMI * 24 down vs TPC1 * 4	0.000242637	1.1542	1.1542	TPC1 * 24 up vs RPMI * 4	7.45694e-06	1.22407	1.22407	TPC1 * 4 up vs RPMI * 4	0.00322441	1.10522	1.10522	TPC1 * 24 up vs RPMI * 24	62.0982	682171	0.363466	3992.81	7.25909	79743.7	131824	1
DAB2	5.39577e-06	0.296022	0.0857741	2470.01	231.998	2383.06	50.8489	3122.53	258.417	3453.25	275.558	0.0579267	0.904229	-1.10591	TPC1 * 24 down vs TPC1 * 4	0.591668	1.03649	1.03649	RPMI * 24 up vs RPMI * 4	4.36892e-05	0.71527	-1.39807	RPMI * 24 down vs TPC1 * 4	0.000525773	1.3103	1.3103	TPC1 * 24 up vs RPMI * 4	1.94848e-05	1.44908	1.44908	TPC1 * 4 up vs RPMI * 4	0.00138056	1.26418	1.26418	TPC1 * 24 up vs RPMI * 24	59.6173	2967750	1.19376	59425.3	3.50434	174446	597360	1
ACE	6.50815e-06	4.93168e-07	8.72186e-05	556.295	182.044	137.312	133.377	1982.21	345.469	329.174	109.372	1.32904e-07	6.02176	6.02176	TPC1 * 24 up vs TPC1 * 4	0.0167743	4.05133	4.05133	RPMI * 24 up vs RPMI * 4	0.158234	1.68997	1.68997	RPMI * 24 up vs TPC1 * 4	3.93614e-08	14.4358	14.4358	TPC1 * 24 up vs RPMI * 4	0.227746	2.39728	2.39728	TPC1 * 4 up vs RPMI * 4	6.59482e-07	3.56323	3.56323	TPC1 * 24 up vs RPMI * 24	57.4451	2617200	94.233	4293260	33.4259	1522880	546721	1
FAM110A	6.77663e-06	0.057328	0.32051	268.649	32.2384	303.251	10.9014	196.845	13.1955	208.597	24.7518	0.465575	0.943664	-1.0597	TPC1 * 24 down vs TPC1 * 4	0.046507	0.885897	-1.1288	RPMI * 24 down vs RPMI * 4	0.00230416	1.28789	1.28789	RPMI * 24 up vs TPC1 * 4	1.83819e-05	0.649117	-1.54055	TPC1 * 24 down vs RPMI * 4	5.58029e-05	0.687868	-1.45377	TPC1 * 4 down vs RPMI * 4	0.00060556	0.732723	-1.36477	TPC1 * 24 down vs RPMI * 24	56.9855	27708.2	4.41894	2148.63	1.07385	522.14	5834.79	1
PMP22	9.58499e-06	0.000721483	0.0669965	190.289	66.8652	117.951	37.554	460.611	46.5836	271.266	73.8281	0.000601566	1.698	1.698	TPC1 * 24 up vs TPC1 * 4	0.103706	1.61329	1.61329	RPMI * 24 up vs RPMI * 4	0.0722177	0.701484	-1.42555	RPMI * 24 down vs TPC1 * 4	2.44653e-06	3.90511	3.90511	TPC1 * 24 up vs RPMI * 4	0.00286383	2.29983	2.29983	TPC1 * 4 up vs RPMI * 4	2.61245e-05	2.42059	2.42059	TPC1 * 24 up vs RPMI * 24	53.1685	179468	20.2869	68477.9	4.0559	13690.5	40505.6	1
DLEU7	1.43443e-05	0.146823	0.573312	76.14	14.6489	69.719	12.5111	126.196	11.8496	112.127	13.6529	0.157868	1.12547	1.12547	TPC1 * 24 up vs TPC1 * 4	0.504873	1.0921	1.0921	RPMI * 24 up vs RPMI * 4	0.00229814	0.679051	-1.47264	RPMI * 24 down vs TPC1 * 4	5.78894e-05	1.81006	1.81006	TPC1 * 24 up vs RPMI * 4	0.000677462	1.60827	1.60827	TPC1 * 4 up vs RPMI * 4	0.000171055	1.65742	1.65742	TPC1 * 24 up vs RPMI * 24	48.9994	8549.58	2.40613	419.829	0.335215	58.4894	2093.8	1
ACTG1P4	1.76661e-05	0.000319912	0.0919067	5.63463	1.7784	10	1.34282	2.41719	1.23474	4.43471	0.284424	0.0459361	0.545063	-1.83465	TPC1 * 24 down vs TPC1 * 4	0.000421483	0.563463	-1.77474	RPMI * 24 down vs RPMI * 4	0.210187	1.27057	1.27057	RPMI * 24 up vs TPC1 * 4	2.36974e-06	0.241719	-4.13703	TPC1 * 24 down vs RPMI * 4	5.01776e-05	0.443471	-2.25494	TPC1 * 4 down vs RPMI * 4	0.00399668	0.428989	-2.33106	TPC1 * 24 down vs RPMI * 24	46.9531	77.1362	24.7993	40.7412	3.35543	5.51241	19.714	1
KIF3A	1.79871e-05	7.7099e-06	0.11039	102.657	5.77746	80.4181	3.12483	81.9035	4.3212	68.0198	5.67108	0.00160804	1.20411	1.20411	TPC1 * 24 up vs TPC1 * 4	2.98611e-05	1.27654	1.27654	RPMI * 24 up vs RPMI * 4	3.19538e-07	1.50923	1.50923	RPMI * 24 up vs TPC1 * 4	0.67242	1.01847	1.01847	TPC1 * 24 up vs RPMI * 4	0.00353135	0.845826	-1.18228	TPC1 * 4 down vs RPMI * 4	5.71316e-05	0.797835	-1.25339	TPC1 * 24 down vs RPMI * 24	46.7795	1099.06	55.5392	1304.86	2.9714	69.8113	281.933	1
IGSF6	2.19063e-05	0.0117145	0.0288632	2439.72	180.705	2490	145.654	2874.83	278.367	3436.9	196.837	0.0022911	0.836462	-1.19551	TPC1 * 24 down vs TPC1 * 4	0.736224	0.979809	-1.02061	RPMI * 24 down vs RPMI * 4	1.80138e-05	0.709861	-1.40873	RPMI * 24 down vs TPC1 * 4	0.0216072	1.15455	1.15455	TPC1 * 24 up vs RPMI * 4	2.96364e-05	1.38028	1.38028	TPC1 * 4 up vs RPMI * 4	0.0114018	1.17835	1.17835	TPC1 * 24 up vs RPMI * 24	44.9131	1909960	8.81727	374960	6.15928	261927	510308	1
SERINC5	2.19854e-05	1.18869e-05	0.756548	1811.59	102.228	1463.62	117.092	2169.69	124.542	1789.35	44.7893	0.00019798	1.21256	1.21256	TPC1 * 24 up vs TPC1 * 4	0.000418404	1.23774	1.23774	RPMI * 24 up vs RPMI * 4	0.763275	1.01243	1.01243	RPMI * 24 up vs TPC1 * 4	4.54071e-07	1.48241	1.48241	TPC1 * 24 up vs RPMI * 4	0.000710673	1.22255	1.22255	TPC1 * 4 up vs RPMI * 4	0.000330022	1.19767	1.19767	TPC1 * 24 up vs RPMI * 24	44.8796	467624	50.9078	530435	0.100611	1048.32	125034	1
SCPEP1	2.23026e-05	1.04929e-05	0.105878	1935.22	81.7361	1488.25	93.4322	2181.31	97.2529	1908.52	121.753	0.00221663	1.14293	1.14293	TPC1 * 24 up vs TPC1 * 4	3.68825e-05	1.30034	1.30034	RPMI * 24 up vs RPMI * 4	0.711183	1.01399	1.01399	RPMI * 24 up vs TPC1 * 4	4.26549e-07	1.46569	1.46569	TPC1 * 24 up vs RPMI * 4	6.54569e-05	1.28239	1.28239	TPC1 * 4 up vs RPMI * 4	0.00443368	1.12716	1.12716	TPC1 * 24 up vs RPMI * 24	44.7464	444023	52.208	518065	3.05744	30339.2	119077	1
S1PR4	3.11477e-05	1.64967e-05	0.42312	171.554	13.8888	118.545	18.0816	121.567	8.77586	79.9322	12.4733	0.00104465	1.52088	1.52088	TPC1 * 24 up vs TPC1 * 4	0.00014394	1.44716	1.44716	RPMI * 24 up vs RPMI * 4	6.59644e-07	2.14624	2.14624	RPMI * 24 up vs TPC1 * 4	0.760669	1.02549	1.02549	TPC1 * 24 up vs RPMI * 4	0.00182165	0.674279	-1.48307	TPC1 * 4 down vs RPMI * 4	0.000239306	0.708623	-1.41119	TPC1 * 24 down vs RPMI * 24	41.73	7849.84	47.6181	8957.46	0.687753	129.373	2257.32	1
LZIC	3.17938e-05	0.0984656	0.00221726	311.603	12.8863	278.908	7.85094	326.457	8.17592	338.471	15.4465	0.166845	0.964506	-1.0368	TPC1 * 24 down vs TPC1 * 4	0.0017457	1.11723	1.11723	RPMI * 24 up vs RPMI * 4	0.00644426	0.92062	-1.08623	RPMI * 24 down vs TPC1 * 4	8.15338e-05	1.17048	1.17048	TPC1 * 24 up vs RPMI * 4	9.5243e-06	1.21356	1.21356	TPC1 * 4 up vs RPMI * 4	0.093843	1.04767	1.04767	TPC1 * 24 up vs RPMI * 24	41.55	5537.92	3.20907	427.715	14.9973	1998.89	1599.4	1
CD300LF	3.21527e-05	8.58823e-06	0.184385	527.196	51.7718	316.277	49.7038	804.696	88.0287	494.159	84.3273	4.52454e-05	1.62841	1.62841	TPC1 * 24 up vs TPC1 * 4	0.00119477	1.66688	1.66688	RPMI * 24 up vs RPMI * 4	0.521375	1.06685	1.06685	RPMI * 24 up vs TPC1 * 4	4.62413e-07	2.54428	2.54428	TPC1 * 24 up vs RPMI * 4	0.00394794	1.56243	1.56243	TPC1 * 4 up vs RPMI * 4	0.00012608	1.52637	1.52637	TPC1 * 24 up vs RPMI * 24	41.4519	207373	54.3535	271916	1.98365	9923.69	60032.8	1
IFI16	3.29379e-05	0.000881046	0.677411	1418.44	54.064	1221.39	102.729	1758.93	131.568	1519.48	93.6156	0.00521634	1.15759	1.15759	TPC1 * 24 up vs TPC1 * 4	0.0159677	1.16134	1.16134	RPMI * 24 up vs RPMI * 4	0.176285	0.933506	-1.07123	RPMI * 24 down vs TPC1 * 4	5.96483e-06	1.4401	1.4401	TPC1 * 24 up vs RPMI * 4	0.00114838	1.24406	1.24406	TPC1 * 4 up vs RPMI * 4	0.000403353	1.24004	1.24004	TPC1 * 24 up vs RPMI * 24	41.2416	407778	19.2702	190535	0.181763	1797.18	118650	1
RAB11FIP1	3.56204e-05	0.756206	0.235161	1603.04	102.241	1652.58	91.4507	2007.93	139.903	1924.63	82.4457	0.289396	1.04328	1.04328	TPC1 * 24 up vs TPC1 * 4	0.522216	0.970021	-1.03091	RPMI * 24 down vs RPMI * 4	0.00107092	0.832909	-1.20061	RPMI * 24 down vs TPC1 * 4	0.000490028	1.21503	1.21503	TPC1 * 24 up vs RPMI * 4	0.00351591	1.16462	1.16462	TPC1 * 4 up vs RPMI * 4	0.000163377	1.25258	1.25258	TPC1 * 24 up vs RPMI * 24	40.565	458248	0.100904	1139.88	1.56227	17648.4	135560	1
TCAIM	3.58345e-05	0.537733	0.0282857	361.843	39.1779	321.377	20.825	411.949	15.3495	435.997	21.7922	0.213377	0.944844	-1.05838	TPC1 * 24 down vs TPC1 * 4	0.0471728	1.12591	1.12591	RPMI * 24 up vs RPMI * 4	0.00160407	0.82992	-1.20494	RPMI * 24 down vs TPC1 * 4	0.000336757	1.28183	1.28183	TPC1 * 24 up vs RPMI * 4	4.16955e-05	1.35665	1.35665	TPC1 * 4 up vs RPMI * 4	0.0179957	1.13848	1.13848	TPC1 * 24 up vs RPMI * 24	40.5136	27134.9	0.40245	269.551	6.21413	4162.06	8037.29	1
TP53BP1	4.17417e-05	0.0408945	0.000192262	501.266	8.71121	480.934	11.4627	422.906	10.1782	474.317	20.6294	0.000171261	0.89161	-1.12157	TPC1 * 24 down vs TPC1 * 4	0.055622	1.04228	1.04228	RPMI * 24 up vs RPMI * 4	0.0157854	1.05682	1.05682	RPMI * 24 up vs TPC1 * 4	5.77599e-05	0.879343	-1.13721	TPC1 * 24 down vs RPMI * 4	0.503533	0.986242	-1.01395	TPC1 * 4 down vs RPMI * 4	3.04063e-06	0.843675	-1.18529	TPC1 * 24 down vs RPMI * 24	39.2214	7221.11	5.24639	965.921	27.9565	5147.11	2209.34	1
EPRS	4.32238e-05	1.53744e-07	0.0402085	2110.19	42.3568	1609.24	64.4643	2260.76	120.909	1935.6	52.9262	6.06537e-05	1.16799	1.16799	TPC1 * 24 up vs TPC1 * 4	8.08517e-07	1.3113	1.3113	RPMI * 24 up vs RPMI * 4	0.0072144	1.0902	1.0902	RPMI * 24 up vs TPC1 * 4	4.59875e-08	1.40486	1.40486	TPC1 * 24 up vs RPMI * 4	5.86351e-05	1.2028	1.2028	TPC1 * 4 up vs RPMI * 4	0.0164751	1.07135	1.07135	TPC1 * 24 up vs RPMI * 24	38.9306	227452	116.81	682461	5.28931	30902.7	70109.9	1
PPP3R1	4.36709e-05	1.5779e-10	0.0841941	1014.06	42.4313	1337.53	15.9298	1092.63	39.9659	1484.13	39.6191	3.0413e-09	0.73621	-1.35831	TPC1 * 24 down vs TPC1 * 4	2.65224e-08	0.758154	-1.31899	RPMI * 24 down vs RPMI * 4	3.68247e-10	0.683265	-1.46356	RPMI * 24 down vs TPC1 * 4	5.64191e-07	0.816901	-1.22414	TPC1 * 24 down vs RPMI * 4	9.33146e-05	1.1096	1.1096	TPC1 * 4 up vs RPMI * 4	0.0096129	1.07749	1.07749	TPC1 * 24 up vs RPMI * 24	38.8451	50703.8	391.634	511192	3.54482	4626.98	15663.4	1
BST1	4.40733e-05	0.00817691	0.44831	287.306	25.3408	257.187	10.4827	376.059	40.6876	326.092	12.5292	0.0163209	1.15323	1.15323	TPC1 * 24 up vs TPC1 * 4	0.118344	1.11711	1.11711	RPMI * 24 up vs RPMI * 4	0.0511331	0.881059	-1.135	RPMI * 24 down vs TPC1 * 4	2.39723e-05	1.4622	1.4622	TPC1 * 24 up vs RPMI * 4	0.00231643	1.26792	1.26792	TPC1 * 4 up vs RPMI * 4	0.000332406	1.30891	1.30891	TPC1 * 24 up vs RPMI * 24	38.7691	24855.9	10.0039	6413.74	0.614459	393.946	7693.52	1
USP32	4.68351e-05	6.5856e-05	0.408873	1366.26	128.393	1665.82	103.373	1678.94	155.295	2078.91	61.4003	0.000418142	0.807608	-1.23822	TPC1 * 24 down vs TPC1 * 4	0.00357317	0.820172	-1.21926	RPMI * 24 down vs RPMI * 4	1.80067e-06	0.657202	-1.5216	RPMI * 24 down vs TPC1 * 4	0.876987	1.00787	1.00787	TPC1 * 24 up vs RPMI * 4	0.000320181	1.24798	1.24798	TPC1 * 4 up vs RPMI * 4	0.00267613	1.22886	1.22886	TPC1 * 24 up vs RPMI * 24	38.2681	526735	35.5514	489341	0.732389	10080.8	165172	1
SLC6A6	4.97029e-05	1.78858e-08	0.478347	6378.13	297.955	8561.42	222.234	5524.23	275.637	7476.72	428.631	1.47592e-06	0.738857	-1.35344	TPC1 * 24 down vs TPC1 * 4	4.5017e-07	0.744986	-1.34231	RPMI * 24 down vs RPMI * 4	0.000350126	0.853065	-1.17224	RPMI * 24 down vs TPC1 * 4	1.16651e-08	0.645247	-1.54979	TPC1 * 24 down vs RPMI * 4	0.000388976	0.873304	-1.14508	TPC1 * 4 down vs RPMI * 4	0.00239995	0.86612	-1.15457	TPC1 * 24 down vs RPMI * 24	37.7832	3758160	171.964	17104600	0.535512	53265.4	1193600	1
EXT1	5.16473e-05	0.000569472	0.064373	60.0149	9.52048	75.0686	9.81137	83.6285	13.4195	122.229	12.9494	0.000495618	0.684198	-1.46157	TPC1 * 24 down vs TPC1 * 4	0.0904078	0.799468	-1.25083	RPMI * 24 down vs RPMI * 4	6.24771e-06	0.491006	-2.03664	RPMI * 24 down vs TPC1 * 4	0.315706	1.11403	1.11403	TPC1 * 24 up vs RPMI * 4	8.89921e-05	1.62823	1.62823	TPC1 * 4 up vs RPMI * 4	0.0136156	1.39346	1.39346	TPC1 * 24 up vs RPMI * 24	37.4726	5008.89	21.5363	2878.72	4.14783	554.433	1604.02	1
CREBBP	5.30876e-05	0.00551465	0.00647687	2252.74	99.7498	2497.4	70.8792	2149.4	42.6501	2152.59	69.0916	0.952022	0.998518	-1.00148	TPC1 * 24 down vs TPC1 * 4	0.000503723	0.902034	-1.10861	RPMI * 24 down vs RPMI * 4	0.0777223	1.04653	1.04653	RPMI * 24 up vs TPC1 * 4	2.18812e-05	0.860654	-1.16191	TPC1 * 24 down vs RPMI * 4	2.39099e-05	0.861931	-1.16019	TPC1 * 4 down vs RPMI * 4	0.0698211	0.954125	-1.04808	TPC1 * 24 down vs RPMI * 24	37.2512	200845	11.3935	61429.5	10.8145	58307.7	64699.7	1
FCGR2A	5.4975e-05	0.975702	0.131421	966.993	61.5943	1098.41	22.855	1580.18	224.715	1453.72	216.03	0.28349	1.08699	1.08699	TPC1 * 24 up vs TPC1 * 4	0.265968	0.880361	-1.1359	RPMI * 24 down vs RPMI * 4	0.000993487	0.665186	-1.50334	RPMI * 24 down vs TPC1 * 4	0.00107372	1.43861	1.43861	TPC1 * 24 up vs RPMI * 4	0.00830172	1.32348	1.32348	TPC1 * 4 up vs RPMI * 4	0.000149031	1.63411	1.63411	TPC1 * 24 up vs RPMI * 24	36.9715	937988	0.000967117	24.5363	2.62104	66497.1	304447	1
ARPIN	6.36453e-05	4.99522e-09	0.00248402	1300.72	102.882	918.801	67.5852	1645.05	38.8839	995.25	55.7608	1.85649e-08	1.6529	1.6529	TPC1 * 24 up vs TPC1 * 4	5.68123e-06	1.41567	1.41567	RPMI * 24 up vs RPMI * 4	4.98929e-05	1.30693	1.30693	RPMI * 24 up vs TPC1 * 4	5.25926e-09	1.79044	1.79044	TPC1 * 24 up vs RPMI * 4	0.150059	1.08321	1.08321	TPC1 * 4 up vs RPMI * 4	1.59169e-05	1.26472	1.26472	TPC1 * 24 up vs RPMI * 24	35.8166	177057	215.327	1064460	14.5165	71761.1	59321.2	1
TRIM56	6.88871e-05	0.00435856	0.0047281	635.301	56.3433	765.808	43.7308	588.911	17.7945	589.739	14.81	0.975607	0.998596	-1.00141	TPC1 * 24 down vs TPC1 * 4	0.000352244	0.829583	-1.20543	RPMI * 24 down vs RPMI * 4	0.111361	1.07726	1.07726	RPMI * 24 up vs TPC1 * 4	2.28518e-05	0.769007	-1.30038	TPC1 * 24 down vs RPMI * 4	2.39065e-05	0.770088	-1.29855	TPC1 * 4 down vs RPMI * 4	0.105658	0.92698	-1.07877	TPC1 * 24 down vs RPMI * 24	35.2042	49487.7	12.2703	17248.7	11.9629	16816.7	16868.8	1
HSP90B2P	7.01e-05	1.17102e-09	0.00760934	360.688	23.1383	560.291	32.9275	401.061	22.4234	695.695	37.4391	8.27341e-09	0.57649	-1.73464	TPC1 * 24 down vs TPC1 * 4	6.145e-07	0.643751	-1.55339	RPMI * 24 down vs RPMI * 4	1.90594e-09	0.518457	-1.9288	RPMI * 24 down vs TPC1 * 4	6.4453e-06	0.715809	-1.39702	TPC1 * 24 down vs RPMI * 4	3.15389e-05	1.24167	1.24167	TPC1 * 4 up vs RPMI * 4	0.0784498	1.11193	1.11193	TPC1 * 24 up vs RPMI * 24	35.0702	30897.7	277.257	244270	10.2505	9030.94	10572.3	1
ATF5	7.4982e-05	2.30031e-07	0.000693363	962.711	153.572	1773.71	89.4118	889.36	89.8553	1208.99	86.4454	0.00131208	0.73562	-1.3594	TPC1 * 24 down vs TPC1 * 4	1.96804e-07	0.542767	-1.84241	RPMI * 24 down vs RPMI * 4	0.00750807	0.796291	-1.25582	RPMI * 24 down vs TPC1 * 4	7.5936e-08	0.501412	-1.99437	TPC1 * 24 down vs RPMI * 4	8.76084e-06	0.681618	-1.4671	TPC1 * 4 down vs RPMI * 4	0.35808	0.923808	-1.08248	TPC1 * 24 down vs RPMI * 24	34.5571	407131	108.504	1278330	20.4934	241440	141377	1
DIDO1	8.17075e-05	0.000226162	0.0239174	1342.84	41.8675	1283.98	32.4838	1269.63	34.9467	1093.97	64.3655	0.000137132	1.16057	1.16057	TPC1 * 24 up vs TPC1 * 4	0.0903781	1.04584	1.04584	RPMI * 24 up vs RPMI * 4	4.95425e-06	1.22749	1.22749	RPMI * 24 up vs TPC1 * 4	0.661501	0.988826	-1.0113	TPC1 * 24 down vs RPMI * 4	6.76651e-05	0.852016	-1.17369	TPC1 * 4 down vs RPMI * 4	0.0408964	0.945483	-1.05766	TPC1 * 24 down vs RPMI * 24	33.9108	69282.1	26.92	54999.5	6.67746	13642.5	24516.8	1
TMBIM4	8.26132e-05	2.39841e-05	0.323988	1765.18	63.2074	1600.59	69.6773	1965.97	62.622	1741.04	31.5756	0.000154558	1.12919	1.12919	TPC1 * 24 up vs TPC1 * 4	0.00186902	1.10283	1.10283	RPMI * 24 up vs RPMI * 4	0.571503	1.01386	1.01386	RPMI * 24 up vs TPC1 * 4	1.38706e-06	1.22827	1.22827	TPC1 * 24 up vs RPMI * 4	0.00541368	1.08775	1.08775	TPC1 * 4 up vs RPMI * 4	0.00040507	1.11375	1.11375	TPC1 * 24 up vs RPMI * 24	33.8285	116443	44.0756	151715	1.05787	3641.36	41305.9	1
NRIP1	8.65209e-05	0.99284	0.450124	762.913	58.0938	785.281	39.41	948.899	49.451	927.05	73.884	0.59538	1.02357	1.02357	TPC1 * 24 up vs TPC1 * 4	0.586777	0.971516	-1.02932	RPMI * 24 down vs RPMI * 4	0.00147697	0.822947	-1.21514	RPMI * 24 down vs TPC1 * 4	0.00151162	1.20836	1.20836	TPC1 * 24 up vs RPMI * 4	0.00407263	1.18053	1.18053	TPC1 * 4 up vs RPMI * 4	0.000566473	1.24378	1.24378	TPC1 * 24 up vs RPMI * 24	33.4852	107423	8.39508e-05	0.26932	0.609442	1955.13	38496.9	1
MICALL2	8.79102e-05	0.00180131	0.0211403	219.165	50.2263	382.624	67.5202	142.209	37.1692	175.121	35.1695	0.363221	0.812064	-1.23143	TPC1 * 24 down vs TPC1 * 4	0.000519425	0.572796	-1.74582	RPMI * 24 down vs RPMI * 4	0.229925	1.25151	1.25151	RPMI * 24 up vs TPC1 * 4	1.64111e-05	0.371668	-2.69057	TPC1 * 24 down vs RPMI * 4	6.62005e-05	0.457684	-2.18492	TPC1 * 4 down vs RPMI * 4	0.0472767	0.648867	-1.54115	TPC1 * 24 down vs RPMI * 24	33.3675	80917.2	15.9013	38561.1	7.02775	17042.5	29100.3	1
FCGR1A	9.43102e-05	5.50887e-07	0.000258746	73.4314	15.8944	18.9633	20.9384	204.605	36.7244	26.5223	17.4268	2.32838e-07	7.71443	7.71443	TPC1 * 24 up vs TPC1 * 4	0.00788529	3.87229	3.87229	RPMI * 24 up vs RPMI * 4	0.0179051	2.76867	2.76867	RPMI * 24 up vs TPC1 * 4	1.47831e-07	10.7895	10.7895	TPC1 * 24 up vs RPMI * 4	0.666593	1.39861	1.39861	TPC1 * 4 up vs RPMI * 4	5.81639e-06	2.78634	2.78634	TPC1 * 24 up vs RPMI * 24	32.852	19246.6	92.3086	54079.6	26.0822	15280.5	7030.28	1
CD163	9.86296e-05	0.00137682	0.031904	872.371	113.285	734.839	154.066	1526.08	168.178	998.257	196.429	0.000568346	1.52874	1.52874	TPC1 * 24 up vs TPC1 * 4	0.249758	1.18716	1.18716	RPMI * 24 up vs RPMI * 4	0.289952	0.873894	-1.1443	RPMI * 24 down vs TPC1 * 4	1.52041e-05	2.07676	2.07676	TPC1 * 24 up vs RPMI * 4	0.0390069	1.35847	1.35847	TPC1 * 4 up vs RPMI * 4	9.17823e-05	1.74935	1.74935	TPC1 * 24 up vs RPMI * 24	32.5267	841124	17.1193	442697	5.89057	152327	310314	1
AGPS	0.000104528	2.38945e-05	0.207151	1405.88	79.81	1180.81	53.5718	1528.17	44.8978	1378.36	38.5884	0.00275387	1.10869	1.10869	TPC1 * 24 up vs TPC1 * 4	0.00010914	1.19061	1.19061	RPMI * 24 up vs RPMI * 4	0.503619	1.01997	1.01997	RPMI * 24 up vs TPC1 * 4	1.57131e-06	1.29418	1.29418	TPC1 * 24 up vs RPMI * 4	0.000336584	1.16731	1.16731	TPC1 * 4 up vs RPMI * 4	0.00982778	1.08698	1.08698	TPC1 * 24 up vs RPMI * 24	32.1083	102301	44.1099	140539	1.77803	5665.01	38233.3	1
NSF	0.000119168	2.67385e-07	0.00951468	1267.44	27.2063	1461.41	36.2805	1334.94	80.4412	1695.11	55.7708	6.62677e-07	0.787524	-1.2698	TPC1 * 24 down vs TPC1 * 4	0.000268152	0.867274	-1.15304	RPMI * 24 down vs RPMI * 4	1.02608e-07	0.747708	-1.33742	RPMI * 24 down vs TPC1 * 4	0.0061552	0.913457	-1.09474	TPC1 * 24 down vs RPMI * 4	5.12033e-05	1.15991	1.15991	TPC1 * 4 up vs RPMI * 4	0.102185	1.05325	1.05325	TPC1 * 24 up vs RPMI * 24	31.1791	90712.7	105.543	307067	9.49449	27623.3	34912.9	1
UBE2W	0.000119687	5.56598e-06	0.0316663	678.267	64.1391	793.846	6.15747	747.397	7.96059	969.686	59.0868	1.14498e-05	0.770761	-1.29742	TPC1 * 24 down vs TPC1 * 4	0.00290596	0.854406	-1.1704	RPMI * 24 down vs RPMI * 4	7.04315e-07	0.69947	-1.42965	RPMI * 24 down vs TPC1 * 4	0.160335	0.941488	-1.06215	TPC1 * 24 down vs RPMI * 4	0.000104679	1.2215	1.2215	TPC1 * 4 up vs RPMI * 4	0.0458286	1.10192	1.10192	TPC1 * 24 up vs RPMI * 24	31.1486	60010.6	59.2526	114156	5.91046	11387	23119.1	1
NPC2	0.000121013	0.00177338	0.301174	3930.67	138.874	4242.57	137.075	4411.34	219.124	4954.38	311.409	0.00371461	0.890392	-1.1231	TPC1 * 24 down vs TPC1 * 4	0.0615715	0.926484	-1.07935	RPMI * 24 down vs RPMI * 4	1.99371e-05	0.793372	-1.26044	RPMI * 24 down vs TPC1 * 4	0.28639	1.03978	1.03978	TPC1 * 24 up vs RPMI * 4	0.000509442	1.16778	1.16778	TPC1 * 4 up vs RPMI * 4	0.00795746	1.12229	1.12229	TPC1 * 24 up vs RPMI * 24	31.0715	1422040	15.9706	730922	1.16739	53427.7	549199	1
PDIA6	0.000123628	1.04319e-08	0.0014053	2828.11	165.219	3395.4	72.074	2912.65	89.6781	3966.15	122.521	2.6972e-08	0.734376	-1.3617	TPC1 * 24 down vs TPC1 * 4	1.88126e-05	0.832925	-1.20059	RPMI * 24 down vs RPMI * 4	1.12974e-08	0.713063	-1.4024	RPMI * 24 down vs TPC1 * 4	8.55919e-05	0.857822	-1.16574	TPC1 * 24 down vs RPMI * 4	1.77311e-05	1.1681	1.1681	TPC1 * 4 up vs RPMI * 4	0.330373	1.02989	1.02989	TPC1 * 24 up vs RPMI * 24	30.9222	429398	189.175	2626960	17.0246	236410	166637	1
HMOX1	0.000126413	0.291198	0.844395	2728.86	539.682	2892.8	190.008	1686.05	289.178	1922.77	340.225	0.374425	0.876886	-1.1404	TPC1 * 24 down vs TPC1 * 4	0.534898	0.943329	-1.06008	RPMI * 24 down vs RPMI * 4	0.0085084	1.41924	1.41924	RPMI * 24 up vs TPC1 * 4	0.00051174	0.582843	-1.71573	TPC1 * 24 down vs RPMI * 4	0.00262177	0.664673	-1.5045	TPC1 * 4 down vs RPMI * 4	0.00157033	0.617857	-1.6185	TPC1 * 24 down vs RPMI * 24	30.7673	4051570	1.21903	160527	0.0402276	5297.34	1580210	1
DSC2	0.000126647	0.000159073	0.232674	342.919	64.5447	171.433	70.6678	624.226	95.0145	348.781	95.7744	0.000505593	1.78974	1.78974	TPC1 * 24 up vs TPC1 * 4	0.0125498	2.00031	2.00031	RPMI * 24 up vs RPMI * 4	0.921809	0.983192	-1.01709	RPMI * 24 down vs TPC1 * 4	5.24719e-06	3.64122	3.64122	TPC1 * 24 up vs RPMI * 4	0.0104169	2.0345	2.0345	TPC1 * 4 up vs RPMI * 4	0.000426075	1.82033	1.82033	TPC1 * 24 up vs RPMI * 24	30.7545	210364	29.2023	199747	1.58002	10807.5	82081.3	1
TMEM41B	0.000126966	7.24178e-10	0.0116258	392.57	19.7875	526.628	8.0765	416.527	25.183	606.007	17.2826	6.30849e-09	0.68733	-1.45491	TPC1 * 24 down vs TPC1 * 4	2.97932e-07	0.745441	-1.34149	RPMI * 24 down vs RPMI * 4	1.61348e-09	0.647798	-1.54369	RPMI * 24 down vs TPC1 * 4	2.40759e-06	0.790932	-1.26433	TPC1 * 24 down vs RPMI * 4	6.0029e-05	1.15073	1.15073	TPC1 * 4 up vs RPMI * 4	0.0941466	1.06103	1.06103	TPC1 * 24 up vs RPMI * 24	30.737	10678.4	301.305	104677	8.84157	3071.66	4168.93	1
YARS2	0.000130161	0.155687	0.0127586	179.192	11.5371	158.658	11.0061	140.088	7.95974	146.605	4.98918	0.338916	0.955549	-1.04652	TPC1 * 24 down vs TPC1 * 4	0.00855775	1.12943	1.12943	RPMI * 24 up vs RPMI * 4	0.000319601	1.22228	1.22228	RPMI * 24 up vs TPC1 * 4	0.0149496	0.882958	-1.13256	TPC1 * 24 down vs RPMI * 4	0.0902961	0.924032	-1.08221	TPC1 * 4 down vs RPMI * 4	6.44563e-05	0.781776	-1.27914	TPC1 * 24 down vs RPMI * 24	30.565	2617.03	2.2949	196.494	8.54647	731.767	1027.47	1
TONSL	0.000131083	1.73366e-07	0.49206	78.0055	8.21899	36.2182	8.47231	55.156	6.14606	18.5648	6.15831	1.32304e-05	2.971	2.971	TPC1 * 24 up vs TPC1 * 4	3.48245e-06	2.15376	2.15376	RPMI * 24 up vs RPMI * 4	8.02408e-08	4.20179	4.20179	RPMI * 24 up vs TPC1 * 4	0.00330964	1.52288	1.52288	TPC1 * 24 up vs RPMI * 4	0.00522077	0.512582	-1.95091	TPC1 * 4 down vs RPMI * 4	0.000854422	0.707079	-1.41427	TPC1 * 24 down vs RPMI * 24	30.5162	1640.48	114.275	6143.18	0.50223	26.9987	645.092	1
CPVL	0.000133971	7.81144e-10	0.000754294	1148.29	139.878	363.186	117.861	1762.6	123.939	426.65	108.139	2.96052e-09	4.13126	4.13126	TPC1 * 24 up vs TPC1 * 4	1.06949e-06	3.16171	3.16171	RPMI * 24 up vs RPMI * 4	2.58232e-06	2.69141	2.69141	RPMI * 24 up vs TPC1 * 4	1.73741e-09	4.85316	4.85316	TPC1 * 24 up vs RPMI * 4	0.479568	1.17474	1.17474	TPC1 * 4 up vs RPMI * 4	1.31287e-05	1.53498	1.53498	TPC1 * 24 up vs RPMI * 24	30.3661	459377	297.387	4498860	20.0576	303431	181536	1
CCDC57	0.00013482	0.188649	0.0383171	991.757	83.8273	1026.03	37.1222	874.876	93.2297	738.144	67.2008	0.0219507	1.18524	1.18524	TPC1 * 24 up vs TPC1 * 4	0.522051	0.966593	-1.03456	RPMI * 24 down vs RPMI * 4	0.000378948	1.34358	1.34358	RPMI * 24 up vs TPC1 * 4	0.0131252	0.852677	-1.17278	TPC1 * 24 down vs RPMI * 4	0.000128045	0.719415	-1.39002	TPC1 * 4 down vs RPMI * 4	0.0440989	0.882147	-1.1336	TPC1 * 24 down vs RPMI * 24	30.3227	163840	1.94271	10496.9	5.41232	29243.8	64838.4	1
CHMP7	0.000142285	0.0029081	0.382287	745.873	54.6797	795.631	20.3626	633.163	32.0846	714.965	23.6544	0.0066508	0.885586	-1.1292	TPC1 * 24 down vs TPC1 * 4	0.069671	0.937461	-1.06671	RPMI * 24 down vs RPMI * 4	0.239712	1.04323	1.04323	RPMI * 24 up vs TPC1 * 4	2.9238e-05	0.7958	-1.2566	TPC1 * 24 down vs RPMI * 4	0.00723642	0.898615	-1.11282	TPC1 * 4 down vs RPMI * 4	0.000712457	0.848889	-1.17801	TPC1 * 24 down vs RPMI * 24	29.9543	37393.9	13.8646	17308.1	0.822548	1026.84	14980.4	1
METTL9	0.000152512	2.02868e-05	0.4924	2247.34	152.752	1830.31	64.6854	2511.19	102.85	2173.29	108.905	0.00107669	1.15548	1.15548	TPC1 * 24 up vs TPC1 * 4	0.000195436	1.22785	1.22785	RPMI * 24 up vs RPMI * 4	0.367188	1.03407	1.03407	RPMI * 24 up vs TPC1 * 4	1.74502e-06	1.372	1.372	TPC1 * 24 up vs RPMI * 4	0.000961139	1.18739	1.18739	TPC1 * 4 up vs RPMI * 4	0.00590056	1.1174	1.1174	TPC1 * 24 up vs RPMI * 24	29.4846	368232	45.633	569910	0.501426	6262.3	149868	1
PDCL3	0.000159773	0.435454	0.266629	131.75	8.78136	142	9.79683	165.881	10.674	164.019	12.0523	0.804325	1.01135	1.01135	TPC1 * 24 up vs TPC1 * 4	0.188489	0.927819	-1.0778	RPMI * 24 down vs RPMI * 4	0.000881088	0.803263	-1.24492	RPMI * 24 down vs TPC1 * 4	0.00697326	1.16817	1.16817	TPC1 * 24 up vs RPMI * 4	0.0111618	1.15506	1.15506	TPC1 * 4 up vs RPMI * 4	0.000567194	1.25905	1.25905	TPC1 * 24 up vs RPMI * 24	29.173	3152.74	0.651005	70.3545	1.35738	146.693	1296.85	1
FKBP15	0.000171407	0.00171713	0.0235785	3073.04	151.397	2981.22	100.149	3586.17	175.072	3159.76	55.3222	0.00054038	1.13495	1.13495	TPC1 * 24 up vs TPC1 * 4	0.334362	1.0308	1.0308	RPMI * 24 up vs RPMI * 4	0.360818	0.972553	-1.02822	RPMI * 24 down vs TPC1 * 4	2.44001e-05	1.20292	1.20292	TPC1 * 24 up vs RPMI * 4	0.0741641	1.05989	1.05989	TPC1 * 4 up vs RPMI * 4	0.000112279	1.16698	1.16698	TPC1 * 24 up vs RPMI * 24	28.7066	478407	16.1142	268549	6.71756	111951	199985	1
C16orf62	0.000178421	6.4777e-05	0.00200488	546.049	20.4544	573.929	33.9542	565.203	36.3674	700.192	8.94219	1.43148e-05	0.807211	-1.23883	TPC1 * 24 down vs TPC1 * 4	0.173786	0.951424	-1.05106	RPMI * 24 down vs RPMI * 4	3.78476e-06	0.779857	-1.28229	RPMI * 24 down vs TPC1 * 4	0.658926	0.984796	-1.01544	TPC1 * 24 down vs RPMI * 4	2.73398e-05	1.22	1.22	TPC1 * 4 up vs RPMI * 4	0.340115	1.03508	1.03508	TPC1 * 24 up vs RPMI * 24	28.4429	21146	35.6795	26526.1	15.4314	11472.6	8921.46	1
BCL3	0.000186917	0.000183458	0.0195056	656.463	76.2816	986.393	95.3629	548.961	88.8338	656.935	65.8551	0.0885115	0.835641	-1.19669	TPC1 * 24 down vs TPC1 * 4	0.000104867	0.665518	-1.50259	RPMI * 24 down vs RPMI * 4	0.993674	0.999282	-1.00072	RPMI * 24 down vs TPC1 * 4	7.13747e-06	0.556534	-1.79684	TPC1 * 24 down vs RPMI * 4	0.000106219	0.665997	-1.50151	TPC1 * 4 down vs RPMI * 4	0.0897503	0.836241	-1.19583	TPC1 * 24 down vs RPMI * 24	28.1394	190935	28.2609	191760	7.26051	49264.9	81423.9	1
TRIM38	0.000192184	5.97507e-07	0.118661	1202.18	44.8938	1370.63	22.5284	1279.54	46.8754	1520.07	51.3687	4.1096e-06	0.841761	-1.18799	TPC1 * 24 down vs TPC1 * 4	0.000124977	0.877101	-1.14012	RPMI * 24 down vs RPMI * 4	2.15017e-07	0.79087	-1.26443	RPMI * 24 down vs TPC1 * 4	0.0109965	0.93354	-1.07119	TPC1 * 24 down vs RPMI * 4	0.000349484	1.10903	1.10903	TPC1 * 4 up vs RPMI * 4	0.0254397	1.06435	1.06435	TPC1 * 24 up vs RPMI * 24	27.9591	51437.9	90.9186	167268	2.82444	5196.28	22077.1	1
FAM102B	0.000194233	0.00026657	0.83223	548.196	85.0347	408.639	24.8132	705.654	41.9991	553.696	59.2819	0.00276261	1.27444	1.27444	TPC1 * 24 up vs TPC1 * 4	0.00484529	1.34152	1.34152	RPMI * 24 up vs RPMI * 4	0.894253	0.990068	-1.01003	RPMI * 24 down vs TPC1 * 4	9.06184e-06	1.72684	1.72684	TPC1 * 24 up vs RPMI * 4	0.00377364	1.35497	1.35497	TPC1 * 4 up vs RPMI * 4	0.00215864	1.28723	1.28723	TPC1 * 24 up vs RPMI * 24	27.8905	91514.9	25.8993	84981.3	0.0468748	153.806	39374.6	1
SRBD1	0.000199052	0.162629	0.00365681	216.303	14.1337	171.744	18.8131	230.915	22.1065	249.406	13.6263	0.161393	0.925858	-1.08008	TPC1 * 24 down vs TPC1 * 4	0.00367008	1.25945	1.25945	RPMI * 24 up vs RPMI * 4	0.0203437	0.867273	-1.15304	RPMI * 24 down vs TPC1 * 4	0.000451849	1.34453	1.34453	TPC1 * 24 up vs RPMI * 4	4.14006e-05	1.4522	1.4522	TPC1 * 4 up vs RPMI * 4	0.261127	1.06755	1.06755	TPC1 * 24 up vs RPMI * 24	27.7326	8514.4	2.21326	679.511	12.9483	3975.36	3684.21	1
ANTXR2	0.000206697	2.69436e-09	0.0854413	632.367	58.4825	1002.69	23.7317	784.179	11.8668	1074.55	56.1704	5.39743e-07	0.729776	-1.37028	TPC1 * 24 down vs TPC1 * 4	3.74981e-08	0.63067	-1.58561	RPMI * 24 down vs RPMI * 4	5.05455e-09	0.588495	-1.69925	RPMI * 24 down vs TPC1 * 4	1.0232e-05	0.782076	-1.27865	TPC1 * 24 down vs RPMI * 4	0.034624	1.07167	1.07167	TPC1 * 4 up vs RPMI * 4	0.000292813	1.24007	1.24007	TPC1 * 24 up vs RPMI * 24	27.4909	50028.9	239.865	436514	3.51279	6392.69	21838	1
EIF2AK1	0.000208373	0.303379	0.0250513	1276.89	48.868	1246.75	39.669	1331.32	30.1698	1405.15	41.6072	0.024555	0.947458	-1.05546	TPC1 * 24 down vs TPC1 * 4	0.314817	1.02417	1.02417	RPMI * 24 up vs RPMI * 4	0.000773217	0.908722	-1.10045	RPMI * 24 down vs TPC1 * 4	0.0122884	1.06783	1.06783	TPC1 * 24 up vs RPMI * 4	0.000133351	1.12705	1.12705	TPC1 * 4 up vs RPMI * 4	0.082494	1.04263	1.04263	TPC1 * 24 up vs RPMI * 24	27.4394	45296.1	1.1563	1908.79	6.54807	10809.4	19809.3	1
TCFL5	0.000209693	0.00604266	0.0336443	109.994	3.86165	90.375	9.98206	119.716	7.21745	116.535	4.61718	0.524059	1.0273	1.0273	TPC1 * 24 up vs TPC1 * 4	0.00161773	1.21708	1.21708	RPMI * 24 up vs RPMI * 4	0.202102	0.94387	-1.05947	RPMI * 24 down vs TPC1 * 4	5.73119e-05	1.32466	1.32466	TPC1 * 24 up vs RPMI * 4	0.00016089	1.28946	1.28946	TPC1 * 4 up vs RPMI * 4	0.0679737	1.08839	1.08839	TPC1 * 24 up vs RPMI * 24	27.3991	1287.51	11.0623	519.828	5.75016	270.205	563.891	1
SNX5	0.000216893	7.34447e-05	0.817764	879.414	40.7395	772.175	39.0693	966.543	28.1248	867.548	30.3929	0.00176282	1.11411	1.11411	TPC1 * 24 up vs TPC1 * 4	0.000973985	1.13888	1.13888	RPMI * 24 up vs RPMI * 4	0.640249	1.01368	1.01368	RPMI * 24 up vs TPC1 * 4	4.54397e-06	1.25171	1.25171	TPC1 * 24 up vs RPMI * 4	0.00229633	1.12351	1.12351	TPC1 * 4 up vs RPMI * 4	0.00422179	1.09908	1.09908	TPC1 * 24 up vs RPMI * 24	27.1844	33306.7	34.7144	42532.5	0.0554777	67.972	14702.6	1
HIF1A	0.000229546	0.0169957	0.928373	1758.66	173.492	2014.55	76.9287	2244.95	253.94	2518.4	213.726	0.0659548	0.891423	-1.1218	TPC1 * 24 down vs TPC1 * 4	0.0827175	0.872978	-1.1455	RPMI * 24 down vs RPMI * 4	0.000112444	0.698324	-1.432	RPMI * 24 down vs TPC1 * 4	0.114019	1.11437	1.11437	TPC1 * 24 up vs RPMI * 4	0.00288795	1.25011	1.25011	TPC1 * 4 up vs RPMI * 4	0.0036626	1.27652	1.27652	TPC1 * 24 up vs RPMI * 24	26.8267	980393	7.66695	280192	0.00842692	307.966	438545	1
BBC3	0.000229969	0.38067	0.125749	378.281	50.3094	394.56	53.0381	300.097	20.5379	243.532	45.5104	0.0958434	1.23227	1.23227	TPC1 * 24 up vs TPC1 * 4	0.612446	0.958741	-1.04303	RPMI * 24 down vs RPMI * 4	0.00102248	1.55331	1.55331	RPMI * 24 up vs TPC1 * 4	0.0107012	0.760587	-1.31477	TPC1 * 24 down vs RPMI * 4	0.000415281	0.617225	-1.62015	TPC1 * 4 down vs RPMI * 4	0.0280202	0.793318	-1.26053	TPC1 * 24 down vs RPMI * 24	26.8151	52538	0.828343	1622.95	2.70828	5306.24	23511.2	1
MEPCE	0.000249416	0.163629	0.118054	636.688	56.75	704.91	37.5144	562.479	22.2881	558.176	47.9304	0.889983	1.00771	1.00771	TPC1 * 24 up vs TPC1 * 4	0.0448135	0.903219	-1.10715	RPMI * 24 down vs RPMI * 4	0.0242019	1.14066	1.14066	RPMI * 24 up vs TPC1 * 4	0.000535789	0.797945	-1.25322	TPC1 * 24 down vs RPMI * 4	0.000420857	0.791839	-1.26288	TPC1 * 4 down vs RPMI * 4	0.0313656	0.883445	-1.13193	TPC1 * 24 down vs RPMI * 24	26.309	48816.1	2.20186	4085.54	2.83479	5259.94	22265.9	1
ARMT1	0.000256732	0.000952827	0.208688	390.166	38.9303	464.96	58.76	483.966	62.229	624.642	31.5441	0.00172407	0.774789	-1.29067	TPC1 * 24 down vs TPC1 * 4	0.0542581	0.83914	-1.1917	RPMI * 24 down vs RPMI * 4	2.23724e-05	0.624624	-1.60096	RPMI * 24 down vs TPC1 * 4	0.597708	1.04088	1.04088	TPC1 * 24 up vs RPMI * 4	0.000661515	1.34343	1.34343	TPC1 * 4 up vs RPMI * 4	0.020219	1.24041	1.24041	TPC1 * 24 up vs RPMI * 24	26.1304	64253.1	18.8809	46427.1	1.76521	4340.56	29507.4	1
SREK1IP1	0.000258203	0.000348868	0.023164	356.635	14.1346	375.128	7.28509	376.558	16.6826	436.4	21.8956	0.000181005	0.862873	-1.15892	TPC1 * 24 down vs TPC1 * 4	0.125816	0.950703	-1.05185	RPMI * 24 down vs RPMI * 4	1.25289e-05	0.817219	-1.22366	RPMI * 24 down vs TPC1 * 4	0.900826	1.00381	1.00381	TPC1 * 24 up vs RPMI * 4	0.000147273	1.16334	1.16334	TPC1 * 4 up vs RPMI * 4	0.10165	1.05586	1.05586	TPC1 * 24 up vs RPMI * 24	26.0952	6592.83	24.2885	6136.4	6.76753	1709.79	3031.75	1
SETD9	0.000260739	0.0723038	0.00605928	60.2707	3.03369	49.8645	4.24935	63.7649	2.99051	66.4261	5.05923	0.357215	0.959937	-1.04173	TPC1 * 24 down vs TPC1 * 4	0.00280099	1.20869	1.20869	RPMI * 24 up vs RPMI * 4	0.0468849	0.907335	-1.10213	RPMI * 24 down vs TPC1 * 4	0.000308649	1.27876	1.27876	TPC1 * 24 up vs RPMI * 4	6.62355e-05	1.33213	1.33213	TPC1 * 4 up vs RPMI * 4	0.232603	1.05798	1.05798	TPC1 * 24 up vs RPMI * 24	26.035	402.236	3.88258	59.9852	11.0524	170.758	185.398	1
DCAF7	0.000261217	1.54786e-05	0.180241	2186.66	105.834	2585.07	93.047	2497.26	88.8797	2760.19	92.2258	0.00209011	0.904742	-1.10529	TPC1 * 24 down vs TPC1 * 4	7.05875e-05	0.84588	-1.1822	RPMI * 24 down vs RPMI * 4	1.96534e-06	0.792212	-1.26229	RPMI * 24 down vs TPC1 * 4	0.216629	0.966033	-1.03516	TPC1 * 24 down vs RPMI * 4	0.0231805	1.06774	1.06774	TPC1 * 4 up vs RPMI * 4	0.000597019	1.14204	1.14204	TPC1 * 24 up vs RPMI * 24	26.0238	235930	48.2435	437373	2.02462	18355.1	108791	1
CLCF1	0.000266599	0.0016214	0.734488	78.1766	18.1072	106.807	17.7555	36.0999	11.4056	70.1046	13.6132	0.00907872	0.514944	-1.94196	TPC1 * 24 down vs TPC1 * 4	0.022567	0.731941	-1.36623	RPMI * 24 down vs RPMI * 4	0.47503	1.11514	1.11514	RPMI * 24 up vs TPC1 * 4	3.11602e-05	0.337991	-2.95866	TPC1 * 24 down vs RPMI * 4	0.00574768	0.656365	-1.52354	TPC1 * 4 down vs RPMI * 4	0.00233547	0.461774	-2.16556	TPC1 * 24 down vs RPMI * 24	25.8987	6206.19	16.3716	3923.18	0.120516	28.8796	2875.6	1
NPTXR	0.000273789	0.852509	0.826099	10.317	3.46967	10.8369	1.77258	4.236	2.27404	4.19261	2.19458	0.980888	1.01035	1.01035	TPC1 * 24 up vs TPC1 * 4	0.774439	0.952025	-1.05039	RPMI * 24 down vs RPMI * 4	0.00477955	2.46075	2.46075	RPMI * 24 up vs TPC1 * 4	0.00291868	0.390887	-2.55828	TPC1 * 24 down vs RPMI * 4	0.00279128	0.386884	-2.58476	TPC1 * 4 down vs RPMI * 4	0.00500026	0.410585	-2.43555	TPC1 * 24 down vs RPMI * 24	25.7361	161.932	0.0360884	0.227069	0.0504278	0.317293	75.5042	1
GANC	0.000274245	6.38925e-06	0.00362638	289.233	15.9016	253	12.697	368.006	19.2712	266.34	23.1044	4.18388e-06	1.38171	1.38171	TPC1 * 24 up vs TPC1 * 4	0.0154168	1.14321	1.14321	RPMI * 24 up vs RPMI * 4	0.099936	1.08595	1.08595	RPMI * 24 up vs TPC1 * 4	1.16317e-06	1.45457	1.45457	TPC1 * 24 up vs RPMI * 4	0.319358	1.05273	1.05273	TPC1 * 4 up vs RPMI * 4	5.06647e-05	1.27235	1.27235	TPC1 * 24 up vs RPMI * 24	25.7259	8484.86	57.6558	19015.9	12.9811	4281.39	3957.81	1
CCDC85C	0.000281297	0.0250135	0.511412	14.389	4.08534	9.81475	1.89816	6.28551	1.55549	3.62417	3.04105	0.207769	1.73433	1.73433	TPC1 * 24 up vs TPC1 * 4	0.0410405	1.46606	1.46606	RPMI * 24 up vs RPMI * 4	0.000163826	3.97029	3.97029	RPMI * 24 up vs TPC1 * 4	0.102851	0.640414	-1.56149	TPC1 * 24 down vs RPMI * 4	0.00923794	0.369258	-2.70814	TPC1 * 4 down vs RPMI * 4	0.00159813	0.436828	-2.28923	TPC1 * 24 down vs RPMI * 24	25.5715	204.32	6.55227	52.3536	0.457963	3.65919	95.8817	1
TFE3	0.00028346	0.000125803	0.131318	1199.36	57.0238	1461.04	111.875	1074.06	67.898	1217.52	30.6461	0.0166743	0.882167	-1.13357	TPC1 * 24 down vs TPC1 * 4	0.000275443	0.820891	-1.21819	RPMI * 24 down vs RPMI * 4	0.731036	0.985081	-1.01514	RPMI * 24 down vs TPC1 * 4	7.26462e-06	0.735131	-1.3603	TPC1 * 24 down vs RPMI * 4	0.000499037	0.833323	-1.20001	TPC1 * 4 down vs RPMI * 4	0.0318863	0.895527	-1.11666	TPC1 * 24 down vs RPMI * 24	25.5251	136029	30.8009	164146	2.62258	13976.3	63950.9	1
SLC25A46	0.000284211	0.00038938	0.146752	605.395	31.432	639.545	23.7823	641.477	7.95924	707.622	9.18136	0.000682667	0.906525	-1.10311	TPC1 * 24 down vs TPC1 * 4	0.037263	0.946603	-1.05641	RPMI * 24 down vs RPMI * 4	1.414e-05	0.855535	-1.16886	RPMI * 24 down vs TPC1 * 4	0.896795	1.00302	1.00302	TPC1 * 24 up vs RPMI * 4	0.000542985	1.10645	1.10645	TPC1 * 4 up vs RPMI * 4	0.0292623	1.0596	1.0596	TPC1 * 24 up vs RPMI * 24	25.509	10849.1	23.6515	10059.1	2.40704	1023.72	5103.64	1
WBP1	0.000286861	0.000233243	0.434074	117.549	16.5482	78.3631	23.7637	79.4836	6.72017	25.7505	20.2111	0.00117242	3.08668	3.08668	TPC1 * 24 up vs TPC1 * 4	0.00947989	1.50006	1.50006	RPMI * 24 up vs RPMI * 4	1.05293e-05	4.56494	4.56494	RPMI * 24 up vs TPC1 * 4	0.931202	1.0143	1.0143	TPC1 * 24 up vs RPMI * 4	0.00137155	0.328605	-3.04317	TPC1 * 4 down vs RPMI * 4	0.0111675	0.676172	-1.47891	TPC1 * 24 down vs RPMI * 24	25.4529	8222.57	26.7265	8634	0.655034	211.609	3876.61	1
CTSC	0.00028871	0.0248221	0.893727	1621.84	375.756	1254.87	107.421	2404.57	279.372	1996.35	367.256	0.0803985	1.20449	1.20449	TPC1 * 24 up vs TPC1 * 4	0.111752	1.29244	1.29244	RPMI * 24 up vs RPMI * 4	0.105312	0.812405	-1.23091	RPMI * 24 down vs TPC1 * 4	0.000165986	1.91619	1.91619	TPC1 * 24 up vs RPMI * 4	0.00464632	1.59088	1.59088	TPC1 * 4 up vs RPMI * 4	0.00325919	1.48262	1.48262	TPC1 * 24 up vs RPMI * 24	25.414	2323200	6.57366	600926	0.0186189	1702.03	1096970	1
GPC1	0.000295151	0.0540186	0.0716779	12.1921	2.32544	8.40533	2.1653	5.74093	1.74418	5.59342	0.661736	0.911714	1.02637	1.02637	TPC1 * 24 up vs TPC1 * 4	0.0131572	1.45052	1.45052	RPMI * 24 up vs RPMI * 4	0.000277308	2.17973	2.17973	RPMI * 24 up vs TPC1 * 4	0.0633967	0.683011	-1.46411	TPC1 * 24 down vs RPMI * 4	0.0518476	0.66546	-1.50272	TPC1 * 4 down vs RPMI * 4	0.000335159	0.470872	-2.12372	TPC1 * 24 down vs RPMI * 24	25.281	85.8052	4.56054	15.4788	3.9022	13.2443	40.7288	1
KCTD6	0.000295393	0.598294	0.0417805	108.94	11.2291	118.478	8.15955	149.049	10.4459	133.569	13.4322	0.0693922	1.1159	1.1159	TPC1 * 24 up vs TPC1 * 4	0.242779	0.919492	-1.08756	RPMI * 24 down vs RPMI * 4	0.00803473	0.815606	-1.22608	RPMI * 24 down vs TPC1 * 4	0.0019712	1.25803	1.25803	TPC1 * 24 up vs RPMI * 4	0.0757475	1.12737	1.12737	TPC1 * 4 up vs RPMI * 4	0.000234603	1.36818	1.36818	TPC1 * 24 up vs RPMI * 24	25.276	3047.09	0.292864	35.3055	5.19222	625.936	1446.63	1
PBX4	0.000303305	0.0141885	0.573995	15.7778	4.47955	10.3839	2.41996	7.02378	2.91398	3.44002	2.19767	0.131612	2.04179	2.04179	TPC1 * 24 up vs TPC1 * 4	0.031421	1.51946	1.51946	RPMI * 24 up vs RPMI * 4	0.000121714	4.58655	4.58655	RPMI * 24 up vs TPC1 * 4	0.155141	0.676414	-1.47838	TPC1 * 24 down vs RPMI * 4	0.00860898	0.331286	-3.01854	TPC1 * 4 down vs RPMI * 4	0.00191919	0.445168	-2.24634	TPC1 * 24 down vs RPMI * 24	25.1173	246.423	8.21534	80.5999	0.334006	3.2769	117.731	1
SETD1B	0.000305453	0.000532629	0.0394222	692.696	71.2908	932.799	62.3446	600.069	49.8927	681.433	86.1264	0.119769	0.880598	-1.13559	TPC1 * 24 down vs TPC1 * 4	0.000340403	0.742599	-1.34662	RPMI * 24 down vs RPMI * 4	0.820556	1.01653	1.01653	RPMI * 24 up vs TPC1 * 4	1.77268e-05	0.643299	-1.55449	TPC1 * 24 down vs RPMI * 4	0.000231317	0.730525	-1.36888	TPC1 * 4 down vs RPMI * 4	0.080756	0.86628	-1.15436	TPC1 * 24 down vs RPMI * 24	25.075	118331	21.8987	103341	5.33959	25197.9	56628.8	1
DGKZ	0.000311442	0.0833473	0.117585	507.562	51.997	501.477	88.6986	408.132	50.7155	300.744	36.002	0.0265317	1.35707	1.35707	TPC1 * 24 up vs TPC1 * 4	0.888487	1.01213	1.01213	RPMI * 24 up vs RPMI * 4	0.000386222	1.68769	1.68769	RPMI * 24 up vs TPC1 * 4	0.0483814	0.813859	-1.22871	TPC1 * 24 down vs RPMI * 4	0.000492853	0.599717	-1.66745	TPC1 * 4 down vs RPMI * 4	0.0373583	0.804102	-1.24362	TPC1 * 24 down vs RPMI * 24	24.959	90097.8	3.5669	12875.9	2.84283	10262.1	43318	1
EVA1B	0.000314963	0.999711	0.237885	99.2214	18.6638	109.363	12.4437	68.6408	17.2027	58.5056	16.3286	0.39712	1.17324	1.17324	TPC1 * 24 up vs TPC1 * 4	0.396847	0.907269	-1.10221	RPMI * 24 down vs RPMI * 4	0.00416454	1.69593	1.69593	RPMI * 24 up vs TPC1 * 4	0.00416053	0.627644	-1.59326	TPC1 * 24 down vs RPMI * 4	0.000855927	0.534968	-1.86927	TPC1 * 4 down vs RPMI * 4	0.0211982	0.691794	-1.44552	TPC1 * 24 down vs RPMI * 24	24.892	6632.1	1.36892e-07	3.64728e-05	1.54311	411.138	3197.22	1
C14orf80	0.00032104	0.185197	0.544786	61.116	11.0592	49.2233	11.5302	28.2841	8.60056	23.6981	14.8506	0.590272	1.19352	1.19352	TPC1 * 24 up vs TPC1 * 4	0.176939	1.24161	1.24161	RPMI * 24 up vs RPMI * 4	0.000709468	2.57894	2.57894	RPMI * 24 up vs TPC1 * 4	0.0266186	0.574608	-1.74032	TPC1 * 24 down vs RPMI * 4	0.00955336	0.48144	-2.0771	TPC1 * 4 down vs RPMI * 4	0.0018915	0.462794	-2.16079	TPC1 * 24 down vs RPMI * 24	24.7784	3405.55	1.97576	271.549	0.388438	53.387	1649.28	1
CNOT3	0.000321159	0.969787	0.221438	441.513	34.4089	459.317	28.585	392.086	24.2409	375.318	16.895	0.393726	1.04468	1.04468	TPC1 * 24 up vs TPC1 * 4	0.366079	0.961237	-1.04033	RPMI * 24 down vs RPMI * 4	0.00444423	1.17637	1.17637	RPMI * 24 up vs TPC1 * 4	0.00401859	0.853627	-1.17147	TPC1 * 24 down vs RPMI * 4	0.000818691	0.817121	-1.22381	TPC1 * 4 down vs RPMI * 4	0.0228994	0.888051	-1.12606	TPC1 * 24 down vs RPMI * 24	24.7762	17802.6	0.0014956	1.07464	1.66347	1195.26	8622.41	1
GTPBP1	0.000321701	5.83776e-05	0.0370639	546.961	39.061	661.334	25.9311	511.066	24.3609	561.479	13.5901	0.0226472	0.910213	-1.09864	TPC1 * 24 down vs TPC1 * 4	6.9275e-05	0.827056	-1.20911	RPMI * 24 down vs RPMI * 4	0.466131	0.974142	-1.02654	RPMI * 24 down vs TPC1 * 4	4.92744e-06	0.77278	-1.29403	TPC1 * 24 down vs RPMI * 4	0.000230489	0.84901	-1.17784	TPC1 * 4 down vs RPMI * 4	0.0874166	0.934374	-1.07024	TPC1 * 24 down vs RPMI * 24	24.7662	18428.1	36.4945	27154.9	5.4979	4090.88	8928.97	1
DLGAP4	0.000321924	1.48725e-05	0.038552	645.295	47.6924	912.549	81.7109	569.03	57.9091	702.729	30.2682	0.00647339	0.809744	-1.23496	TPC1 * 24 down vs TPC1 * 4	2.63502e-05	0.707135	-1.41416	RPMI * 24 down vs RPMI * 4	0.18312	0.91827	-1.089	RPMI * 24 down vs TPC1 * 4	2.13741e-06	0.623562	-1.60369	TPC1 * 24 down vs RPMI * 4	0.000236514	0.770073	-1.29858	TPC1 * 4 down vs RPMI * 4	0.085181	0.881815	-1.13402	TPC1 * 24 down vs RPMI * 24	24.7621	81844.2	48.6391	160763	5.39665	17837.1	39662.6	1
TSC22D4	0.000323554	0.0832384	0.105495	662.196	95.105	823.604	120.15	519.308	73.776	525.457	50.3506	0.923502	0.988297	-1.01184	TPC1 * 24 down vs TPC1 * 4	0.0243688	0.804023	-1.24375	RPMI * 24 down vs RPMI * 4	0.0498448	1.26023	1.26023	RPMI * 24 up vs TPC1 * 4	0.000396532	0.63053	-1.58597	TPC1 * 24 down vs RPMI * 4	0.000468522	0.637997	-1.56741	TPC1 * 4 down vs RPMI * 4	0.041783	0.78422	-1.27515	TPC1 * 24 down vs RPMI * 24	24.7322	194513	3.56976	28075.4	3.06495	24105.2	94377.3	1
NAIP	0.000329515	0.00103559	0.102715	1267.42	306.181	872.497	294.638	2317.13	371.97	1371.05	265.466	0.00105358	1.69004	1.69004	TPC1 * 24 up vs TPC1 * 4	0.0986929	1.45263	1.45263	RPMI * 24 up vs RPMI * 4	0.646971	0.924414	-1.08177	RPMI * 24 down vs TPC1 * 4	2.73745e-05	2.65574	2.65574	TPC1 * 24 up vs RPMI * 4	0.0432298	1.57141	1.57141	TPC1 * 4 up vs RPMI * 4	0.00046575	1.82823	1.82823	TPC1 * 24 up vs RPMI * 24	24.6241	2397110	18.4726	1798270	3.12049	303774	1168180	1
DGKG	0.000329817	0.000293851	0.406887	12.7707	2.35166	6.47582	2.7029	21.5559	4.05213	12.6667	2.6805	0.00131106	1.70178	1.70178	TPC1 * 24 up vs TPC1 * 4	0.0121571	1.97206	1.97206	RPMI * 24 up vs RPMI * 4	0.961925	1.00821	1.00821	RPMI * 24 up vs TPC1 * 4	1.30866e-05	3.32867	3.32867	TPC1 * 24 up vs RPMI * 4	0.0133094	1.95599	1.95599	TPC1 * 4 up vs RPMI * 4	0.00143019	1.68792	1.68792	TPC1 * 24 up vs RPMI * 24	24.6187	224.281	25.3075	230.557	0.738809	6.73069	109.322	1
YTHDC2	0.000330825	7.28061e-06	0.597606	516.289	28.471	613.462	32.0408	578.03	30.9009	690.358	18.2506	0.000101781	0.83729	-1.19433	TPC1 * 24 down vs TPC1 * 4	0.000355903	0.841599	-1.18821	RPMI * 24 down vs RPMI * 4	1.38717e-06	0.747856	-1.33716	RPMI * 24 down vs TPC1 * 4	0.0982459	0.942242	-1.0613	TPC1 * 24 down vs RPMI * 4	0.00214637	1.12535	1.12535	TPC1 * 4 up vs RPMI * 4	0.00879267	1.11959	1.11959	TPC1 * 24 up vs RPMI * 24	24.6007	19220.3	56.1776	43891	0.293981	229.685	9375.49	1
BLNK	0.000335336	1.29752e-07	0.0190275	163.966	19.4447	66.511	33.2171	254.249	25.5396	92.9591	9.43621	5.10504e-07	2.73507	2.73507	TPC1 * 24 up vs TPC1 * 4	7.87996e-05	2.46525	2.46525	RPMI * 24 up vs RPMI * 4	0.00110774	1.76385	1.76385	RPMI * 24 up vs TPC1 * 4	9.76834e-08	3.82266	3.82266	TPC1 * 24 up vs RPMI * 4	0.138571	1.39765	1.39765	TPC1 * 4 up vs RPMI * 4	0.000155919	1.55062	1.55062	TPC1 * 24 up vs RPMI * 24	24.5208	13626.1	120.478	66949.2	7.33298	4074.91	6668.36	1
SLC10A7	0.000337856	0.468868	0.674817	119.651	10.5611	127.201	5.07395	154.114	17.6637	156.152	14.4184	0.825872	0.986949	-1.01322	TPC1 * 24 down vs TPC1 * 4	0.421132	0.940648	-1.0631	RPMI * 24 down vs RPMI * 4	0.00167746	0.766247	-1.30506	RPMI * 24 down vs TPC1 * 4	0.0117137	1.21158	1.21158	TPC1 * 24 up vs RPMI * 4	0.00771395	1.2276	1.2276	TPC1 * 4 up vs RPMI * 4	0.00251883	1.28803	1.28803	TPC1 * 24 up vs RPMI * 24	24.4767	4021.39	0.559501	91.9229	0.184899	30.3778	1971.53	1
APP	0.000340163	0.0130625	0.244036	2251.54	149.335	2436.32	272.076	2659.14	103.118	3112.52	292.081	0.0127332	0.854336	-1.1705	TPC1 * 24 down vs TPC1 * 4	0.256326	0.924155	-1.08207	RPMI * 24 down vs RPMI * 4	0.000125033	0.723381	-1.3824	RPMI * 24 down vs TPC1 * 4	0.176206	1.09146	1.09146	TPC1 * 24 up vs RPMI * 4	0.000925489	1.27755	1.27755	TPC1 * 4 up vs RPMI * 4	0.0220086	1.18103	1.18103	TPC1 * 24 up vs RPMI * 24	24.4367	1174620	8.47256	407256	1.50091	72145.2	576813	1
TUT1	0.000347879	0.000930298	0.960809	221.695	11.357	196.088	9.30753	192.771	6.53353	167.747	16.7753	0.0101473	1.14918	1.14918	TPC1 * 24 up vs TPC1 * 4	0.00889393	1.13059	1.13059	RPMI * 24 up vs RPMI * 4	2.65791e-05	1.32161	1.32161	RPMI * 24 up vs TPC1 * 4	0.693387	0.983081	-1.01721	TPC1 * 24 down vs RPMI * 4	0.00479988	0.855465	-1.16896	TPC1 * 4 down vs RPMI * 4	0.00421153	0.86953	-1.15005	TPC1 * 24 down vs RPMI * 24	24.3052	3279.42	18.9993	2563.52	0.00251742	0.339668	1619.12	1
AHDC1	0.000355734	0.829329	0.516266	141.878	18.4823	146.194	27.9628	100.997	16.4642	92.44	9.34107	0.541315	1.09257	1.09257	TPC1 * 24 up vs TPC1 * 4	0.756583	0.970475	-1.03042	RPMI * 24 down vs RPMI * 4	0.00343512	1.53481	1.53481	RPMI * 24 up vs TPC1 * 4	0.00610004	0.690841	-1.44751	TPC1 * 24 down vs RPMI * 4	0.00192912	0.632311	-1.5815	TPC1 * 4 down vs RPMI * 4	0.0109898	0.711859	-1.40477	TPC1 * 24 down vs RPMI * 24	24.1747	8955.73	0.0485392	17.9818	0.447331	165.718	4445.51	1
NKRF	0.000355979	2.64091e-05	0.404351	147.688	11.7684	176.668	3.73953	168.259	15.5169	206.016	4.37562	0.000201499	0.816729	-1.2244	TPC1 * 24 down vs TPC1 * 4	0.00165024	0.835961	-1.19623	RPMI * 24 down vs RPMI * 4	3.21125e-06	0.716874	-1.39494	RPMI * 24 down vs TPC1 * 4	0.264272	0.952405	-1.04997	TPC1 * 24 down vs RPMI * 4	0.00150547	1.16612	1.16612	TPC1 * 4 up vs RPMI * 4	0.0142155	1.13929	1.13929	TPC1 * 24 up vs RPMI * 24	24.1706	2492	43.1992	4453.84	0.747075	77.0235	1237.2	1
MUT	0.000358256	0.0377372	0.334699	430.353	24.2169	398.012	9.87701	468.191	11.0926	455.314	26.3281	0.365612	1.02828	1.02828	TPC1 * 24 up vs TPC1 * 4	0.0359415	1.08126	1.08126	RPMI * 24 up vs RPMI * 4	0.09334	0.945179	-1.058	RPMI * 24 down vs TPC1 * 4	0.000251291	1.17632	1.17632	TPC1 * 24 up vs RPMI * 4	0.00126652	1.14397	1.14397	TPC1 * 4 up vs RPMI * 4	0.0171825	1.08792	1.08792	TPC1 * 24 up vs RPMI * 24	24.1335	9051.44	5.4515	2044.62	1.01017	378.873	4500.69	1
GOLPH3	0.000358891	0.0203578	0.251782	1108.41	28.6212	1130.19	38.5162	1163.44	25.6599	1220.96	23.7471	0.0179193	0.952887	-1.04944	TPC1 * 24 down vs TPC1 * 4	0.319924	0.980729	-1.01965	RPMI * 24 down vs RPMI * 4	0.000170271	0.907816	-1.10155	RPMI * 24 down vs TPC1 * 4	0.139176	1.02942	1.02942	TPC1 * 24 up vs RPMI * 4	0.000988462	1.08032	1.08032	TPC1 * 4 up vs RPMI * 4	0.0223196	1.04965	1.04965	TPC1 * 24 up vs RPMI * 24	24.1232	21258.7	7.1364	6288.99	1.44974	1277.59	10575.1	1
LAMP2	0.000370081	0.0624138	0.945323	3347.59	134.006	3478.42	128.973	3665.64	80.663	3805.71	168.738	0.158943	0.963195	-1.03821	TPC1 * 24 down vs TPC1 * 4	0.185964	0.962387	-1.03908	RPMI * 24 down vs RPMI * 4	0.000358239	0.879623	-1.13685	RPMI * 24 down vs TPC1 * 4	0.0677429	1.05382	1.05382	TPC1 * 24 up vs RPMI * 4	0.0043048	1.09409	1.09409	TPC1 * 4 up vs RPMI * 4	0.00516755	1.09501	1.09501	TPC1 * 24 up vs RPMI * 24	23.9448	416463	4.21949	73388	0.00490423	85.2974	208711	1
ABHD16B	0.000376305	0.00102058	0.650154	124.912	20.3844	88.0224	21.0339	82.4787	23.0759	36.6547	9.23648	0.00553036	2.25015	2.25015	TPC1 * 24 up vs TPC1 * 4	0.0187438	1.41909	1.41909	RPMI * 24 up vs RPMI * 4	2.94465e-05	3.4078	3.4078	RPMI * 24 up vs TPC1 * 4	0.690344	0.93702	-1.06721	TPC1 * 24 down vs RPMI * 4	0.00261383	0.416425	-2.40139	TPC1 * 4 down vs RPMI * 4	0.00878554	0.660295	-1.51447	TPC1 * 24 down vs RPMI * 24	23.8483	8798.6	18.5437	6841.54	0.216361	79.8244	4427.28	1
MBNL3	0.000379767	1.29435e-06	0.607695	502.542	52.598	331.409	36.2226	613.48	30.3541	420.708	41.7116	2.38973e-05	1.45821	1.45821	TPC1 * 24 up vs TPC1 * 4	7.2985e-05	1.51638	1.51638	RPMI * 24 up vs RPMI * 4	0.0154774	1.19452	1.19452	RPMI * 24 up vs TPC1 * 4	4.87401e-07	1.85112	1.85112	TPC1 * 24 up vs RPMI * 4	0.0095992	1.26945	1.26945	TPC1 * 4 up vs RPMI * 4	0.00243037	1.22075	1.22075	TPC1 * 24 up vs RPMI * 24	23.7954	40094.5	78.5931	132427	0.27789	468.235	20219.6	1
DNPH1	0.000387686	0.000103581	0.527231	296.105	24.7156	225.175	15.2267	236.566	35.2897	147.24	33.2386	0.00076398	1.60667	1.60667	TPC1 * 24 up vs TPC1 * 4	0.00399361	1.315	1.315	RPMI * 24 up vs RPMI * 4	7.71969e-06	2.01103	2.01103	RPMI * 24 up vs TPC1 * 4	0.579092	1.05058	1.05058	TPC1 * 24 up vs RPMI * 4	0.00210587	0.653891	-1.52931	TPC1 * 4 down vs RPMI * 4	0.0114802	0.798926	-1.25168	TPC1 * 24 down vs RPMI * 24	23.6766	18899.1	32.1736	25681.6	0.423978	338.427	9578.64	1
FCER1G	0.000389417	1.02415e-05	0.500935	2842.09	303.735	3683.44	243.59	3377.7	180.972	4397.35	282.333	0.000113872	0.768122	-1.30188	TPC1 * 24 down vs TPC1 * 4	0.000579069	0.771585	-1.29603	RPMI * 24 down vs RPMI * 4	1.86725e-06	0.646319	-1.54722	RPMI * 24 down vs TPC1 * 4	0.11821	0.916995	-1.09052	TPC1 * 24 down vs RPMI * 4	0.00200045	1.19381	1.19381	TPC1 * 4 up vs RPMI * 4	0.0121864	1.18846	1.18846	TPC1 * 24 up vs RPMI * 24	23.651	1561280	52.4639	3463320	0.481547	31788.6	792161	1
SLC7A6OS	0.000391061	0.309874	0.192408	180.787	4.50692	182.389	11.0323	163.419	12.6192	151.232	9.86761	0.109906	1.08058	1.08058	TPC1 * 24 up vs TPC1 * 4	0.824346	0.99122	-1.00886	RPMI * 24 down vs RPMI * 4	0.00126111	1.19543	1.19543	RPMI * 24 up vs TPC1 * 4	0.0197683	0.895993	-1.11608	TPC1 * 24 down vs RPMI * 4	0.000844876	0.829177	-1.20602	TPC1 * 4 down vs RPMI * 4	0.0300146	0.90393	-1.10628	TPC1 * 24 down vs RPMI * 24	23.6268	2354.62	1.12428	112.045	1.9076	190.11	1195.91	1
LOC441204	0.00039183	0.00529033	0.0999178	5.27552	3.02349	3.51754	1.20039	12.5054	1.99815	6.86651	2.09304	0.00324666	1.82122	1.82122	TPC1 * 24 up vs TPC1 * 4	0.275706	1.49978	1.49978	RPMI * 24 up vs RPMI * 4	0.321717	0.768297	-1.30158	RPMI * 24 down vs TPC1 * 4	7.97438e-05	3.55516	3.55516	TPC1 * 24 up vs RPMI * 4	0.0502855	1.95208	1.95208	TPC1 * 4 up vs RPMI * 4	0.00051709	2.37046	2.37046	TPC1 * 24 up vs RPMI * 24	23.6155	111.913	11.5456	54.7142	3.17828	15.0617	56.8674	1
GOLGA6L9	0.000392799	5.68031e-05	0.00653266	35.5369	7.07833	14.6475	2.13374	17.3324	2.32041	11.1278	4.46599	0.073342	1.55758	1.55758	TPC1 * 24 up vs TPC1 * 4	2.51425e-05	2.42613	2.42613	RPMI * 24 up vs RPMI * 4	5.40763e-06	3.19352	3.19352	RPMI * 24 up vs TPC1 * 4	0.412431	1.1833	1.1833	TPC1 * 24 up vs RPMI * 4	0.28745	0.759705	-1.3163	TPC1 * 4 down vs RPMI * 4	9.05927e-05	0.487731	-2.05031	TPC1 * 24 down vs RPMI * 24	23.6013	471.939	36.7111	734.084	10.784	215.64	239.955	1
BCAR3	0.000397527	0.338884	0.927446	442.322	57.7379	463.008	41.0206	329.068	33.5466	354.015	47.4766	0.45615	0.929532	-1.07581	TPC1 * 24 down vs TPC1 * 4	0.535104	0.955321	-1.04677	RPMI * 24 down vs RPMI * 4	0.0184057	1.24944	1.24944	RPMI * 24 up vs TPC1 * 4	0.00138426	0.710717	-1.40703	TPC1 * 24 down vs RPMI * 4	0.00562754	0.764597	-1.30788	TPC1 * 4 down vs RPMI * 4	0.00441452	0.743956	-1.34417	TPC1 * 24 down vs RPMI * 24	23.5328	49393.9	0.992128	2082.42	0.00864702	18.1496	25187.3	1
UBE2D4	0.000414627	7.00001e-05	0.0477431	315.434	25.0246	229.148	15.1799	343.268	20.5143	303.791	22.9328	0.0220051	1.12995	1.12995	TPC1 * 24 up vs TPC1 * 4	9.20637e-05	1.37656	1.37656	RPMI * 24 up vs RPMI * 4	0.453066	1.03833	1.03833	RPMI * 24 up vs TPC1 * 4	6.32458e-06	1.49802	1.49802	TPC1 * 24 up vs RPMI * 4	0.00032443	1.32574	1.32574	TPC1 * 4 up vs RPMI * 4	0.088502	1.08824	1.08824	TPC1 * 24 up vs RPMI * 24	23.2925	10501.5	35.0812	15816.4	4.86016	2191.22	5410.23	1
MEFV	0.000422501	0.357186	0.0580414	44.3684	12.3513	52.9848	9.85883	96.708	17.2244	73.5864	19.2729	0.0518416	1.31421	1.31421	TPC1 * 24 up vs TPC1 * 4	0.436805	0.837379	-1.1942	RPMI * 24 down vs RPMI * 4	0.018343	0.602943	-1.65853	RPMI * 24 down vs TPC1 * 4	0.00152078	1.8252	1.8252	TPC1 * 24 up vs RPMI * 4	0.0784855	1.38882	1.38882	TPC1 * 4 up vs RPMI * 4	0.000374489	2.17966	2.17966	TPC1 * 24 up vs RPMI * 24	23.1858	5320.42	0.916899	210.4	4.3897	1007.3	2753.63	1
PANX2	0.000424278	0.467448	0.0643065	20.6252	4.08664	23.4017	4.39681	14.6365	4.45728	8.62146	4.31194	0.0722102	1.69768	1.69768	TPC1 * 24 up vs TPC1 * 4	0.380798	0.881355	-1.13462	RPMI * 24 down vs RPMI * 4	0.00198525	2.39231	2.39231	RPMI * 24 up vs TPC1 * 4	0.014026	0.625444	-1.59886	TPC1 * 24 down vs RPMI * 4	0.000402579	0.368412	-2.71435	TPC1 * 4 down vs RPMI * 4	0.0733038	0.70964	-1.40917	TPC1 * 24 down vs RPMI * 24	23.162	431.35	0.563166	10.4879	4.15022	77.2904	223.478	1
GNLY	0.000424655	0.00723754	0.346152	49.6306	8.67089	34.614	8.6209	28.9647	3.95502	20.9447	6.20406	0.137908	1.38291	1.38291	TPC1 * 24 up vs TPC1 * 4	0.0115634	1.43383	1.43383	RPMI * 24 up vs RPMI * 4	0.000101391	2.3696	2.3696	RPMI * 24 up vs TPC1 * 4	0.284743	0.836792	-1.19504	TPC1 * 24 down vs RPMI * 4	0.0189787	0.605094	-1.65264	TPC1 * 4 down vs RPMI * 4	0.00148267	0.583606	-1.71348	TPC1 * 24 down vs RPMI * 24	23.157	1178.9	10.4241	530.683	0.961558	48.9521	610.91	1
TMEM62	0.000425387	0.000442955	0.846108	207.453	11.4359	173.049	18.8433	239.284	5.14759	207.618	15.7964	0.00702193	1.15252	1.15252	TPC1 * 24 up vs TPC1 * 4	0.00418146	1.19881	1.19881	RPMI * 24 up vs RPMI * 4	0.98686	0.99921	-1.00079	RPMI * 24 down vs TPC1 * 4	1.93803e-05	1.38275	1.38275	TPC1 * 24 up vs RPMI * 4	0.00405407	1.19976	1.19976	TPC1 * 4 up vs RPMI * 4	0.00680637	1.15344	1.15344	TPC1 * 24 up vs RPMI * 24	23.1472	4408.81	22.919	4365.34	0.0393345	7.49198	2285.62	1
TNFSF12-TNFSF13	0.000432995	0.00146493	0.0448668	49.1996	29.9273	24.4606	6.56552	142.648	7.786	58.4637	42.6602	0.00074661	2.43994	2.43994	TPC1 * 24 up vs TPC1 * 4	0.212165	2.01138	2.01138	RPMI * 24 up vs RPMI * 4	0.630572	0.841541	-1.1883	RPMI * 24 down vs TPC1 * 4	3.9727e-05	5.83175	5.83175	TPC1 * 24 up vs RPMI * 4	0.0951775	2.39012	2.39012	TPC1 * 4 up vs RPMI * 4	0.000320961	2.89937	2.89937	TPC1 * 24 up vs RPMI * 24	23.047	16243.9	16.8332	11864.3	5.01373	3533.75	8457.78	1
TIPIN	0.00043829	2.28294e-05	0.0854144	29.2872	5.90394	13.4388	1.5205	34.6998	3.09524	25.8024	2.87361	0.00533669	1.34483	1.34483	TPC1 * 24 up vs TPC1 * 4	5.8116e-05	2.17931	2.17931	RPMI * 24 up vs RPMI * 4	0.208563	1.13506	1.13506	RPMI * 24 up vs TPC1 * 4	3.27601e-06	2.58207	2.58207	TPC1 * 24 up vs RPMI * 4	0.000501249	1.91999	1.91999	TPC1 * 4 up vs RPMI * 4	0.0613179	1.18481	1.18481	TPC1 * 24 up vs RPMI * 24	22.9785	315.992	44.5301	612.361	3.51348	48.316	165.02	1
SAFB2	0.000441773	0.0309797	0.248536	702.451	52.4213	785.323	52.4932	621.389	18.3576	649.278	48.791	0.401386	0.957047	-1.04488	TPC1 * 24 down vs TPC1 * 4	0.0238703	0.894475	-1.11797	RPMI * 24 down vs RPMI * 4	0.123057	1.0819	1.0819	RPMI * 24 up vs TPC1 * 4	0.000255853	0.791253	-1.26382	TPC1 * 24 down vs RPMI * 4	0.00113958	0.826765	-1.20953	TPC1 * 4 down vs RPMI * 4	0.0264823	0.884601	-1.13045	TPC1 * 24 down vs RPMI * 24	22.934	47135.6	5.96891	12267.7	1.47092	3023.15	24663.3	1
DFFB	0.000443542	1.55069e-06	0.0367677	147.898	6.05724	130.051	3.99123	141.063	7.41481	110.043	4.26497	4.72504e-06	1.28189	1.28189	TPC1 * 24 up vs TPC1 * 4	0.000725863	1.13723	1.13723	RPMI * 24 up vs RPMI * 4	5.9001e-07	1.34399	1.34399	RPMI * 24 up vs TPC1 * 4	0.01674	1.08467	1.08467	TPC1 * 24 up vs RPMI * 4	0.00028654	0.846153	-1.18182	TPC1 * 4 down vs RPMI * 4	0.110438	0.95379	-1.04845	TPC1 * 24 down vs RPMI * 24	22.9115	720.507	75.9341	2387.93	5.51863	173.546	377.368	1
TFRC	0.000446393	3.20539e-09	0.0979152	10642	752.871	6024.75	414.865	12898.3	872.776	7049.79	618.155	4.59266e-08	1.8296	1.8296	TPC1 * 24 up vs TPC1 * 4	6.09356e-07	1.76638	1.76638	RPMI * 24 up vs RPMI * 4	8.22233e-06	1.50955	1.50955	RPMI * 24 up vs TPC1 * 4	7.44639e-09	2.14089	2.14089	TPC1 * 24 up vs RPMI * 4	0.0562362	1.17014	1.17014	TPC1 * 4 up vs RPMI * 4	0.000559476	1.21202	1.21202	TPC1 * 24 up vs RPMI * 24	22.8755	10767400	232.704	109533000	3.22088	1516050	5648340	1
UGGT1	0.000446906	1.37317e-07	0.253369	2077.19	113.032	2536	107.939	2246.29	96.0148	2818.36	44.759	1.84624e-06	0.797019	-1.25468	TPC1 * 24 down vs TPC1 * 4	1.71522e-05	0.819082	-1.22088	RPMI * 24 down vs RPMI * 4	1.14363e-07	0.73702	-1.35681	RPMI * 24 down vs TPC1 * 4	0.000961727	0.885761	-1.12897	TPC1 * 24 down vs RPMI * 4	0.00116822	1.11134	1.11134	TPC1 * 4 up vs RPMI * 4	0.0262687	1.08141	1.08141	TPC1 * 24 up vs RPMI * 24	22.8691	203818	119.241	1062720	1.43953	12829.6	106948	1
WDR36	0.000455154	0.0548109	0.0141895	777.701	30.0884	758.202	42.9892	827.985	71.1693	959.778	57.6764	0.00413887	0.862684	-1.15917	TPC1 * 24 down vs TPC1 * 4	0.610879	1.02572	1.02572	RPMI * 24 up vs RPMI * 4	0.000379678	0.810293	-1.23412	RPMI * 24 down vs TPC1 * 4	0.0861223	1.09204	1.09204	TPC1 * 24 up vs RPMI * 4	0.000159921	1.26586	1.26586	TPC1 * 4 up vs RPMI * 4	0.202803	1.06466	1.06466	TPC1 * 24 up vs RPMI * 24	22.7666	63433.6	4.52571	12609.8	8.21511	22889.4	33435.1	1
FAM195A	0.000460781	6.45367e-07	0.278646	324.776	37.3316	201.94	22.3916	271.267	20.9493	114.972	33.8192	7.26951e-06	2.35942	2.35942	TPC1 * 24 up vs TPC1 * 4	7.3483e-05	1.60828	1.60828	RPMI * 24 up vs RPMI * 4	3.34711e-07	2.82483	2.82483	RPMI * 24 up vs TPC1 * 4	0.00605268	1.34331	1.34331	TPC1 * 24 up vs RPMI * 4	0.00129666	0.569338	-1.75643	TPC1 * 4 down vs RPMI * 4	0.0247067	0.835242	-1.19726	TPC1 * 24 down vs RPMI * 24	22.6979	19733.8	89.6174	77914.3	1.28762	1119.47	10432.9	1
EXD3	0.000466256	0.000362528	0.274241	48.9453	5.76465	39.6326	7.05894	39.9998	3.81248	25.0112	0.752979	0.00107108	1.59927	1.59927	TPC1 * 24 up vs TPC1 * 4	0.0208454	1.23498	1.23498	RPMI * 24 up vs RPMI * 4	1.81637e-05	1.95694	1.95694	RPMI * 24 up vs TPC1 * 4	0.918249	1.00926	1.00926	TPC1 * 24 up vs RPMI * 4	0.00129002	0.631077	-1.58459	TPC1 * 4 down vs RPMI * 4	0.0252895	0.817233	-1.22364	TPC1 * 24 down vs RPMI * 24	22.6321	555.401	24.0645	590.553	1.3127	32.2143	294.485	1
BANP	0.000466649	0.314111	0.0242238	204.154	22.374	251.716	26.9321	175.579	26.241	155.566	28.9048	0.301628	1.12864	1.12864	TPC1 * 24 up vs TPC1 * 4	0.0247605	0.811051	-1.23297	RPMI * 24 down vs RPMI * 4	0.0223581	1.31233	1.31233	RPMI * 24 up vs TPC1 * 4	0.00145531	0.697528	-1.43363	TPC1 * 24 down vs RPMI * 4	0.000227111	0.618023	-1.61806	TPC1 * 4 down vs RPMI * 4	0.149203	0.860029	-1.16275	TPC1 * 24 down vs RPMI * 24	22.6274	15556.4	1.1039	758.934	6.64179	4566.26	8250.05	1
GCA	0.000467842	0.945729	0.9328	1037.57	168.486	1038.64	103.125	1350.12	98.0657	1340.08	134.325	0.914197	1.0075	1.0075	TPC1 * 24 up vs TPC1 * 4	0.990828	0.998968	-1.00103	RPMI * 24 down vs RPMI * 4	0.00618562	0.774263	-1.29155	RPMI * 24 down vs TPC1 * 4	0.00515726	1.29989	1.29989	TPC1 * 24 up vs RPMI * 4	0.00632156	1.29022	1.29022	TPC1 * 4 up vs RPMI * 4	0.00504667	1.30123	1.30123	TPC1 * 24 up vs RPMI * 24	22.6131	376976	0.00483165	80.5467	0.00741477	123.609	200048	1
GLCE	0.000482768	0.409491	0.737608	244.763	29.6668	232.032	12.7116	291.475	13.9085	286.035	23.9388	0.723753	1.01902	1.01902	TPC1 * 24 up vs TPC1 * 4	0.413685	1.05487	1.05487	RPMI * 24 up vs RPMI * 4	0.0177591	0.85571	-1.16862	RPMI * 24 down vs TPC1 * 4	0.00191445	1.25618	1.25618	TPC1 * 24 up vs RPMI * 4	0.00369988	1.23274	1.23274	TPC1 * 4 up vs RPMI * 4	0.00907017	1.19085	1.19085	TPC1 * 24 up vs RPMI * 24	22.4387	10143.5	0.730402	330.181	0.117578	53.1519	5424.65	1
WSB2	0.000484218	0.00127194	0.0181363	1503.64	58.5516	1552.27	88.0811	1570.85	53.2631	1803.1	63.4114	0.000372011	0.871193	-1.14785	TPC1 * 24 down vs TPC1 * 4	0.326037	0.96867	-1.03234	RPMI * 24 down vs RPMI * 4	3.91588e-05	0.833918	-1.19916	RPMI * 24 down vs TPC1 * 4	0.702536	1.01197	1.01197	TPC1 * 24 up vs RPMI * 4	0.000194147	1.16159	1.16159	TPC1 * 4 up vs RPMI * 4	0.182447	1.0447	1.0447	TPC1 * 24 up vs RPMI * 24	22.4221	101149	17.4892	78896.3	7.47401	33716.3	54133.6	1
GLUL	0.000490914	0.0015678	0.532888	11031	1487.98	12925.3	803.74	13291.8	904.935	15896.8	1105.24	0.00601629	0.83613	-1.19599	TPC1 * 24 down vs TPC1 * 4	0.0322993	0.853442	-1.17173	RPMI * 24 down vs RPMI * 4	4.47097e-05	0.693912	-1.4411	RPMI * 24 down vs TPC1 * 4	0.647977	1.02836	1.02836	TPC1 * 24 up vs RPMI * 4	0.00254531	1.2299	1.2299	TPC1 * 4 up vs RPMI * 4	0.0136118	1.20495	1.20495	TPC1 * 24 up vs RPMI * 24	22.3461	27377100	16.5236	20243700	0.412283	505103	14701600	1
MOB1B	0.000491491	0.000528783	0.989477	1416.59	165.371	1700.63	83.1324	1703.22	38.4276	1988.9	153.123	0.00609339	0.856363	-1.16773	TPC1 * 24 down vs TPC1 * 4	0.00631214	0.832978	-1.20051	RPMI * 24 down vs RPMI * 4	2.34643e-05	0.712244	-1.40401	RPMI * 24 down vs TPC1 * 4	0.976432	1.00153	1.00153	TPC1 * 24 up vs RPMI * 4	0.00576251	1.16951	1.16951	TPC1 * 4 up vs RPMI * 4	0.00596923	1.20234	1.20234	TPC1 * 24 up vs RPMI * 24	22.3396	330525	21.9382	324586	0.000181351	2.68317	177546	1
PNPLA2	0.000493949	0.0969002	0.14692	743.341	100.316	733.737	77.2963	621.468	33.1771	492.728	80.4289	0.035407	1.26128	1.26128	TPC1 * 24 up vs TPC1 * 4	0.86261	1.01309	1.01309	RPMI * 24 up vs RPMI * 4	0.000596925	1.50862	1.50862	RPMI * 24 up vs TPC1 * 4	0.0610425	0.84699	-1.18065	TPC1 * 24 down vs RPMI * 4	0.000811633	0.671533	-1.48913	TPC1 * 4 down vs RPMI * 4	0.0445145	0.836047	-1.19611	TPC1 * 24 down vs RPMI * 24	22.3121	131683	3.24289	19139.1	2.40486	14193.2	70822.5	1
MNDA	0.000496396	0.000162415	0.544025	1976.19	198.733	1424.81	241.192	2594.49	283.748	1898.64	189.503	0.00112011	1.3665	1.3665	TPC1 * 24 up vs TPC1 * 4	0.00556491	1.38699	1.38699	RPMI * 24 up vs RPMI * 4	0.643982	1.04084	1.04084	RPMI * 24 up vs TPC1 * 4	1.1641e-05	1.82094	1.82094	TPC1 * 24 up vs RPMI * 4	0.0134138	1.33256	1.33256	TPC1 * 4 up vs RPMI * 4	0.00262561	1.31287	1.31287	TPC1 * 24 up vs RPMI * 24	22.2848	1192750	29.0637	1555580	0.389931	20870.3	642278	1
ZDHHC24	0.000512627	0.000485299	0.600474	100.517	9.25097	73.285	18.7044	73.4926	14.506	39.2782	5.29842	0.00288587	1.87108	1.87108	TPC1 * 24 up vs TPC1 * 4	0.0117664	1.37159	1.37159	RPMI * 24 up vs RPMI * 4	2.28614e-05	2.55911	2.55911	RPMI * 24 up vs TPC1 * 4	0.982327	1.00283	1.00283	TPC1 * 24 up vs RPMI * 4	0.00300756	0.535966	-1.86579	TPC1 * 4 down vs RPMI * 4	0.0122715	0.731144	-1.36772	TPC1 * 24 down vs RPMI * 24	22.1079	3724.82	22.4097	3775.67	0.289347	48.7502	2021.8	1
STARD3	0.000520758	0.00485649	0.0701557	881.525	85.0103	833.564	64.087	792.454	17.426	613.597	75.5625	0.00234852	1.29149	1.29149	TPC1 * 24 up vs TPC1 * 4	0.323351	1.05754	1.05754	RPMI * 24 up vs RPMI * 4	9.1104e-05	1.43665	1.43665	RPMI * 24 up vs TPC1 * 4	0.39467	0.950682	-1.05188	TPC1 * 24 down vs RPMI * 4	0.000493792	0.736113	-1.35849	TPC1 * 4 down vs RPMI * 4	0.0799365	0.898959	-1.1124	TPC1 * 24 down vs RPMI * 24	22.0217	95504.2	11.8627	51446.2	3.95081	17133.9	52041.8	1
CCDC170	0.000522317	0.535402	0.878432	21.9111	19.7271	30.6511	8.32321	75.2443	26.0534	80.5459	28.2803	0.739212	0.93418	-1.07046	TPC1 * 24 down vs TPC1 * 4	0.584669	0.714855	-1.39889	RPMI * 24 down vs RPMI * 4	0.00268042	0.272032	-3.67604	RPMI * 24 down vs TPC1 * 4	0.0141992	2.45487	2.45487	TPC1 * 24 up vs RPMI * 4	0.00754041	2.62783	2.62783	TPC1 * 4 up vs RPMI * 4	0.00500855	3.43408	3.43408	TPC1 * 24 up vs RPMI * 24	22.0054	10656	0.40716	197.166	0.0244149	11.8228	5810.96	1
LMF1	0.000537736	0.00138089	0.967668	88.1352	13.509	65.4574	15.4217	62.4767	8.08772	39.3404	2.25459	0.0120591	1.58811	1.58811	TPC1 * 24 up vs TPC1 * 4	0.0134442	1.34645	1.34645	RPMI * 24 up vs RPMI * 4	4.3869e-05	2.24032	2.24032	RPMI * 24 up vs TPC1 * 4	0.710201	0.954465	-1.04771	TPC1 * 24 down vs RPMI * 4	0.00595035	0.601008	-1.66387	TPC1 * 4 down vs RPMI * 4	0.00663169	0.708874	-1.41069	TPC1 * 24 down vs RPMI * 24	21.8468	2680.69	17.1056	2098.94	0.00171289	0.210179	1472.45	1
MAP3K10	0.000567615	0.000315163	0.379088	146.763	19.7641	109.55	16.2883	112.711	9.78551	58.8192	24.1309	0.0012916	1.91622	1.91622	TPC1 * 24 up vs TPC1 * 4	0.0137832	1.3397	1.3397	RPMI * 24 up vs RPMI * 4	1.87477e-05	2.49516	2.49516	RPMI * 24 up vs TPC1 * 4	0.810752	1.02885	1.02885	TPC1 * 24 up vs RPMI * 4	0.00200372	0.536918	-1.86248	TPC1 * 4 down vs RPMI * 4	0.0216914	0.767976	-1.30212	TPC1 * 24 down vs RPMI * 24	21.5539	7188.16	24.8882	8300.14	0.834049	278.153	4001.96	1
LMO2	0.000568916	0.0657068	0.655848	375.949	64.1377	318.166	27.4583	473.365	18.7182	436.86	58.7732	0.289268	1.08356	1.08356	TPC1 * 24 up vs TPC1 * 4	0.10473	1.18161	1.18161	RPMI * 24 up vs RPMI * 4	0.0890781	0.860571	-1.16202	RPMI * 24 down vs TPC1 * 4	0.000502312	1.48779	1.48779	TPC1 * 24 up vs RPMI * 4	0.00361246	1.37306	1.37306	TPC1 * 4 up vs RPMI * 4	0.0119482	1.25912	1.25912	TPC1 * 24 up vs RPMI * 24	21.5416	46703.6	4.10054	8890.24	0.20883	452.758	26016.8	1
DHX34	0.000584106	0.260467	0.103452	541.391	85.6491	644.316	79.825	441.248	59.9286	420.923	47.6051	0.688322	1.04829	1.04829	TPC1 * 24 up vs TPC1 * 4	0.0594929	0.840257	-1.19011	RPMI * 24 down vs RPMI * 4	0.0313887	1.2862	1.2862	RPMI * 24 up vs TPC1 * 4	0.00145613	0.684832	-1.46021	TPC1 * 24 down vs RPMI * 4	0.000705236	0.653287	-1.53072	TPC1 * 4 down vs RPMI * 4	0.065708	0.815027	-1.22695	TPC1 * 24 down vs RPMI * 24	21.3999	104675	1.39485	6822.72	3.10559	15190.6	58696.4	1
FCGR1C	0.000587677	3.78991e-06	0.0153143	30.1684	6.9718	5.12391	7.88629	66.2551	15.0256	13.833	6.25152	5.92516e-06	4.78966	4.78966	TPC1 * 24 up vs TPC1 * 4	0.00329735	5.88778	5.88778	RPMI * 24 up vs RPMI * 4	0.034518	2.18091	2.18091	RPMI * 24 up vs TPC1 * 4	1.21164e-06	12.9306	12.9306	TPC1 * 24 up vs RPMI * 4	0.227837	2.69969	2.69969	TPC1 * 4 up vs RPMI * 4	0.000199034	2.19617	2.19617	TPC1 * 24 up vs RPMI * 24	21.3673	2006.66	63.9007	6001.08	7.98119	749.535	1126.95	1
CTDP1	0.000588225	0.0470834	0.14979	479.091	56.9559	584.498	73.9574	392.456	50.3689	411.382	37.1873	0.642459	0.953996	-1.04822	TPC1 * 24 down vs TPC1 * 4	0.0210829	0.819663	-1.22001	RPMI * 24 down vs RPMI * 4	0.114142	1.16459	1.16459	RPMI * 24 up vs TPC1 * 4	0.000410205	0.671442	-1.48933	TPC1 * 24 down vs RPMI * 4	0.000934404	0.703821	-1.42082	TPC1 * 4 down vs RPMI * 4	0.049886	0.819168	-1.22075	TPC1 * 24 down vs RPMI * 24	21.3623	67470.6	4.89438	15458.4	2.36798	7479.02	37900.8	1
AEBP1	0.00059515	0.0810426	0.114868	11.6804	4.04148	7.31137	0.874924	4.02656	1.1201	3.77838	2.26896	0.887274	1.06568	1.06568	TPC1 * 24 up vs TPC1 * 4	0.0255102	1.59757	1.59757	RPMI * 24 up vs RPMI * 4	0.000600125	3.09138	3.09138	RPMI * 24 up vs TPC1 * 4	0.079424	0.550725	-1.81579	TPC1 * 24 down vs RPMI * 4	0.0616313	0.516781	-1.93506	TPC1 * 4 down vs RPMI * 4	0.000771653	0.344728	-2.90084	TPC1 * 24 down vs RPMI * 24	21.2996	125.145	3.62841	21.3186	2.89022	16.9814	70.5057	1
PIGK	0.000598827	7.68686e-09	0.699499	301.5	28.9065	166.313	7.85708	350.785	17.3041	207.815	18.8028	2.6825e-07	1.68797	1.68797	TPC1 * 24 up vs TPC1 * 4	4.91082e-07	1.81285	1.81285	RPMI * 24 up vs RPMI * 4	2.10371e-05	1.45081	1.45081	RPMI * 24 up vs TPC1 * 4	1.58916e-08	2.10919	2.10919	TPC1 * 24 up vs RPMI * 4	0.0114579	1.24954	1.24954	TPC1 * 4 up vs RPMI * 4	0.00406738	1.16347	1.16347	TPC1 * 24 up vs RPMI * 24	21.2667	8242.41	199.631	77371.7	0.156327	60.5883	4650.88	1
TSPAN14	0.000601677	0.00238899	0.00470519	2297.7	174.281	2274.08	118.724	2812.84	111.169	2347.32	91.4494	0.000238271	1.19832	1.19832	TPC1 * 24 up vs TPC1 * 4	0.79797	1.01039	1.01039	RPMI * 24 up vs RPMI * 4	0.592643	0.978862	-1.02159	RPMI * 24 down vs TPC1 * 4	6.52779e-05	1.23691	1.23691	TPC1 * 24 up vs RPMI * 4	0.43295	1.03221	1.03221	TPC1 * 4 up vs RPMI * 4	9.81208e-05	1.22419	1.22419	TPC1 * 24 up vs RPMI * 24	21.2414	346186	14.6805	239259	11.9811	195265	195573	1
TMUB1	0.000602189	0.371301	0.337673	200.66	44.2277	201.92	39.4441	135.55	21.4809	100.784	35.1032	0.197937	1.34496	1.34496	TPC1 * 24 up vs TPC1 * 4	0.961414	0.993759	-1.00628	RPMI * 24 down vs RPMI * 4	0.0020523	1.99099	1.99099	RPMI * 24 up vs TPC1 * 4	0.0231476	0.671308	-1.48963	TPC1 * 24 down vs RPMI * 4	0.00187719	0.499129	-2.00349	TPC1 * 4 down vs RPMI * 4	0.025352	0.675523	-1.48033	TPC1 * 24 down vs RPMI * 24	21.2368	27637.6	0.862664	1122.67	0.997318	1297.91	15616.8	1
ERLIN1	0.000603684	7.76691e-07	0.0132954	439.215	16.2807	547.803	38.7261	468.144	44.1621	675.146	29.7917	1.71587e-06	0.693396	-1.44218	TPC1 * 24 down vs TPC1 * 4	0.000693131	0.801775	-1.24723	RPMI * 24 down vs RPMI * 4	4.27962e-07	0.650548	-1.53717	RPMI * 24 down vs TPC1 * 4	0.00609806	0.854584	-1.17016	TPC1 * 24 down vs RPMI * 4	0.000185575	1.23246	1.23246	TPC1 * 4 up vs RPMI * 4	0.251028	1.06587	1.06587	TPC1 * 24 up vs RPMI * 24	21.2236	24421	86.5572	99597.2	8.41725	9685.32	13807.8	1
RAB31	0.000606465	5.51782e-07	0.153245	3253.47	356.364	4398.81	132.797	3689.91	342.293	5267.41	244.058	4.44015e-06	0.700517	-1.42752	TPC1 * 24 down vs TPC1 * 4	9.68872e-05	0.739627	-1.35203	RPMI * 24 down vs RPMI * 4	3.39934e-07	0.617661	-1.61901	RPMI * 24 down vs TPC1 * 4	0.00409356	0.838844	-1.19212	TPC1 * 24 down vs RPMI * 4	0.000972134	1.19746	1.19746	TPC1 * 4 up vs RPMI * 4	0.0501121	1.13414	1.13414	TPC1 * 24 up vs RPMI * 24	21.1991	1703130	92.2806	7413810	2.32474	186769	964077	1
GALNT1	0.000607841	0.00166013	0.0100213	1345.5	127.727	1393.61	87.1342	1421.6	60.0983	1769.64	105.241	0.000303739	0.803328	-1.24482	TPC1 * 24 down vs TPC1 * 4	0.501677	0.965476	-1.03576	RPMI * 24 down vs RPMI * 4	5.28322e-05	0.760323	-1.31523	RPMI * 24 down vs TPC1 * 4	0.69405	1.02008	1.02008	TPC1 * 24 up vs RPMI * 4	0.000156539	1.26982	1.26982	TPC1 * 4 up vs RPMI * 4	0.294717	1.05656	1.05656	TPC1 * 24 up vs RPMI * 24	21.187	204423	16.2654	156936	9.32321	89955	115782	1
RAD23B	0.000608569	1.62371e-07	0.00157305	1891.53	48.5861	2183.84	66.5012	1915.08	97.7674	2562.4	119.141	2.15897e-07	0.74738	-1.33801	TPC1 * 24 down vs TPC1 * 4	0.000487447	0.866149	-1.15454	RPMI * 24 down vs RPMI * 4	1.46048e-07	0.738188	-1.35467	RPMI * 24 down vs TPC1 * 4	0.000944751	0.876935	-1.14034	TPC1 * 24 down vs RPMI * 4	5.11943e-05	1.17334	1.17334	TPC1 * 4 up vs RPMI * 4	0.709676	1.01245	1.01245	TPC1 * 24 up vs RPMI * 24	21.1806	161694	115.652	882889	16.5085	126026	91608.5	1
GMIP	0.000612857	0.856513	0.0641053	1526.61	133.611	1614.3	124.8	1405.58	11.6674	1300.41	47.1524	0.141835	1.08087	1.08087	TPC1 * 24 up vs TPC1 * 4	0.214344	0.945677	-1.05744	RPMI * 24 down vs RPMI * 4	0.00544758	1.17395	1.17395	RPMI * 24 up vs TPC1 * 4	0.0088422	0.870702	-1.1485	TPC1 * 24 down vs RPMI * 4	0.000520354	0.805555	-1.24138	TPC1 * 4 down vs RPMI * 4	0.0954541	0.920718	-1.08611	TPC1 * 24 down vs RPMI * 24	21.1433	189161	0.0341315	305.361	4.15747	37195.3	107359	1
C9orf16	0.000615242	0.00170898	0.743012	187.89	24.0384	142.494	28.2029	135.354	27.8865	81.6831	16.7946	0.00957992	1.65706	1.65706	TPC1 * 24 up vs TPC1 * 4	0.0230931	1.31858	1.31858	RPMI * 24 up vs RPMI * 4	5.41635e-05	2.30023	2.30023	RPMI * 24 up vs TPC1 * 4	0.689429	0.949891	-1.05275	TPC1 * 24 down vs RPMI * 4	0.00448746	0.573237	-1.74448	TPC1 * 4 down vs RPMI * 4	0.0108115	0.72039	-1.38814	TPC1 * 24 down vs RPMI * 24	21.1226	12847.6	16.1354	9814.23	0.112586	68.4797	7298.89	1
SYNJ2BP	0.000616234	7.03739e-06	0.53425	506.769	48.6047	363.304	31.2702	576.3	16.8529	455.336	36.3434	0.000388017	1.26566	1.26566	TPC1 * 24 up vs TPC1 * 4	8.87571e-05	1.39489	1.39489	RPMI * 24 up vs RPMI * 4	0.0608285	1.11296	1.11296	RPMI * 24 up vs TPC1 * 4	1.8526e-06	1.58627	1.58627	TPC1 * 24 up vs RPMI * 4	0.00302664	1.25332	1.25332	TPC1 * 4 up vs RPMI * 4	0.0161439	1.13721	1.13721	TPC1 * 24 up vs RPMI * 24	21.114	26102.7	56.559	69922.5	0.409501	506.256	14835.3	1
POLD4	0.000619376	2.76568e-06	0.286438	792.02	68.9368	626.844	39.0208	711.448	12.9507	494.562	46.385	2.47513e-05	1.43854	1.43854	TPC1 * 24 up vs TPC1 * 4	0.000289534	1.2635	1.2635	RPMI * 24 up vs RPMI * 4	1.01083e-06	1.60146	1.60146	RPMI * 24 up vs TPC1 * 4	0.0240403	1.13497	1.13497	TPC1 * 24 up vs RPMI * 4	0.00165154	0.788972	-1.26747	TPC1 * 4 down vs RPMI * 4	0.0301359	0.898271	-1.11325	TPC1 * 24 down vs RPMI * 24	21.087	45306.4	67.9398	145972	1.24455	2673.98	25782.6	1
GZF1	0.000622995	0.00795314	0.863547	210.008	18.3609	238.183	11.2409	251.423	26.8142	282.893	15.0542	0.0353226	0.888756	-1.12517	TPC1 * 24 down vs TPC1 * 4	0.0552482	0.88171	-1.13416	RPMI * 24 down vs RPMI * 4	0.00013807	0.742358	-1.34706	RPMI * 24 down vs TPC1 * 4	0.338152	1.05559	1.05559	TPC1 * 24 up vs RPMI * 4	0.00558205	1.18771	1.18771	TPC1 * 4 up vs RPMI * 4	0.00884601	1.19721	1.19721	TPC1 * 24 up vs RPMI * 24	21.0561	7417.58	10.0986	3557.51	0.0308305	10.8609	4227.33	1
CANX	0.000623459	2.3956e-09	0.0455349	10237.7	462.367	13275.7	499.645	10771.5	447.757	14819.9	395.613	2.70098e-08	0.726831	-1.37584	TPC1 * 24 down vs TPC1 * 4	6.31002e-07	0.771163	-1.29674	RPMI * 24 down vs RPMI * 4	6.65906e-09	0.690811	-1.44757	RPMI * 24 down vs TPC1 * 4	4.74435e-06	0.811371	-1.23248	TPC1 * 24 down vs RPMI * 4	0.000417696	1.11631	1.11631	TPC1 * 4 up vs RPMI * 4	0.121403	1.05214	1.05214	TPC1 * 24 up vs RPMI * 24	21.0521	4317920	244.829	50216000	4.97703	1020820	2461280	1
KLF5	0.000630439	0.251669	0.583888	20.9502	4.70771	19.8443	3.86204	14.0218	2.79132	10.9752	1.63754	0.235263	1.27759	1.27759	TPC1 * 24 up vs TPC1 * 4	0.65821	1.05573	1.05573	RPMI * 24 up vs RPMI * 4	0.00149507	1.90886	1.90886	RPMI * 24 up vs TPC1 * 4	0.0342455	0.70659	-1.41525	TPC1 * 24 down vs RPMI * 4	0.00340145	0.553067	-1.8081	TPC1 * 4 down vs RPMI * 4	0.0148462	0.669292	-1.49412	TPC1 * 24 down vs RPMI * 24	20.9931	249.561	1.45047	17.2428	0.31682	3.76627	142.653	1
IGHMBP2	0.000655487	0.0208396	0.173897	253.973	21.7666	306.876	38.2097	213.839	22.6356	229.476	14.5619	0.407795	0.931859	-1.07312	TPC1 * 24 down vs TPC1 * 4	0.0132718	0.827609	-1.2083	RPMI * 24 down vs RPMI * 4	0.203835	1.10675	1.10675	RPMI * 24 up vs TPC1 * 4	0.000260092	0.696826	-1.43508	TPC1 * 24 down vs RPMI * 4	0.00113508	0.747781	-1.33729	TPC1 * 4 down vs RPMI * 4	0.0479865	0.841975	-1.18768	TPC1 * 24 down vs RPMI * 24	20.7875	13814.3	7.06893	4697.63	2.08975	1388.73	7974.56	1
PITPNM1	0.000658524	0.0137506	0.0819505	970.184	128.571	910.222	136.542	808.318	93.3243	517.163	124.261	0.00545757	1.56298	1.56298	TPC1 * 24 up vs TPC1 * 4	0.499505	1.06588	1.06588	RPMI * 24 up vs RPMI * 4	0.000200837	1.87597	1.87597	RPMI * 24 up vs TPC1 * 4	0.259575	0.888044	-1.12607	TPC1 * 24 down vs RPMI * 4	0.000649729	0.568172	-1.76003	TPC1 * 4 down vs RPMI * 4	0.0846451	0.83316	-1.20025	TPC1 * 24 down vs RPMI * 24	20.7632	307942	8.31239	123282	3.60393	53450.5	177974	1
KCTD12	0.000660666	0.0235445	0.453857	5675.62	1077.56	4996.62	231.367	7665.34	819.154	6408.27	587.326	0.0347238	1.19616	1.19616	TPC1 * 24 up vs TPC1 * 4	0.222743	1.13589	1.13589	RPMI * 24 up vs RPMI * 4	0.190525	0.885672	-1.12909	RPMI * 24 down vs TPC1 * 4	0.00028264	1.5341	1.5341	TPC1 * 24 up vs RPMI * 4	0.0202845	1.28252	1.28252	TPC1 * 4 up vs RPMI * 4	0.00268111	1.35057	1.35057	TPC1 * 24 up vs RPMI * 24	20.7461	11569200	6.72161	3748360	0.599221	334160	6691890	1
GPX4	0.000665148	0.00246206	0.399857	4133.33	504.549	3607.6	274.439	3476.09	151.565	2638.4	397.556	0.00616949	1.3175	1.3175	TPC1 * 24 up vs TPC1 * 4	0.0595868	1.14573	1.14573	RPMI * 24 up vs RPMI * 4	7.0806e-05	1.5666	1.5666	RPMI * 24 up vs TPC1 * 4	0.612249	0.963546	-1.03783	TPC1 * 24 down vs RPMI * 4	0.00237311	0.731345	-1.36734	TPC1 * 4 down vs RPMI * 4	0.023194	0.84099	-1.18907	TPC1 * 24 down vs RPMI * 24	20.7106	2645310	14.5537	1858900	0.761923	97318.4	1532730	1
KDM7A	0.000667865	2.54785e-05	0.414853	1803.46	158.315	2358.6	162.757	2160.89	217.92	2879.05	223.515	0.000200352	0.750558	-1.33234	TPC1 * 24 down vs TPC1 * 4	0.00155989	0.764631	-1.30782	RPMI * 24 down vs RPMI * 4	4.38034e-06	0.626408	-1.5964	RPMI * 24 down vs TPC1 * 4	0.173053	0.916177	-1.09149	TPC1 * 24 down vs RPMI * 4	0.00246833	1.22066	1.22066	TPC1 * 4 up vs RPMI * 4	0.022423	1.1982	1.1982	TPC1 * 24 up vs RPMI * 24	20.6892	770682	43.524	1621290	0.713357	26572.8	447005	1
LRPPRC	0.000672677	0.820146	0.0097728	1960.08	93.9956	1827.46	53.9139	2019.48	65.8919	2133.42	98.8483	0.0681388	0.946591	-1.05642	TPC1 * 24 down vs TPC1 * 4	0.0378664	1.07257	1.07257	RPMI * 24 up vs RPMI * 4	0.0101025	0.918752	-1.08843	RPMI * 24 down vs TPC1 * 4	0.00549137	1.10507	1.10507	TPC1 * 24 up vs RPMI * 4	0.000164817	1.16743	1.16743	TPC1 * 4 up vs RPMI * 4	0.316729	1.0303	1.0303	TPC1 * 24 up vs RPMI * 24	20.6516	133485	0.0540085	349.092	9.40592	60796.6	77563.8	1
CTAGE5	0.000672684	0.087302	0.145815	460.386	16.2952	464.572	27.1182	501.236	34.2663	547.938	28.5211	0.0325373	0.914768	-1.09317	TPC1 * 24 down vs TPC1 * 4	0.832157	0.990989	-1.00909	RPMI * 24 down vs RPMI * 4	0.00068993	0.840215	-1.19017	RPMI * 24 down vs TPC1 * 4	0.0821593	1.07892	1.07892	TPC1 * 24 up vs RPMI * 4	0.0010081	1.17945	1.17945	TPC1 * 4 up vs RPMI * 4	0.0561776	1.08873	1.08873	TPC1 * 24 up vs RPMI * 24	20.6516	15429.6	3.46605	2589.63	2.4193	1807.56	8965.69	1
BORCS7-ASMT	0.000680886	0.0133738	0.801506	17.792	2.01001	21.667	4.16874	10.7575	2.17005	15.3868	2.88371	0.0455281	0.699142	-1.43032	TPC1 * 24 down vs TPC1 * 4	0.086439	0.821157	-1.21779	RPMI * 24 down vs RPMI * 4	0.268929	1.15632	1.15632	RPMI * 24 up vs TPC1 * 4	0.000201836	0.496494	-2.01412	TPC1 * 24 down vs RPMI * 4	0.0105312	0.710148	-1.40816	TPC1 * 4 down vs RPMI * 4	0.00536613	0.604627	-1.65391	TPC1 * 24 down vs RPMI * 24	20.5881	177.282	8.3989	72.3217	0.0660673	0.568896	103.33	1
AUTS2	0.000720605	0.917514	0.383495	37.2892	6.82469	34.3131	7.78626	17.1357	9.7451	20.8999	4.46306	0.488634	0.819895	-1.21967	TPC1 * 24 down vs TPC1 * 4	0.582589	1.08673	1.08673	RPMI * 24 up vs RPMI * 4	0.00901103	1.78418	1.78418	RPMI * 24 up vs TPC1 * 4	0.00682655	0.499393	-2.00243	TPC1 * 24 down vs RPMI * 4	0.0256656	0.609093	-1.64178	TPC1 * 4 down vs RPMI * 4	0.00241741	0.459536	-2.17611	TPC1 * 24 down vs RPMI * 24	20.2932	1126.72	0.011187	0.621123	0.818247	45.4307	666.264	1
DCAF15	0.000739209	0.370363	0.12353	393.733	61.0109	450.504	56.3277	331.551	15.4735	315.626	23.8687	0.617142	1.05046	1.05046	TPC1 * 24 up vs TPC1 * 4	0.092288	0.873985	-1.14418	RPMI * 24 down vs RPMI * 4	0.0270612	1.24747	1.24747	RPMI * 24 up vs TPC1 * 4	0.00238205	0.735957	-1.35878	TPC1 * 24 down vs RPMI * 4	0.000951017	0.700607	-1.42733	TPC1 * 4 down vs RPMI * 4	0.0682043	0.842071	-1.18755	TPC1 * 24 down vs RPMI * 24	20.1616	38832.6	0.86617	1668.31	2.74376	5284.67	23112.8	1
GHRLOS	0.000741513	0.609887	0.709588	13.6925	1.44579	14.6687	2.80396	9.26381	1.48296	9.41749	2.54029	0.921391	0.983681	-1.01659	TPC1 * 24 down vs TPC1 * 4	0.534119	0.933451	-1.07129	RPMI * 24 down vs RPMI * 4	0.0159461	1.45394	1.45394	RPMI * 24 up vs TPC1 * 4	0.00403938	0.631536	-1.58344	TPC1 * 24 down vs RPMI * 4	0.00486351	0.642013	-1.5576	TPC1 * 4 down vs RPMI * 4	0.0132256	0.676561	-1.47806	TPC1 * 24 down vs RPMI * 24	20.1455	93.7004	0.274473	1.27662	0.145451	0.676516	55.8141	1
MVB12A	0.000747026	0.00899164	0.133639	199.023	7.127	189.608	7.01087	181.01	19.4921	151.438	12.1673	0.00591079	1.19528	1.19528	TPC1 * 24 up vs TPC1 * 4	0.308814	1.04966	1.04966	RPMI * 24 up vs RPMI * 4	0.000167761	1.31422	1.31422	RPMI * 24 up vs TPC1 * 4	0.350991	0.954657	-1.0475	TPC1 * 24 down vs RPMI * 4	0.00101681	0.79869	-1.25205	TPC1 * 4 down vs RPMI * 4	0.0647656	0.909493	-1.09951	TPC1 * 24 down vs RPMI * 24	20.1074	3156.51	9.68296	1520.06	2.5882	406.302	1883.79	1
CRTC2	0.000753329	0.000466403	0.128978	714.613	76.9979	867.542	34.0163	646.403	37.8135	721.265	25.6104	0.0471979	0.896208	-1.11581	TPC1 * 24 down vs TPC1 * 4	0.000705931	0.823721	-1.214	RPMI * 24 down vs RPMI * 4	0.847545	0.990778	-1.00931	RPMI * 24 down vs TPC1 * 4	2.8056e-05	0.745097	-1.34211	TPC1 * 24 down vs RPMI * 4	0.000995803	0.831389	-1.20281	TPC1 * 4 down vs RPMI * 4	0.0669264	0.90455	-1.10552	TPC1 * 24 down vs RPMI * 24	20.0642	46004.9	22.6303	51888.7	2.65802	6094.54	27514.6	1
MIS18BP1	0.000755058	0.00125939	0.331196	1129.67	96.9682	1251.63	94.9983	1262.79	54.8335	1462.56	46.6714	0.00316531	0.863409	-1.1582	TPC1 * 24 down vs TPC1 * 4	0.0443957	0.902554	-1.10797	RPMI * 24 down vs RPMI * 4	5.11791e-05	0.772389	-1.29468	RPMI * 24 down vs TPC1 * 4	0.840742	1.00891	1.00891	TPC1 * 24 up vs RPMI * 4	0.00217802	1.16852	1.16852	TPC1 * 4 up vs RPMI * 4	0.0305739	1.11784	1.11784	TPC1 * 24 up vs RPMI * 24	20.0524	118372	17.5359	103516	1.02553	6053.79	70837.3	1
MZT2B	0.000759705	0.000222305	0.867251	186.46	25.2855	120.181	24.0434	129.73	34.7094	58.9493	18.9184	0.002544	2.20071	2.20071	TPC1 * 24 up vs TPC1 * 4	0.003957	1.55149	1.55149	RPMI * 24 up vs RPMI * 4	1.79731e-05	3.16306	3.16306	RPMI * 24 up vs TPC1 * 4	0.617778	1.07946	1.07946	TPC1 * 24 up vs RPMI * 4	0.00652326	0.490503	-2.03872	TPC1 * 4 down vs RPMI * 4	0.0102133	0.695753	-1.43729	TPC1 * 24 down vs RPMI * 24	20.0209	13915	27.0285	18785.4	0.029162	20.2683	8340.28	1
MOB2	0.000759978	0.161532	0.166745	274.473	29.4403	310.104	25.3981	238.382	16.1672	238.621	23.2174	0.989009	0.998998	-1.001	TPC1 * 24 down vs TPC1 * 4	0.0579707	0.885099	-1.12982	RPMI * 24 down vs RPMI * 4	0.0566493	1.15025	1.15025	RPMI * 24 up vs TPC1 * 4	0.00119156	0.768716	-1.30087	TPC1 * 24 down vs RPMI * 4	0.0012217	0.769487	-1.29957	TPC1 * 4 down vs RPMI * 4	0.0552496	0.868508	-1.1514	TPC1 * 24 down vs RPMI * 24	20.0191	11572.1	2.22587	1286.67	2.16691	1252.59	6936.66	1
FAM217B	0.000763283	0.99202	0.551723	352.949	45.9498	344.77	12.5466	405.377	20.7399	413.834	15.9249	0.667596	0.979564	-1.02086	TPC1 * 24 down vs TPC1 * 4	0.6778	1.02373	1.02373	RPMI * 24 up vs RPMI * 4	0.00808089	0.852876	-1.1725	RPMI * 24 down vs TPC1 * 4	0.00830052	1.17579	1.17579	TPC1 * 24 up vs RPMI * 4	0.00367928	1.20032	1.20032	TPC1 * 4 up vs RPMI * 4	0.0182997	1.14854	1.14854	TPC1 * 24 up vs RPMI * 24	19.9968	14760.4	0.000104288	0.0769789	0.374992	276.796	8857.65	1
CDC23	0.000766676	0.046607	0.0167519	414.353	18.7472	408.236	8.70669	432.883	23.755	487.566	30.4344	0.00413277	0.887845	-1.12632	TPC1 * 24 down vs TPC1 * 4	0.699711	1.01498	1.01498	RPMI * 24 up vs RPMI * 4	0.000489729	0.849839	-1.17669	RPMI * 24 down vs TPC1 * 4	0.137397	1.06037	1.06037	TPC1 * 24 up vs RPMI * 4	0.000251722	1.19432	1.19432	TPC1 * 4 up vs RPMI * 4	0.254498	1.04472	1.04472	TPC1 * 24 up vs RPMI * 24	19.9741	9576.65	4.91945	2358.65	7.71019	3696.68	5753.44	1
BCL2L2	0.000781356	0.110398	0.0302491	357.574	12.2273	363.612	15.5378	414.58	20.5163	380.119	16.604	0.0120175	1.09066	1.09066	TPC1 * 24 up vs TPC1 * 4	0.61393	0.983393	-1.01689	RPMI * 24 down vs RPMI * 4	0.0770866	0.940688	-1.06305	RPMI * 24 down vs TPC1 * 4	0.000909928	1.14017	1.14017	TPC1 * 24 up vs RPMI * 4	0.182272	1.0454	1.0454	TPC1 * 4 up vs RPMI * 4	0.000372599	1.15943	1.15943	TPC1 * 24 up vs RPMI * 24	19.8771	5404.29	2.97126	807.843	6.03283	1640.24	3262.62	1
MAP3K1	0.000786636	0.146031	0.369447	1060.12	87.2259	1017.12	139.385	1432.56	183.769	1260.62	125.179	0.104096	1.1364	1.1364	TPC1 * 24 up vs TPC1 * 4	0.667897	1.04228	1.04228	RPMI * 24 up vs RPMI * 4	0.0628029	0.840954	-1.18913	RPMI * 24 down vs TPC1 * 4	0.00112927	1.40845	1.40845	TPC1 * 24 up vs RPMI * 4	0.0284101	1.2394	1.2394	TPC1 * 4 up vs RPMI * 4	0.00248776	1.35132	1.35132	TPC1 * 24 up vs RPMI * 24	19.8427	379379	2.41648	46201.4	0.869611	16626.3	229432	1
FBXL19	0.000805274	0.440446	0.0793642	261.683	37.2675	280.946	18.0419	218.233	33.1359	171.503	43.9134	0.0789889	1.27248	1.27248	TPC1 * 24 up vs TPC1 * 4	0.44414	0.931438	-1.07361	RPMI * 24 down vs RPMI * 4	0.00301075	1.52582	1.52582	RPMI * 24 up vs TPC1 * 4	0.0242687	0.776782	-1.28736	TPC1 * 24 down vs RPMI * 4	0.000731976	0.610449	-1.63814	TPC1 * 4 down vs RPMI * 4	0.0995603	0.83396	-1.1991	TPC1 * 24 down vs RPMI * 24	19.7235	23376.1	0.636607	754.499	3.67456	4355.04	14222.2	1
ANKIB1	0.000805776	0.0252469	0.904095	872.744	42.5274	915.102	35.9598	944.937	28.9427	983.402	8.01833	0.1112	0.960886	-1.04071	TPC1 * 24 down vs TPC1 * 4	0.0826543	0.953712	-1.04853	RPMI * 24 down vs RPMI * 4	0.000338348	0.887474	-1.12679	RPMI * 24 down vs TPC1 * 4	0.207079	1.0326	1.0326	TPC1 * 24 up vs RPMI * 4	0.0100272	1.07464	1.07464	TPC1 * 4 up vs RPMI * 4	0.0072581	1.08272	1.08272	TPC1 * 24 up vs RPMI * 24	19.7204	19738.4	6.52644	6532.42	0.0151441	15.158	12011	1
VCAN	0.000809122	0.000109514	0.0418441	431.876	317.982	1018.36	41.6423	809.097	179.517	2190.96	593.839	0.000116768	0.36929	-2.7079	TPC1 * 24 down vs TPC1 * 4	0.0350614	0.424088	-2.358	RPMI * 24 down vs RPMI * 4	1.20625e-05	0.197117	-5.07312	RPMI * 24 down vs TPC1 * 4	0.413282	0.794508	-1.25864	TPC1 * 24 down vs RPMI * 4	0.000472871	2.15145	2.15145	TPC1 * 4 up vs RPMI * 4	0.15249	1.87345	1.87345	TPC1 * 24 up vs RPMI * 24	19.6993	2401930	31.7756	3874390	5.18839	632617	1463150	1
TGM1	0.000811052	0.0450091	0.0654352	14.3843	1.10865	14.1315	3.26264	11.484	1.90867	6.35113	2.7678	0.0107504	1.80819	1.80819	TPC1 * 24 up vs TPC1 * 4	0.884395	1.01789	1.01789	RPMI * 24 up vs RPMI * 4	0.000497386	2.26484	2.26484	RPMI * 24 up vs TPC1 * 4	0.145821	0.812656	-1.23053	TPC1 * 24 down vs RPMI * 4	0.000642372	0.449431	-2.22504	TPC1 * 4 down vs RPMI * 4	0.11413	0.798373	-1.25255	TPC1 * 24 down vs RPMI * 24	19.6872	114.076	5.00586	29.006	4.11007	23.8154	69.5329	1
IPO5	0.000814326	0.00230389	0.153661	1318.09	84.5349	1146.54	44.3328	1411.02	72.9266	1336.7	43.258	0.125584	1.0556	1.0556	TPC1 * 24 up vs TPC1 * 4	0.00252814	1.14962	1.14962	RPMI * 24 up vs RPMI * 4	0.687315	0.986073	-1.01412	RPMI * 24 down vs TPC1 * 4	7.7261e-05	1.23068	1.23068	TPC1 * 24 up vs RPMI * 4	0.00120427	1.16586	1.16586	TPC1 * 4 up vs RPMI * 4	0.0618928	1.07051	1.07051	TPC1 * 24 up vs RPMI * 24	19.6668	80147.6	14.834	60452.8	2.31961	9453.03	48903.3	1
AZIN1	0.000832554	0.000100438	0.204855	1957.8	183.862	2214.76	57.2145	2139.78	46.6542	2555.08	128.637	0.00032383	0.837459	-1.19409	TPC1 * 24 down vs TPC1 * 4	0.00959766	0.88398	-1.13125	RPMI * 24 down vs RPMI * 4	1.1618e-05	0.766237	-1.30508	RPMI * 24 down vs TPC1 * 4	0.386973	0.966146	-1.03504	TPC1 * 24 down vs RPMI * 4	0.00154008	1.15366	1.15366	TPC1 * 4 up vs RPMI * 4	0.0499938	1.09295	1.09295	TPC1 * 24 up vs RPMI * 24	19.5548	272802	32.3954	451938	1.7974	25075	167408	1
GPCPD1	0.000834617	0.0785641	0.896359	1154.16	187.152	1305.92	88.1342	1490.32	95.6564	1622.44	187.756	0.229708	0.918567	-1.08865	TPC1 * 24 down vs TPC1 * 4	0.171686	0.883788	-1.13149	RPMI * 24 down vs RPMI * 4	0.000745274	0.71137	-1.40574	RPMI * 24 down vs TPC1 * 4	0.10275	1.1412	1.1412	TPC1 * 24 up vs RPMI * 4	0.0104316	1.24237	1.24237	TPC1 * 4 up vs RPMI * 4	0.007355	1.29127	1.29127	TPC1 * 24 up vs RPMI * 24	19.5423	426002	3.69698	80590.5	0.0177022	385.89	261588	1
RAB37	0.000839084	0.000123076	0.000258019	23.3687	7.4323	22.1484	6.07117	48.9281	4.37269	20.294	1.98948	6.79817e-06	2.41096	2.41096	TPC1 * 24 up vs TPC1 * 4	0.753289	1.05509	1.05509	RPMI * 24 up vs RPMI * 4	0.433532	1.1515	1.1515	RPMI * 24 up vs TPC1 * 4	1.32315e-05	2.2091	2.2091	TPC1 * 24 up vs RPMI * 4	0.633849	0.916275	-1.09138	TPC1 * 4 down vs RPMI * 4	2.08484e-05	2.09375	2.09375	TPC1 * 24 up vs RPMI * 24	19.5153	561.928	30.9535	891.279	26.0995	751.515	345.53	1
ZNF746	0.000848745	0.364797	0.442549	602.662	61.6168	657.617	61.3612	488.165	25.5599	492.845	88.4185	0.918474	0.990505	-1.00959	TPC1 * 24 down vs TPC1 * 4	0.24314	0.916432	-1.09119	RPMI * 24 down vs RPMI * 4	0.0304231	1.22282	1.22282	RPMI * 24 up vs TPC1 * 4	0.00259904	0.742324	-1.34712	TPC1 * 24 down vs RPMI * 4	0.0031452	0.74944	-1.33433	TPC1 * 4 down vs RPMI * 4	0.0251131	0.810016	-1.23454	TPC1 * 24 down vs RPMI * 24	19.4576	77990.9	0.887264	3556.37	0.630622	2527.69	48098.9	1
ANXA6	0.000854736	2.24892e-08	0.100916	1366.19	164.49	748.302	115.592	1711.28	58.5333	895.075	77.3343	2.48627e-07	1.91189	1.91189	TPC1 * 24 up vs TPC1 * 4	4.68472e-06	1.82572	1.82572	RPMI * 24 up vs RPMI * 4	6.51345e-05	1.52634	1.52634	RPMI * 24 up vs TPC1 * 4	4.01356e-08	2.28689	2.28689	TPC1 * 24 up vs RPMI * 4	0.087593	1.19614	1.19614	TPC1 * 4 up vs RPMI * 4	0.000907812	1.25259	1.25259	TPC1 * 24 up vs RPMI * 24	19.4222	241930	165.108	2056640	3.15743	39330	149476	1
YES1	0.000858919	0.049644	0.408236	13.9374	3.75886	11.9518	1.68097	8.62476	1.85434	4.07214	3.93638	0.0526938	2.11799	2.11799	TPC1 * 24 up vs TPC1 * 4	0.366994	1.16614	1.16614	RPMI * 24 up vs RPMI * 4	0.000553001	3.42263	3.42263	RPMI * 24 up vs TPC1 * 4	0.142204	0.721628	-1.38576	TPC1 * 24 down vs RPMI * 4	0.00292534	0.340713	-2.93502	TPC1 * 4 down vs RPMI * 4	0.0274929	0.61882	-1.61598	TPC1 * 24 down vs RPMI * 24	19.3977	174.038	4.76463	42.7486	0.734442	6.58948	107.665	1
CDK11A	0.000860283	0.597764	0.00519796	339.154	41.532	381.963	25.8731	324.275	20.1666	265.272	27.7507	0.0162649	1.22242	1.22242	TPC1 * 24 up vs TPC1 * 4	0.0655675	0.887924	-1.12622	RPMI * 24 down vs RPMI * 4	0.0044071	1.27851	1.27851	RPMI * 24 up vs TPC1 * 4	0.0182519	0.848969	-1.1779	TPC1 * 24 down vs RPMI * 4	0.00013131	0.694497	-1.43989	TPC1 * 4 down vs RPMI * 4	0.494719	0.956128	-1.04588	TPC1 * 24 down vs RPMI * 24	19.3897	17310.7	0.293724	262.231	11.6105	10365.6	10713.3	1
PIGG	0.000876161	3.18595e-06	8.91075e-05	465.03	19.9013	444.733	14.7251	476.843	14.5857	357.433	18.8543	4.32127e-07	1.33408	1.33408	TPC1 * 24 up vs TPC1 * 4	0.120688	1.04564	1.04564	RPMI * 24 up vs RPMI * 4	1.30994e-06	1.30103	1.30103	RPMI * 24 up vs TPC1 * 4	0.0214695	1.0722	1.0722	TPC1 * 24 up vs RPMI * 4	1.10975e-05	0.803703	-1.24424	TPC1 * 4 down vs RPMI * 4	0.350147	1.0254	1.0254	TPC1 * 24 up vs RPMI * 24	19.298	5698.31	66.0999	19518	33.2678	9823.32	3543.36	1
LIPE	0.00087666	0.0124965	0.731498	10.6126	0.922097	6.98495	3.42664	5.37525	2.2689	2.52312	1.32753	0.0927066	2.1304	2.1304	TPC1 * 24 up vs TPC1 * 4	0.0385257	1.51936	1.51936	RPMI * 24 up vs RPMI * 4	0.000228906	4.20617	4.20617	RPMI * 24 up vs TPC1 * 4	0.322886	0.769547	-1.29947	TPC1 * 24 down vs RPMI * 4	0.0144155	0.361222	-2.76838	TPC1 * 4 down vs RPMI * 4	0.00573308	0.506495	-1.97435	TPC1 * 24 down vs RPMI * 24	19.2952	94.0751	8.61194	41.9882	0.123369	0.601498	58.507	1
KLHL11	0.000884543	1.01591e-05	0.112537	230.483	11.992	272.425	21.07	250.748	16.4263	318.632	7.78111	3.73772e-05	0.786952	-1.27073	TPC1 * 24 down vs TPC1 * 4	0.00205321	0.846042	-1.18197	RPMI * 24 down vs RPMI * 4	2.81544e-06	0.723352	-1.38245	RPMI * 24 down vs TPC1 * 4	0.0658852	0.92043	-1.08645	TPC1 * 24 down vs RPMI * 4	0.00100808	1.16961	1.16961	TPC1 * 4 up vs RPMI * 4	0.0829105	1.08792	1.08792	TPC1 * 24 up vs RPMI * 24	19.2504	4418.55	52.5494	12061.7	2.93198	672.98	2754.37	1
HSD17B1	0.000884759	0.697845	0.719255	77.6323	3.60593	74.6056	6.26285	58.8354	11.6346	58.7182	7.89901	0.983618	1.002	1.002	TPC1 * 24 up vs TPC1 * 4	0.598107	1.04057	1.04057	RPMI * 24 up vs RPMI * 4	0.00543232	1.32212	1.32212	RPMI * 24 up vs TPC1 * 4	0.0154272	0.788619	-1.26804	TPC1 * 24 down vs RPMI * 4	0.0148386	0.787048	-1.27057	TPC1 * 4 down vs RPMI * 4	0.00564706	0.757873	-1.31948	TPC1 * 24 down vs RPMI * 24	19.2491	1203	0.158155	9.88409	0.135452	8.46522	749.955	1
PRR14	0.000885684	0.453809	0.387052	462.593	52.9527	464.666	21.7835	404	21.6415	375.926	27.6604	0.26005	1.07468	1.07468	TPC1 * 24 up vs TPC1 * 4	0.931892	0.995539	-1.00448	RPMI * 24 down vs RPMI * 4	0.00333049	1.23054	1.23054	RPMI * 24 up vs TPC1 * 4	0.0252557	0.869442	-1.15016	TPC1 * 24 down vs RPMI * 4	0.00283937	0.809025	-1.23606	TPC1 * 4 down vs RPMI * 4	0.0296437	0.873338	-1.14503	TPC1 * 24 down vs RPMI * 24	19.2439	21707	0.599351	676.064	0.805692	908.814	13535.9	1
VPS54	0.000891189	0.0102385	0.507322	478.626	14.4728	516.808	18.0774	538.525	42.8825	598.835	42.6434	0.0218072	0.899287	-1.11199	TPC1 * 24 down vs TPC1 * 4	0.121246	0.92612	-1.07977	RPMI * 24 down vs RPMI * 4	0.000204281	0.799262	-1.25115	RPMI * 24 down vs TPC1 * 4	0.361579	1.04202	1.04202	TPC1 * 24 up vs RPMI * 4	0.00376367	1.15872	1.15872	TPC1 * 4 up vs RPMI * 4	0.0225432	1.12515	1.12515	TPC1 * 24 up vs RPMI * 24	19.213	20143	9.25289	9700.78	0.467065	489.673	12580.9	1
MLKL	0.000903068	0.0240144	0.247059	454.099	48.1988	427.919	41.3482	561.354	36.3232	488.501	23.081	0.0198123	1.14914	1.14914	TPC1 * 24 up vs TPC1 * 4	0.353478	1.06118	1.06118	RPMI * 24 up vs RPMI * 4	0.228698	0.929575	-1.07576	RPMI * 24 down vs TPC1 * 4	0.000353944	1.31182	1.31182	TPC1 * 24 up vs RPMI * 4	0.0453106	1.14157	1.14157	TPC1 * 4 up vs RPMI * 4	0.00191209	1.23619	1.23619	TPC1 * 24 up vs RPMI * 24	19.1469	28169.4	6.66611	9807.35	1.48068	2178.42	17654.7	1
ZDHHC2	0.000922997	6.17435e-06	0.307314	330.216	7.44603	251.849	16.6551	359.966	28.5645	300.84	12.4047	0.000576614	1.19654	1.19654	TPC1 * 24 up vs TPC1 * 4	5.01165e-05	1.31116	1.31116	RPMI * 24 up vs RPMI * 4	0.0400454	1.09765	1.09765	RPMI * 24 up vs TPC1 * 4	2.07894e-06	1.42929	1.42929	TPC1 * 24 up vs RPMI * 4	0.00235573	1.19452	1.19452	TPC1 * 4 up vs RPMI * 4	0.0379739	1.09009	1.09009	TPC1 * 24 up vs RPMI * 24	19.0384	6200.05	58.0484	18904.1	1.13679	370.207	3907.93	1
GDI2	0.000934491	0.0286772	0.263124	3494.18	108.427	3720.03	140.274	3835.49	135.763	3916.41	105.234	0.372116	0.979338	-1.0211	TPC1 * 24 down vs TPC1 * 4	0.0237623	0.939291	-1.06463	RPMI * 24 down vs RPMI * 4	0.000406618	0.892191	-1.12084	RPMI * 24 down vs TPC1 * 4	0.210506	1.03104	1.03104	TPC1 * 24 up vs RPMI * 4	0.0439881	1.05279	1.05279	TPC1 * 4 up vs RPMI * 4	0.00207013	1.09768	1.09768	TPC1 * 24 up vs RPMI * 24	18.977	289110	6.1768	94102.2	1.37855	21001.9	182817	1
CRTC1	0.000936828	0.740889	0.507095	273.658	23.1949	280.758	56.4801	198.191	42.2472	177.177	35.3398	0.483641	1.11861	1.11861	TPC1 * 24 up vs TPC1 * 4	0.811192	0.974712	-1.02594	RPMI * 24 down vs RPMI * 4	0.00612558	1.54455	1.54455	RPMI * 24 up vs TPC1 * 4	0.0148958	0.705914	-1.4166	TPC1 * 24 down vs RPMI * 4	0.00390333	0.631066	-1.58462	TPC1 * 4 down vs RPMI * 4	0.0234055	0.724228	-1.38078	TPC1 * 24 down vs RPMI * 24	18.9646	32058.4	0.114533	193.61	0.467574	790.403	20285.2	1
EML3	0.00093825	0.00490986	0.0649089	782.447	53.9481	751.149	48.1923	730.771	34.2156	609.034	38.9955	0.00223586	1.19989	1.19989	TPC1 * 24 up vs TPC1 * 4	0.339628	1.04167	1.04167	RPMI * 24 up vs RPMI * 4	0.000134094	1.28474	1.28474	RPMI * 24 up vs TPC1 * 4	0.529513	0.972871	-1.02789	TPC1 * 24 down vs RPMI * 4	0.000707305	0.810803	-1.23335	TPC1 * 4 down vs RPMI * 4	0.12653	0.933955	-1.07071	TPC1 * 24 down vs RPMI * 24	18.9571	37555.2	11.8219	23419.9	4.12869	8179.18	23772.7	1
COPS3	0.000938353	0.000936412	0.161779	618.838	36.9718	665.205	34.1463	665.185	17.1762	759.826	36.9497	0.00138608	0.875445	-1.14228	TPC1 * 24 down vs TPC1 * 4	0.0656771	0.930298	-1.07492	RPMI * 24 down vs RPMI * 4	4.88531e-05	0.814448	-1.22783	RPMI * 24 down vs TPC1 * 4	0.99935	0.999971	-1.00003	TPC1 * 24 down vs RPMI * 4	0.00138814	1.14224	1.14224	TPC1 * 4 up vs RPMI * 4	0.0657734	1.07489	1.07489	TPC1 * 24 up vs RPMI * 24	18.9566	19872.1	18.9668	19882.9	2.22301	2330.38	12579.6	1
SLC7A7	0.000940804	0.00177266	0.225935	2012.5	349.408	1625.96	309.28	2812.42	267.547	2063.08	183.838	0.00288128	1.36322	1.36322	TPC1 * 24 up vs TPC1 * 4	0.0784791	1.23773	1.23773	RPMI * 24 up vs RPMI * 4	0.805573	0.975486	-1.02513	RPMI * 24 down vs TPC1 * 4	7.21221e-05	1.7297	1.7297	TPC1 * 24 up vs RPMI * 4	0.0503403	1.26884	1.26884	TPC1 * 4 up vs RPMI * 4	0.00182548	1.39747	1.39747	TPC1 * 24 up vs RPMI * 24	18.9437	1530260	15.9724	1290240	1.62941	131623	969352	1
DGCR14	0.000947117	0.0494077	0.546327	237.52	25.8263	268.086	18.6909	196.916	12.8776	213.958	26.7583	0.290253	0.920348	-1.08655	TPC1 * 24 down vs TPC1 * 4	0.0705645	0.885983	-1.12869	RPMI * 24 down vs RPMI * 4	0.152043	1.11012	1.11012	RPMI * 24 up vs TPC1 * 4	0.00058988	0.734527	-1.36142	TPC1 * 24 down vs RPMI * 4	0.00427085	0.798096	-1.25298	TPC1 * 4 down vs RPMI * 4	0.0217353	0.829052	-1.2062	TPC1 * 24 down vs RPMI * 24	18.9106	8973.96	4.77626	2266.56	0.385422	182.901	5694.56	1
C5	0.000963667	2.65979e-10	0.0104239	118.161	6.48376	39.2139	8.41046	154.781	15.7242	45.7053	5.90767	2.62191e-09	3.38651	3.38651	TPC1 * 24 up vs TPC1 * 4	1.00268e-07	3.01324	3.01324	RPMI * 24 up vs RPMI * 4	2.5662e-07	2.58527	2.58527	RPMI * 24 up vs TPC1 * 4	1.34869e-09	3.9471	3.9471	TPC1 * 24 up vs RPMI * 4	0.373744	1.16554	1.16554	TPC1 * 4 up vs RPMI * 4	0.000217532	1.30992	1.30992	TPC1 * 24 up vs RPMI * 24	18.8251	1858.64	358.066	35352.6	9.19424	907.765	1184.78	1
PTOV1-AS2	0.00096576	0.0092177	0.950744	91.868	16.6335	74.1322	3.01429	67.1804	13.932	50.1523	4.86778	0.0529936	1.33953	1.33953	TPC1 * 24 up vs TPC1 * 4	0.0451626	1.23925	1.23925	RPMI * 24 up vs RPMI * 4	0.000201734	1.83178	1.83178	RPMI * 24 up vs TPC1 * 4	0.398105	0.906224	-1.10348	TPC1 * 24 down vs RPMI * 4	0.0106132	0.676525	-1.47814	TPC1 * 4 down vs RPMI * 4	0.00899207	0.731271	-1.36748	TPC1 * 24 down vs RPMI * 24	18.8144	2368.53	9.59996	1208.53	0.00397859	0.50086	1510.67	1
COX18	0.000982167	0.460151	0.744849	263.055	24.7128	258.568	23.9482	311.694	18.132	300.256	15.1415	0.453296	1.0381	1.0381	TPC1 * 24 up vs TPC1 * 4	0.766269	1.01736	1.01736	RPMI * 24 up vs RPMI * 4	0.026871	0.876104	-1.14142	RPMI * 24 down vs TPC1 * 4	0.00364631	1.20546	1.20546	TPC1 * 24 up vs RPMI * 4	0.0153211	1.16123	1.16123	TPC1 * 4 up vs RPMI * 4	0.00638965	1.1849	1.1849	TPC1 * 24 up vs RPMI * 24	18.7316	8158.89	0.582302	253.633	0.110917	48.3119	5226.83	1
JKAMP	0.00098584	0.000231966	0.729178	533.819	39.9371	607.313	17.7373	594.391	20.6695	678.695	37.2162	0.00207774	0.875785	-1.14183	TPC1 * 24 down vs TPC1 * 4	0.00519894	0.878986	-1.13767	RPMI * 24 down vs RPMI * 4	2.1437e-05	0.786538	-1.2714	RPMI * 24 down vs TPC1 * 4	0.560267	0.978724	-1.02174	TPC1 * 24 down vs RPMI * 4	0.00623052	1.11754	1.11754	TPC1 * 4 up vs RPMI * 4	0.0158006	1.11347	1.11347	TPC1 * 24 up vs RPMI * 24	18.7132	17412	26.7609	24900	0.12561	116.875	11165.6	1
CTSW	0.000996118	0.00140896	0.156482	47.9657	5.18615	27.4904	9.9565	26.7807	8.17603	17.2888	4.27433	0.0894485	1.54902	1.54902	TPC1 * 24 up vs TPC1 * 4	0.00180827	1.74481	1.74481	RPMI * 24 up vs RPMI * 4	6.4975e-05	2.77438	2.77438	RPMI * 24 up vs TPC1 * 4	0.892415	0.974183	-1.0265	TPC1 * 24 down vs RPMI * 4	0.070392	0.628903	-1.59007	TPC1 * 4 down vs RPMI * 4	0.00141141	0.558331	-1.79105	TPC1 * 24 down vs RPMI * 24	18.6624	985.118	17.0125	898.03	2.28532	120.634	633.436	1
PLXDC2	0.00100223	0.00110223	0.854495	6402.43	449.239	5501.94	444.084	7397.62	378.397	6414.32	488.846	0.00842671	1.1533	1.1533	TPC1 * 24 up vs TPC1 * 4	0.0137873	1.16367	1.16367	RPMI * 24 up vs RPMI * 4	0.970265	0.998146	-1.00186	RPMI * 24 down vs TPC1 * 4	5.61599e-05	1.34455	1.34455	TPC1 * 24 up vs RPMI * 4	0.0128463	1.16583	1.16583	TPC1 * 4 up vs RPMI * 4	0.00785177	1.15544	1.15544	TPC1 * 24 up vs RPMI * 24	18.6324	3638820	18.1706	3548640	0.0351104	6856.9	2343540	1
ERI2	0.00100388	0.776919	0.00583508	199.871	9.16926	175.167	17.1798	206.469	17.5064	227.234	7.31233	0.0516857	0.908618	-1.10057	TPC1 * 24 down vs TPC1 * 4	0.0245406	1.14103	1.14103	RPMI * 24 up vs RPMI * 4	0.0147134	0.879583	-1.1369	RPMI * 24 down vs TPC1 * 4	0.00687303	1.1787	1.1787	TPC1 * 24 up vs RPMI * 4	0.000155797	1.29725	1.29725	TPC1 * 4 up vs RPMI * 4	0.505511	1.03301	1.03301	TPC1 * 24 up vs RPMI * 24	18.6244	3441.62	0.0839814	15.519	11.1883	2067.5	2217.49	1
CYBB	0.00100777	1.11739e-05	0.0395924	53561.4	5414.69	66341.1	5587.79	58821.4	5840.71	83712.8	3932.01	2.1674e-05	0.702657	-1.42317	TPC1 * 24 down vs TPC1 * 4	0.00485312	0.807364	-1.2386	RPMI * 24 down vs RPMI * 4	3.1992e-06	0.639823	-1.56293	RPMI * 24 down vs TPC1 * 4	0.0654927	0.886651	-1.12784	TPC1 * 24 down vs RPMI * 4	0.000530165	1.26185	1.26185	TPC1 * 4 up vs RPMI * 4	0.1817	1.09821	1.09821	TPC1 * 24 up vs RPMI * 24	18.6054	512193000	51.5492	1419110000	5.32861	146693000	330351000	1
LINS1	0.00100931	0.000630302	0.51785	148.239	7.39511	168.658	10.7718	167.253	14.799	194.621	6.73541	0.00297513	0.859378	-1.16363	TPC1 * 24 down vs TPC1 * 4	0.0169993	0.878931	-1.13775	RPMI * 24 down vs RPMI * 4	4.01099e-05	0.761679	-1.31289	RPMI * 24 down vs TPC1 * 4	0.852099	0.99167	-1.0084	TPC1 * 24 down vs RPMI * 4	0.00421924	1.15394	1.15394	TPC1 * 4 up vs RPMI * 4	0.024173	1.12827	1.12827	TPC1 * 24 up vs RPMI * 24	18.598	2022.97	20.9943	2283.63	0.443901	48.2848	1305.29	1
LRP11	0.0010231	2.11924e-05	0.282311	26.7822	5.05782	16.3209	1.44949	36.9284	2.8181	22.2608	4.49767	0.000125551	1.6589	1.6589	TPC1 * 24 up vs TPC1 * 4	0.00189621	1.64097	1.64097	RPMI * 24 up vs RPMI * 4	0.112755	1.20311	1.20311	RPMI * 24 up vs TPC1 * 4	4.8733e-06	2.26264	2.26264	TPC1 * 24 up vs RPMI * 4	0.0441552	1.36394	1.36394	TPC1 * 4 up vs RPMI * 4	0.00235262	1.37884	1.37884	TPC1 * 24 up vs RPMI * 24	18.5317	258.765	45.2226	631.458	1.26716	17.6937	167.56	1
C4orf27	0.00104678	0.000177757	0.183797	84.6347	15.9098	46.2402	3.16219	101.034	12.6532	78.6951	9.75013	0.0167927	1.28387	1.28387	TPC1 * 24 up vs TPC1 * 4	0.000456193	1.83033	1.83033	RPMI * 24 up vs RPMI * 4	0.474741	1.07548	1.07548	RPMI * 24 up vs TPC1 * 4	1.88246e-05	2.18499	2.18499	TPC1 * 24 up vs RPMI * 4	0.0016627	1.70188	1.70188	TPC1 * 4 up vs RPMI * 4	0.0642758	1.19377	1.19377	TPC1 * 24 up vs RPMI * 24	18.4203	2386.77	28.4674	3688.59	1.9894	257.771	1554.87	1
TMEM57	0.00105944	7.02356e-08	0.000680231	240.692	17.3162	295.238	11.8876	238.74	17.7058	363.349	14.1012	8.43115e-08	0.657053	-1.52195	TPC1 * 24 down vs TPC1 * 4	0.000311243	0.815247	-1.22662	RPMI * 24 down vs RPMI * 4	1.00377e-07	0.662426	-1.5096	RPMI * 24 down vs TPC1 * 4	0.000231199	0.808635	-1.23665	TPC1 * 24 down vs RPMI * 4	4.32624e-05	1.2307	1.2307	TPC1 * 4 up vs RPMI * 4	0.861067	0.991889	-1.00818	TPC1 * 24 down vs RPMI * 24	18.362	4377.05	134.648	32096.7	20.5932	4908.91	2860.51	1
PFKP	0.00106025	3.90808e-05	0.686088	896.493	53.5867	638.595	74.3307	716.188	65.6235	490.072	104.194	0.00130706	1.46139	1.46139	TPC1 * 24 up vs TPC1 * 4	0.000470201	1.40385	1.40385	RPMI * 24 up vs RPMI * 4	7.33847e-06	1.82931	1.82931	RPMI * 24 up vs TPC1 * 4	0.178278	1.12151	1.12151	TPC1 * 24 up vs RPMI * 4	0.0180354	0.767423	-1.30306	TPC1 * 4 down vs RPMI * 4	0.00608153	0.798878	-1.25176	TPC1 * 24 down vs RPMI * 24	18.3583	108127	39.7752	234270	0.171501	1010.11	70678.2	1
DDT	0.00106659	0.000364926	0.145058	259.748	24.5838	177.529	26.9998	185.425	30.4673	142.878	18.1649	0.0357977	1.29778	1.29778	TPC1 * 24 up vs TPC1 * 4	0.000645601	1.46313	1.46313	RPMI * 24 up vs RPMI * 4	2.96544e-05	1.81797	1.81797	RPMI * 24 up vs TPC1 * 4	0.668697	1.04447	1.04447	TPC1 * 24 up vs RPMI * 4	0.0782291	0.804815	-1.24252	TPC1 * 4 down vs RPMI * 4	0.00139692	0.713863	-1.40083	TPC1 * 24 down vs RPMI * 24	18.3294	11875.5	24.0262	15566.4	2.42929	1573.92	7774.72	1
VSIG4	0.00106942	0.00047511	0.0465736	409.318	191.896	192.766	157.012	965.979	159.953	369.354	174.218	0.000350968	2.61532	2.61532	TPC1 * 24 up vs TPC1 * 4	0.099117	2.12339	2.12339	RPMI * 24 up vs RPMI * 4	0.747178	1.1082	1.1082	RPMI * 24 up vs TPC1 * 4	3.49226e-05	5.01114	5.01114	TPC1 * 24 up vs RPMI * 4	0.170611	1.91607	1.91607	TPC1 * 4 up vs RPMI * 4	0.000616343	2.35997	2.35997	TPC1 * 24 up vs RPMI * 24	18.3165	537653	22.5274	661256	4.92123	144455	352241	1
SNRNP70	0.00107977	0.141115	0.543598	1052.06	107.288	1005.49	123.25	873.251	84.7993	765.42	67.2488	0.145652	1.14088	1.14088	TPC1 * 24 up vs TPC1 * 4	0.514283	1.04632	1.04632	RPMI * 24 up vs RPMI * 4	0.00137944	1.37449	1.37449	RPMI * 24 up vs TPC1 * 4	0.0805532	0.868483	-1.15143	TPC1 * 24 down vs RPMI * 4	0.00467871	0.761242	-1.31364	TPC1 * 4 down vs RPMI * 4	0.0240806	0.830039	-1.20476	TPC1 * 24 down vs RPMI * 24	18.27	175459	2.48233	23839.5	0.390773	3752.85	115244	1
ARHGAP26	0.00108483	3.52477e-06	0.376531	1040.51	234.2	1715.12	108.844	1430.89	94.3242	1967.35	122.176	0.000287739	0.727317	-1.37492	TPC1 * 24 down vs TPC1 * 4	3.70829e-05	0.606669	-1.64835	RPMI * 24 down vs RPMI * 4	1.55229e-06	0.52889	-1.89075	RPMI * 24 down vs TPC1 * 4	0.0203328	0.834278	-1.19864	TPC1 * 24 down vs RPMI * 4	0.0353253	1.14706	1.14706	TPC1 * 4 up vs RPMI * 4	0.0032075	1.37518	1.37518	TPC1 * 24 up vs RPMI * 24	18.2474	412942	64.8117	1466700	0.843345	19085	271562	1
TLR4	0.0010943	0.0103978	0.114012	1586.77	217.118	1454.23	264.206	2182.27	196.726	1709.75	59.0131	0.00577664	1.27637	1.27637	TPC1 * 24 up vs TPC1 * 4	0.365875	1.09114	1.09114	RPMI * 24 up vs RPMI * 4	0.400305	0.928067	-1.07751	RPMI * 24 down vs TPC1 * 4	0.000236209	1.50064	1.50064	TPC1 * 24 up vs RPMI * 4	0.0951027	1.17571	1.17571	TPC1 * 4 up vs RPMI * 4	0.00118395	1.37529	1.37529	TPC1 * 24 up vs RPMI * 24	18.2054	724253	9.20241	366093	2.90543	115584	477387	1
PPT1	0.00109973	1.12471e-05	0.799126	7546.48	490.483	5349.87	530.432	8729.33	808.339	6686.46	470.262	0.000372473	1.30552	1.30552	TPC1 * 24 up vs TPC1 * 4	0.000201901	1.41059	1.41059	RPMI * 24 up vs RPMI * 4	0.0619434	1.12862	1.12862	RPMI * 24 up vs TPC1 * 4	3.35834e-06	1.63169	1.63169	TPC1 * 24 up vs RPMI * 4	0.00764565	1.24984	1.24984	TPC1 * 4 up vs RPMI * 4	0.0151446	1.15674	1.15674	TPC1 * 24 up vs RPMI * 24	18.1816	6347580	51.4811	17973200	0.0676999	23635.6	4189470	1
PVRIG	0.00110445	0.00584472	0.371279	52.2154	12.9841	30.8619	4.35132	26.2764	10.4122	14.2067	10.1815	0.113395	1.84958	1.84958	TPC1 * 24 up vs TPC1 * 4	0.0106362	1.6919	1.6919	RPMI * 24 up vs RPMI * 4	0.000165907	3.67542	3.67542	RPMI * 24 up vs TPC1 * 4	0.528676	0.851417	-1.17451	TPC1 * 24 down vs RPMI * 4	0.0362754	0.460329	-2.17236	TPC1 * 4 down vs RPMI * 4	0.00320595	0.50323	-1.98716	TPC1 * 24 down vs RPMI * 24	18.161	1814.28	11.1823	1117.11	0.862746	86.1882	1198.8	1
C19orf43	0.00110559	0.107389	0.311442	642.412	51.3172	627.117	61.1196	570.703	36.6082	508.11	17.4422	0.0713902	1.12319	1.12319	TPC1 * 24 up vs TPC1 * 4	0.637617	1.02439	1.02439	RPMI * 24 up vs RPMI * 4	0.00114048	1.26432	1.26432	RPMI * 24 up vs TPC1 * 4	0.0999643	0.910041	-1.09885	TPC1 * 24 down vs RPMI * 4	0.00271994	0.81023	-1.23422	TPC1 * 4 down vs RPMI * 4	0.0427652	0.888375	-1.12565	TPC1 * 24 down vs RPMI * 24	18.156	36373.1	3.02813	6066.45	1.11669	2237.14	24040.4	1
NOTCH3	0.00110651	0.0335995	0.572907	1554.06	363.552	2036.38	305.192	957.956	191.211	1252.55	397.176	0.222608	0.764806	-1.30752	TPC1 * 24 down vs TPC1 * 4	0.0569391	0.763149	-1.31036	RPMI * 24 down vs RPMI * 4	0.212591	1.24072	1.24072	RPMI * 24 up vs TPC1 * 4	0.000506639	0.47042	-2.12576	TPC1 * 24 down vs RPMI * 4	0.0050554	0.615085	-1.62579	TPC1 * 4 down vs RPMI * 4	0.0231063	0.61642	-1.62227	TPC1 * 24 down vs RPMI * 24	18.152	1904240	5.75366	603590	0.335933	35241.2	1258870	1
DDX46	0.0011121	4.55584e-08	0.00980306	1711.32	53.5115	1990.24	90.3915	1748.28	61.8445	2217.21	22.6232	1.71898e-07	0.788501	-1.26823	TPC1 * 24 down vs TPC1 * 4	3.59229e-05	0.859854	-1.16299	RPMI * 24 down vs RPMI * 4	7.45562e-08	0.771833	-1.29562	RPMI * 24 down vs TPC1 * 4	0.000131915	0.878424	-1.1384	TPC1 * 24 down vs RPMI * 4	0.000230064	1.11404	1.11404	TPC1 * 4 up vs RPMI * 4	0.415624	1.0216	1.0216	TPC1 * 24 up vs RPMI * 24	18.1277	69658.8	145.55	559299	9.39572	36104.6	46112	1
DNAH17	0.00112497	0.030976	0.0417375	41.4299	7.5128	56.2026	7.17811	35.2613	6.71644	35.7743	1.86851	0.909605	0.985661	-1.01455	TPC1 * 24 down vs TPC1 * 4	0.00589627	0.737154	-1.35657	RPMI * 24 down vs RPMI * 4	0.225272	1.15809	1.15809	RPMI * 24 up vs TPC1 * 4	0.000485513	0.627396	-1.59389	TPC1 * 24 down vs RPMI * 4	0.00059256	0.636524	-1.57103	TPC1 * 4 down vs RPMI * 4	0.188481	0.851106	-1.17494	TPC1 * 24 down vs RPMI * 24	18.0724	707.398	5.96923	233.65	5.19482	203.337	469.708	1
MR1	0.00112673	0.00114375	0.414216	1235.99	48.6489	1153.72	30.2851	1359.43	22.3747	1236.19	74.8598	0.00366273	1.09969	1.09969	TPC1 * 24 up vs TPC1 * 4	0.0334356	1.0713	1.0713	RPMI * 24 up vs RPMI * 4	0.995327	0.999834	-1.00017	RPMI * 24 down vs TPC1 * 4	6.17083e-05	1.1783	1.1783	TPC1 * 24 up vs RPMI * 4	0.0330729	1.07148	1.07148	TPC1 * 4 up vs RPMI * 4	0.00362276	1.09988	1.09988	TPC1 * 24 up vs RPMI * 24	18.0649	42400.7	17.9931	42232.2	0.715365	1679.05	28165.6	1
CD59	0.00112774	3.24421e-08	0.0167496	757.539	113.114	401.265	30.5455	1016.69	73.4586	455.592	51.3868	1.61816e-07	2.23159	2.23159	TPC1 * 24 up vs TPC1 * 4	1.82194e-05	1.88788	1.88788	RPMI * 24 up vs RPMI * 4	8.62067e-05	1.66276	1.66276	RPMI * 24 up vs TPC1 * 4	5.83569e-08	2.53372	2.53372	TPC1 * 24 up vs RPMI * 4	0.318147	1.13539	1.13539	TPC1 * 4 up vs RPMI * 4	0.000326064	1.3421	1.3421	TPC1 * 24 up vs RPMI * 24	18.0606	98270.6	154.67	841580	7.71059	41954.4	65293.8	1
COL6A2	0.00116194	0.0396429	0.341627	87.1033	32.5629	54.8808	9.46598	36.0697	8.43635	23.1969	17.5029	0.369907	1.55493	1.55493	TPC1 * 24 up vs TPC1 * 4	0.0379365	1.58714	1.58714	RPMI * 24 up vs RPMI * 4	0.000585218	3.75495	3.75495	RPMI * 24 up vs TPC1 * 4	0.198414	0.657237	-1.52152	TPC1 * 24 down vs RPMI * 4	0.0407128	0.422678	-2.36587	TPC1 * 4 down vs RPMI * 4	0.00307316	0.414102	-2.41486	TPC1 * 24 down vs RPMI * 24	17.9177	6842.18	5.32536	2033.58	0.980478	374.413	4582.41	1
LGALS8	0.00119152	0.00389196	0.545953	1674.02	46.8463	1799.63	102.035	1827.56	115.756	2006.23	56.0793	0.0119241	0.910944	-1.09776	TPC1 * 24 down vs TPC1 * 4	0.0595136	0.930198	-1.07504	RPMI * 24 down vs RPMI * 4	0.000135482	0.834409	-1.19845	RPMI * 24 down vs TPC1 * 4	0.651875	1.01552	1.01552	TPC1 * 24 up vs RPMI * 4	0.00505501	1.1148	1.1148	TPC1 * 4 up vs RPMI * 4	0.0257619	1.09172	1.09172	TPC1 * 24 up vs RPMI * 24	17.7979	129703	12.7052	92589.5	0.386151	2814.08	87450.2	1
BZRAP1	0.00119417	0.600792	0.263109	42.9476	9.39376	40.4961	6.83924	22.1888	5.0902	28.7787	8.73228	0.249473	0.771015	-1.29699	TPC1 * 24 down vs TPC1 * 4	0.660571	1.06054	1.06054	RPMI * 24 up vs RPMI * 4	0.0231316	1.49234	1.49234	RPMI * 24 up vs TPC1 * 4	0.00565058	0.547924	-1.82507	TPC1 * 24 down vs RPMI * 4	0.0524577	0.710653	-1.40716	TPC1 * 4 down vs RPMI * 4	0.00247304	0.516648	-1.93555	TPC1 * 24 down vs RPMI * 24	17.7874	1054.71	0.288835	17.1266	1.37864	81.7466	711.542	1
BRAT1	0.00120128	0.239036	0.0817732	486.791	69.8423	507.414	80.7207	414.544	56.8658	316.572	31.021	0.0464922	1.30948	1.30948	TPC1 * 24 up vs TPC1 * 4	0.648754	0.959358	-1.04236	RPMI * 24 down vs RPMI * 4	0.00228531	1.53769	1.53769	RPMI * 24 up vs TPC1 * 4	0.0571613	0.816975	-1.22403	TPC1 * 24 down vs RPMI * 4	0.000990643	0.623894	-1.60284	TPC1 * 4 down vs RPMI * 4	0.127651	0.851585	-1.17428	TPC1 * 24 down vs RPMI * 24	17.7592	69215.5	1.5351	5982.96	3.60869	14064.7	46769.4	1
TCIRG1	0.00121432	0.215608	0.141827	5097.83	784.819	5181.77	759.295	4263.47	327.57	3351.84	551.047	0.0644109	1.27198	1.27198	TPC1 * 24 up vs TPC1 * 4	0.854403	0.983801	-1.01647	RPMI * 24 down vs RPMI * 4	0.00211021	1.5209	1.5209	RPMI * 24 up vs TPC1 * 4	0.0627415	0.822784	-1.21539	TPC1 * 24 down vs RPMI * 4	0.00150577	0.646853	-1.54595	TPC1 * 4 down vs RPMI * 4	0.0870105	0.836332	-1.1957	TPC1 * 24 down vs RPMI * 24	17.708	7098370	1.70901	685068	2.47261	991162	4810270	1
SSBP4	0.00122409	0.00671759	0.764278	286.085	59.3466	220.838	56.6845	200.248	19.9867	121.486	25.0763	0.0265001	1.64832	1.64832	TPC1 * 24 up vs TPC1 * 4	0.0581091	1.29545	1.29545	RPMI * 24 up vs RPMI * 4	0.000193394	2.35489	2.35489	RPMI * 24 up vs TPC1 * 4	0.521129	0.906765	-1.10282	TPC1 * 24 down vs RPMI * 4	0.00778569	0.550113	-1.81781	TPC1 * 4 down vs RPMI * 4	0.0174251	0.699959	-1.42865	TPC1 * 24 down vs RPMI * 24	17.6701	34295.1	10.6853	20738.8	0.0941069	182.648	23290.3	1
PROS1	0.00123666	0.0222645	0.379224	43.7235	5.38382	36.0942	5.59661	66.5268	13.0529	50.7504	9.37181	0.0279016	1.31086	1.31086	TPC1 * 24 up vs TPC1 * 4	0.249907	1.21137	1.21137	RPMI * 24 up vs RPMI * 4	0.287249	0.861541	-1.16071	RPMI * 24 down vs TPC1 * 4	0.00041691	1.84314	1.84314	TPC1 * 24 up vs RPMI * 4	0.0385757	1.40605	1.40605	TPC1 * 4 up vs RPMI * 4	0.00355412	1.52153	1.52153	TPC1 * 24 up vs RPMI * 24	17.6218	1403.21	6.87973	547.829	0.833555	66.3755	955.553	1
ZNF219	0.00125916	9.83541e-05	0.83122	785.746	125.371	490.984	92.981	566.496	69.0334	293.415	102.467	0.00218785	1.9307	1.9307	TPC1 * 24 up vs TPC1 * 4	0.00125831	1.60035	1.60035	RPMI * 24 up vs RPMI * 4	1.44406e-05	2.67794	2.67794	RPMI * 24 up vs TPC1 * 4	0.304421	1.1538	1.1538	TPC1 * 24 up vs RPMI * 4	0.0158339	0.597606	-1.67334	TPC1 * 4 down vs RPMI * 4	0.00893453	0.720965	-1.38703	TPC1 * 24 down vs RPMI * 24	17.5368	173739	32.5469	322446	0.047451	470.102	118885	1
HIST2H2BC	0.00126475	0.00984361	0.0237942	24.3777	2.58744	15.1733	1.66629	13.3452	3.37717	12.5695	4.64631	0.742172	1.06171	1.06171	TPC1 * 24 up vs TPC1 * 4	0.00177735	1.60662	1.60662	RPMI * 24 up vs RPMI * 4	0.000251057	1.93944	1.93944	RPMI * 24 up vs TPC1 * 4	0.442895	0.879514	-1.13699	TPC1 * 24 down vs RPMI * 4	0.280484	0.828392	-1.20716	TPC1 * 4 down vs RPMI * 4	0.000442044	0.547432	-1.82671	TPC1 * 24 down vs RPMI * 24	17.5159	185.953	9.3821	99.6025	6.69196	71.0433	127.395	1
WBP5	0.00127291	0.773465	0.0343928	73.3246	5.67771	62.1086	8.86393	80.8389	8.02943	89.5908	10.2419	0.164937	0.902313	-1.10826	TPC1 * 24 down vs TPC1 * 4	0.0823973	1.18059	1.18059	RPMI * 24 up vs RPMI * 4	0.0176467	0.818439	-1.22184	RPMI * 24 down vs TPC1 * 4	0.00814459	1.30157	1.30157	TPC1 * 24 up vs RPMI * 4	0.000566368	1.44249	1.44249	TPC1 * 4 up vs RPMI * 4	0.228241	1.10248	1.10248	TPC1 * 24 up vs RPMI * 24	17.4857	1224.76	0.0866858	6.07177	5.6924	398.715	840.521	1
CFAP36	0.00127728	0.00489764	0.899252	129.366	6.40212	110.887	12.5897	106.757	15.3227	86.8345	8.01713	0.02673	1.22943	1.22943	TPC1 * 24 up vs TPC1 * 4	0.037334	1.16664	1.16664	RPMI * 24 up vs RPMI * 4	0.000163313	1.4898	1.4898	RPMI * 24 up vs TPC1 * 4	0.610315	0.962748	-1.03869	TPC1 * 24 down vs RPMI * 4	0.0101429	0.783087	-1.277	TPC1 * 4 down vs RPMI * 4	0.0142469	0.82523	-1.21178	TPC1 * 24 down vs RPMI * 24	17.4696	2177.36	11.8312	1474.6	0.0167219	2.08417	1495.64	1
COMMD10	0.00127819	0.54515	0.0547049	312.943	13.9419	289.666	13.4571	330.296	19.2517	343.036	19.9842	0.307945	0.962859	-1.03857	TPC1 * 24 down vs TPC1 * 4	0.0755379	1.08036	1.08036	RPMI * 24 up vs RPMI * 4	0.0271631	0.912275	-1.09616	RPMI * 24 down vs TPC1 * 4	0.00531391	1.14027	1.14027	TPC1 * 24 up vs RPMI * 4	0.000778828	1.18425	1.18425	TPC1 * 4 up vs RPMI * 4	0.172651	1.05545	1.05545	TPC1 * 24 up vs RPMI * 24	17.4662	5001.75	0.387724	111.031	4.53034	1297.34	3436.4	1
ATF7IP	0.00128084	0.0925517	0.834387	828.851	78.2303	873.018	44.5843	937.335	43.1813	993.196	44.8162	0.174483	0.943757	-1.0596	TPC1 * 24 down vs TPC1 * 4	0.276016	0.949409	-1.05329	RPMI * 24 down vs RPMI * 4	0.00113384	0.83453	-1.19828	RPMI * 24 down vs TPC1 * 4	0.122396	1.07367	1.07367	TPC1 * 24 up vs RPMI * 4	0.00909737	1.13766	1.13766	TPC1 * 4 up vs RPMI * 4	0.0159472	1.13088	1.13088	TPC1 * 24 up vs RPMI * 24	17.4565	52286	3.34047	10005.4	0.0456573	136.753	35942.6	1
PKD1P1	0.00128106	8.63517e-05	0.0915611	1819.49	267.251	1397.34	252.703	1569.23	68.2901	755.448	206.027	0.000162834	2.07721	2.07721	TPC1 * 24 up vs TPC1 * 4	0.0161685	1.30211	1.30211	RPMI * 24 up vs RPMI * 4	1.34326e-05	2.4085	2.4085	RPMI * 24 up vs TPC1 * 4	0.277184	1.12301	1.12301	TPC1 * 24 up vs RPMI * 4	0.00112508	0.540633	-1.84968	TPC1 * 4 down vs RPMI * 4	0.123316	0.862452	-1.15948	TPC1 * 24 down vs RPMI * 24	17.4557	795947	33.4997	1527530	3.36349	153369	547178	1
P2RY13	0.00128201	9.09685e-05	0.00915918	54.8081	17.9848	15.9654	17.6164	161.393	48.0678	31.7169	22.0429	4.1757e-05	5.08854	5.08854	TPC1 * 24 up vs TPC1 * 4	0.0852068	3.43293	3.43293	RPMI * 24 up vs RPMI * 4	0.286621	1.72804	1.72804	RPMI * 24 up vs TPC1 * 4	1.38865e-05	10.1089	10.1089	TPC1 * 24 up vs RPMI * 4	0.461529	1.9866	1.9866	TPC1 * 4 up vs RPMI * 4	0.000242061	2.94469	2.94469	TPC1 * 24 up vs RPMI * 24	17.4522	14966.1	33.1159	28398.5	9.62121	8250.65	10290.6	1
FAM3A	0.00128537	7.55453e-05	0.364554	284.621	32.6018	215.356	33.8231	239.201	7.73737	143.46	29.832	0.000419224	1.66737	1.66737	TPC1 * 24 up vs TPC1 * 4	0.00448867	1.32163	1.32163	RPMI * 24 up vs RPMI * 4	1.23685e-05	1.98397	1.98397	RPMI * 24 up vs TPC1 * 4	0.253153	1.11072	1.11072	TPC1 * 24 up vs RPMI * 4	0.00351866	0.666153	-1.50116	TPC1 * 4 down vs RPMI * 4	0.0411875	0.840417	-1.18988	TPC1 * 24 down vs RPMI * 24	17.4399	13763.1	34.5004	27226.8	0.888196	700.941	9470.09	1
GDE1	0.0012906	0.0364701	0.229583	918.663	38.5081	901.125	28.8901	1006.37	32.7118	948.009	27.7757	0.0250297	1.06156	1.06156	TPC1 * 24 up vs TPC1 * 4	0.456664	1.01946	1.01946	RPMI * 24 up vs RPMI * 4	0.222344	0.969044	-1.03194	RPMI * 24 down vs TPC1 * 4	0.000594662	1.11679	1.11679	TPC1 * 24 up vs RPMI * 4	0.0621827	1.05203	1.05203	TPC1 * 4 up vs RPMI * 4	0.00232507	1.09547	1.09547	TPC1 * 24 up vs RPMI * 24	17.4209	18113.7	5.53966	5759.95	1.60243	1666.16	12477.2	1
THAP7	0.00130863	0.225554	0.198253	130.756	19.0605	131.592	28.4913	102.953	19.3729	76.7824	4.74959	0.0866039	1.34084	1.34084	TPC1 * 24 up vs TPC1 * 4	0.953456	0.993649	-1.00639	RPMI * 24 down vs RPMI * 4	0.00231336	1.70295	1.70295	RPMI * 24 up vs TPC1 * 4	0.0637163	0.782365	-1.27818	TPC1 * 24 down vs RPMI * 4	0.00207662	0.583488	-1.71383	TPC1 * 4 down vs RPMI * 4	0.0707512	0.787365	-1.27006	TPC1 * 24 down vs RPMI * 24	17.3559	6824.9	1.63226	641.857	1.85473	729.34	4718.78	1
SLCO2B1	0.00132229	0.00619143	0.205026	583.135	348.094	312.366	179.699	1338.09	187.073	699.438	336.108	0.00645732	1.91309	1.91309	TPC1 * 24 up vs TPC1 * 4	0.188319	1.86683	1.86683	RPMI * 24 up vs RPMI * 4	0.560205	0.833719	-1.19944	RPMI * 24 down vs TPC1 * 4	0.000193246	4.28372	4.28372	TPC1 * 24 up vs RPMI * 4	0.0693693	2.23916	2.23916	TPC1 * 4 up vs RPMI * 4	0.00215122	2.29465	2.29465	TPC1 * 24 up vs RPMI * 24	17.3074	1304220	10.9751	827043	1.79595	135337	904277	1
CYTH1	0.00132601	0.0010684	0.0451121	2087.16	76.7733	2487.75	159.224	1968.97	126.212	2094.64	115.284	0.173929	0.940005	-1.06382	TPC1 * 24 down vs TPC1 * 4	0.00060274	0.838973	-1.19193	RPMI * 24 down vs RPMI * 4	0.932851	0.996429	-1.00358	RPMI * 24 down vs TPC1 * 4	6.53764e-05	0.791465	-1.26348	TPC1 * 24 down vs RPMI * 4	0.000699648	0.84198	-1.18768	TPC1 * 4 down vs RPMI * 4	0.199007	0.943374	-1.06002	TPC1 * 24 down vs RPMI * 24	17.2943	261430	18.3212	276953	5.00018	75585.5	181399	1
CLIC5	0.0013263	0.352214	0.16374	10.3195	3.48143	11.0156	2.64134	6.70781	1.50785	3.39821	2.79197	0.108629	1.97392	1.97392	TPC1 * 24 up vs TPC1 * 4	0.721778	0.936808	-1.06745	RPMI * 24 down vs RPMI * 4	0.00348314	3.03675	3.03675	RPMI * 24 up vs TPC1 * 4	0.0435137	0.608936	-1.64221	TPC1 * 24 down vs RPMI * 4	0.00179542	0.308491	-3.24159	TPC1 * 4 down vs RPMI * 4	0.0829254	0.650012	-1.53843	TPC1 * 24 down vs RPMI * 24	17.2932	126.093	0.936765	6.83037	2.2006	16.0456	87.4974	1
ZNF444	0.00134305	0.25707	0.341112	86.5626	16.1392	85.3545	12.2227	67.3458	6.79728	54.0818	11.6433	0.148929	1.24526	1.24526	TPC1 * 24 up vs TPC1 * 4	0.890606	1.01415	1.01415	RPMI * 24 up vs RPMI * 4	0.00263809	1.60059	1.60059	RPMI * 24 up vs TPC1 * 4	0.0581506	0.789013	-1.26741	TPC1 * 24 down vs RPMI * 4	0.00340996	0.633614	-1.57825	TPC1 * 4 down vs RPMI * 4	0.0452357	0.778001	-1.28534	TPC1 * 24 down vs RPMI * 24	17.2347	2549.18	1.41602	209.443	0.982655	145.344	1774.92	1
TMEM259	0.00135871	0.680182	0.0816599	1651.04	236.938	1798.95	238.366	1426.43	136.93	1193.97	168.884	0.126408	1.19469	1.19469	TPC1 * 24 up vs TPC1 * 4	0.316563	0.917781	-1.08959	RPMI * 24 down vs RPMI * 4	0.00722408	1.38281	1.38281	RPMI * 24 up vs TPC1 * 4	0.0218851	0.792923	-1.26116	TPC1 * 24 down vs RPMI * 4	0.00107895	0.663705	-1.50669	TPC1 * 4 down vs RPMI * 4	0.138472	0.863957	-1.15747	TPC1 * 24 down vs RPMI * 24	17.1808	688219	0.178447	7148.11	3.61173	144676	480688	1
TMEM8A	0.00136968	0.0041984	0.327406	1376.38	185.135	1202.86	137.517	1160.06	77.5695	844.936	133.181	0.00744726	1.37295	1.37295	TPC1 * 24 up vs TPC1 * 4	0.102218	1.14426	1.14426	RPMI * 24 up vs RPMI * 4	0.000155226	1.62897	1.62897	RPMI * 24 up vs TPC1 * 4	0.670258	0.964416	-1.0369	TPC1 * 24 down vs RPMI * 4	0.00332841	0.702441	-1.42361	TPC1 * 4 down vs RPMI * 4	0.0476375	0.842833	-1.18647	TPC1 * 24 down vs RPMI * 24	17.1435	329755	12.4132	238767	1.0424	20050.6	230820	1
POLK	0.00137115	5.47999e-05	0.146329	457.205	33.7521	540.213	36.3755	504.61	46.8745	644.551	26.7304	0.000160265	0.782886	-1.27733	TPC1 * 24 down vs TPC1 * 4	0.00759473	0.846342	-1.18156	RPMI * 24 down vs RPMI * 4	1.04526e-05	0.709338	-1.40976	RPMI * 24 down vs TPC1 * 4	0.194665	0.934094	-1.07056	TPC1 * 24 down vs RPMI * 4	0.00168233	1.19314	1.19314	TPC1 * 4 up vs RPMI * 4	0.0923431	1.10368	1.10368	TPC1 * 24 up vs RPMI * 24	17.1385	23026	36.997	49706.5	2.41258	3241.36	16122.3	1
SMG1P2	0.00139894	2.89429e-07	0.0134602	313.766	21.2891	390.804	16.194	326.781	9.32411	464.879	31.2649	8.18023e-07	0.702938	-1.4226	TPC1 * 24 down vs TPC1 * 4	0.000235177	0.802873	-1.24553	RPMI * 24 down vs RPMI * 4	3.11114e-07	0.67494	-1.48161	RPMI * 24 down vs TPC1 * 4	0.00104623	0.836177	-1.19592	TPC1 * 24 down vs RPMI * 4	0.000327359	1.18955	1.18955	TPC1 * 4 up vs RPMI * 4	0.400019	1.04148	1.04148	TPC1 * 24 up vs RPMI * 24	17.0455	7584.84	104.013	46283.4	8.37881	3728.37	5339.71	1
GGACT	0.00141315	1.9091e-05	0.0653191	19.2284	3.41868	11.9985	2.44568	28.5532	3.62946	15.1737	2.43434	4.31245e-05	1.88176	1.88176	TPC1 * 24 up vs TPC1 * 4	0.00554488	1.60257	1.60257	RPMI * 24 up vs RPMI * 4	0.0829569	1.26722	1.26722	RPMI * 24 up vs TPC1 * 4	5.3896e-06	2.37974	2.37974	TPC1 * 24 up vs RPMI * 4	0.164348	1.26464	1.26464	TPC1 * 4 up vs RPMI * 4	0.000945457	1.48495	1.48495	TPC1 * 24 up vs RPMI * 24	16.9988	156.252	46.2091	424.751	4.11416	37.8171	110.303	1
TBC1D10C	0.00142367	7.52848e-05	0.244606	235.586	38.6847	118.58	29.0027	147.539	34.314	70.8628	28.8249	0.0064625	2.08203	2.08203	TPC1 * 24 up vs TPC1 * 4	0.000299089	1.98673	1.98673	RPMI * 24 up vs RPMI * 4	1.30562e-05	3.32454	3.32454	RPMI * 24 up vs TPC1 * 4	0.237796	1.24422	1.24422	TPC1 * 24 up vs RPMI * 4	0.0631761	0.597596	-1.67337	TPC1 * 4 down vs RPMI * 4	0.00263498	0.626262	-1.59677	TPC1 * 24 down vs RPMI * 24	16.9646	18432	34.5266	37513	1.49706	1626.55	13037.9	1
RELB	0.0014252	0.0078013	0.263819	559.294	65.0535	721.064	59.1361	450.005	82.0104	524.792	86.9844	0.179514	0.857491	-1.16619	TPC1 * 24 down vs TPC1 * 4	0.00947853	0.775651	-1.28924	RPMI * 24 down vs RPMI * 4	0.523205	1.06574	1.06574	RPMI * 24 up vs TPC1 * 4	0.000234532	0.624084	-1.60235	TPC1 * 24 down vs RPMI * 4	0.00281699	0.727803	-1.374	TPC1 * 4 down vs RPMI * 4	0.0593001	0.804595	-1.24286	TPC1 * 24 down vs RPMI * 24	16.9597	93367.4	10.1647	55959.4	1.37432	7566	66063.1	1
TAOK2	0.00142608	0.378751	0.119702	715.676	61.0719	797.674	51.2858	638.326	59.9426	614.213	78.0571	0.600134	1.03926	1.03926	TPC1 * 24 up vs TPC1 * 4	0.0920439	0.897203	-1.11457	RPMI * 24 down vs RPMI * 4	0.0427822	1.16519	1.16519	RPMI * 24 up vs TPC1 * 4	0.00393816	0.800234	-1.24963	TPC1 * 24 down vs RPMI * 4	0.00148178	0.770004	-1.29869	TPC1 * 4 down vs RPMI * 4	0.109773	0.891921	-1.12118	TPC1 * 24 down vs RPMI * 24	16.9568	68022.4	0.835269	3350.69	2.80686	11259.7	48138.1	1
LRFN4	0.00142707	0.00182934	0.955297	307.111	50.8708	216.687	53.2877	213.496	45.3725	120.432	31.9309	0.0145118	1.77274	1.77274	TPC1 * 24 up vs TPC1 * 4	0.016863	1.4173	1.4173	RPMI * 24 up vs RPMI * 4	9.52859e-05	2.55007	2.55007	RPMI * 24 up vs TPC1 * 4	0.923654	0.985273	-1.01495	TPC1 * 24 down vs RPMI * 4	0.0120998	0.55579	-1.79924	TPC1 * 4 down vs RPMI * 4	0.0140631	0.695175	-1.43849	TPC1 * 24 down vs RPMI * 24	16.9536	36050.5	15.833	33667.6	0.00327635	6.96688	25517	1
H2AFX	0.00144699	0.980959	0.136645	85.4471	7.09613	97.0258	20.9771	66.9131	18.1795	54.9751	6.95655	0.274441	1.21715	1.21715	TPC1 * 24 up vs TPC1 * 4	0.28843	0.880664	-1.13551	RPMI * 24 down vs RPMI * 4	0.0127632	1.55429	1.55429	RPMI * 24 up vs TPC1 * 4	0.0136069	0.689642	-1.45003	TPC1 * 24 down vs RPMI * 4	0.00165722	0.566603	-1.7649	TPC1 * 4 down vs RPMI * 4	0.100728	0.783093	-1.27699	TPC1 * 24 down vs RPMI * 24	16.8898	3670.51	0.000593848	0.129056	2.54476	553.03	2607.85	1
CAB39	0.00145265	0.00439292	0.477078	2665.93	373.728	3008.14	40.2016	3083.51	147.542	3607.41	286.493	0.011214	0.854771	-1.1699	TPC1 * 24 down vs TPC1 * 4	0.0742867	0.88624	-1.12836	RPMI * 24 down vs RPMI * 4	0.000165791	0.739016	-1.35315	RPMI * 24 down vs TPC1 * 4	0.674419	1.02506	1.02506	TPC1 * 24 up vs RPMI * 4	0.00504636	1.19922	1.19922	TPC1 * 4 up vs RPMI * 4	0.0344169	1.15663	1.15663	TPC1 * 24 up vs RPMI * 24	16.8719	1033980	12.2404	750142	0.538676	33012.2	735408	1
TMEM156	0.00146593	0.0023839	0.00319517	12.5707	3.20994	4.60983	1.90707	4.32367	0.47884	4.15323	1.95815	0.911422	1.04104	1.04104	TPC1 * 24 up vs TPC1 * 4	0.000186316	2.72694	2.72694	RPMI * 24 up vs RPMI * 4	0.000114127	3.02673	3.02673	RPMI * 24 up vs TPC1 * 4	0.851911	0.937924	-1.06618	TPC1 * 24 down vs RPMI * 4	0.766064	0.900951	-1.10994	TPC1 * 4 down vs RPMI * 4	0.000136831	0.343948	-2.90742	TPC1 * 24 down vs RPMI * 24	16.8301	75.7534	14.6895	66.1185	13.4837	60.691	54.0128	1
PLEC	0.00146649	0.781371	0.0427372	8727.07	1208.3	10537.9	1834.97	7423.15	1232.65	6015.43	1312.45	0.186344	1.23402	1.23402	TPC1 * 24 up vs TPC1 * 4	0.096524	0.828159	-1.2075	RPMI * 24 down vs RPMI * 4	0.0193089	1.45078	1.45078	RPMI * 24 up vs TPC1 * 4	0.00916575	0.704422	-1.4196	TPC1 * 24 down vs RPMI * 4	0.000722745	0.570837	-1.75181	TPC1 * 4 down vs RPMI * 4	0.21857	0.850588	-1.17566	TPC1 * 24 down vs RPMI * 24	16.8283	33947100	0.0805649	162521	5.13525	10359100	24207100	1
MFSD10	0.00147667	0.190267	0.268037	611.293	61.7103	600.478	133.41	471.288	102.281	349.737	65.5179	0.0965412	1.34755	1.34755	TPC1 * 24 up vs TPC1 * 4	0.875213	1.01801	1.01801	RPMI * 24 up vs RPMI * 4	0.00218912	1.74787	1.74787	RPMI * 24 up vs TPC1 * 4	0.0794518	0.784855	-1.27412	TPC1 * 24 down vs RPMI * 4	0.00293083	0.58243	-1.71694	TPC1 * 4 down vs RPMI * 4	0.0599717	0.770969	-1.29707	TPC1 * 24 down vs RPMI * 24	16.7966	152683	1.92749	17521.1	1.34899	12262.5	109081	1
AGRN	0.00148336	0.00146517	0.517402	1201.26	224.332	901.382	161.021	901.983	134.583	485.671	165.91	0.00554244	1.85719	1.85719	TPC1 * 24 up vs TPC1 * 4	0.0317648	1.33269	1.33269	RPMI * 24 up vs RPMI * 4	8.50953e-05	2.47341	2.47341	RPMI * 24 up vs TPC1 * 4	0.99619	1.00067	1.00067	TPC1 * 24 up vs RPMI * 4	0.00559264	0.538807	-1.85595	TPC1 * 4 down vs RPMI * 4	0.032049	0.750863	-1.3318	TPC1 * 24 down vs RPMI * 24	16.7759	511210	16.8324	512932	0.44487	13556.4	365674	1
KCNJ15	0.00150495	0.0332432	0.884836	81.8475	21.7955	126.508	19.4497	159.821	55.5974	210.337	48.1937	0.09623	0.759831	-1.31608	TPC1 * 24 down vs TPC1 * 4	0.136554	0.646977	-1.54565	RPMI * 24 down vs RPMI * 4	0.000620788	0.389125	-2.56987	RPMI * 24 down vs TPC1 * 4	0.25697	1.26333	1.26333	TPC1 * 24 up vs RPMI * 4	0.0111678	1.66265	1.66265	TPC1 * 4 up vs RPMI * 4	0.0164703	1.95267	1.95267	TPC1 * 24 up vs RPMI * 24	16.7098	26180.3	5.78174	9058.6	0.0218905	34.2972	18801.1	1
HAUS8	0.00150885	0.233507	0.256219	113.431	6.88815	113.159	13.8072	100.785	2.97623	90.0941	7.65108	0.10921	1.11867	1.11867	TPC1 * 24 up vs TPC1 * 4	0.965537	1.00241	1.00241	RPMI * 24 up vs RPMI * 4	0.00263984	1.25903	1.25903	RPMI * 24 up vs TPC1 * 4	0.0683757	0.890656	-1.12277	TPC1 * 24 down vs RPMI * 4	0.0028609	0.796175	-1.25601	TPC1 * 4 down vs RPMI * 4	0.063268	0.888516	-1.12547	TPC1 * 24 down vs RPMI * 24	16.698	1275.23	1.57404	120.21	1.42138	108.551	916.444	1
ADK	0.00150929	0.0806848	0.000140088	627.008	27.3325	531.24	27.7216	608.91	26.2551	655.243	21.9563	0.0265098	0.929289	-1.07609	TPC1 * 24 down vs TPC1 * 4	0.000212749	1.18027	1.18027	RPMI * 24 up vs RPMI * 4	0.149355	0.95691	-1.04503	RPMI * 24 down vs TPC1 * 4	0.00115137	1.14621	1.14621	TPC1 * 24 up vs RPMI * 4	1.99699e-05	1.23342	1.23342	TPC1 * 4 up vs RPMI * 4	0.34288	0.971136	-1.02972	TPC1 * 24 down vs RPMI * 24	16.6967	11215.8	3.63815	2443.9	30.0603	20192.7	8060.89	1
SH3BP1	0.00152749	0.000421035	0.030202	1298.42	63.5286	1661.39	80.901	1217.46	104.201	1335.23	135.642	0.120998	0.911799	-1.09673	TPC1 * 24 down vs TPC1 * 4	0.000243524	0.781525	-1.27955	RPMI * 24 down vs RPMI * 4	0.611398	0.97243	-1.02835	RPMI * 24 down vs TPC1 * 4	4.00175e-05	0.732797	-1.36463	TPC1 * 24 down vs RPMI * 4	0.000588158	0.803683	-1.24427	TPC1 * 4 down vs RPMI * 4	0.273646	0.93765	-1.0665	TPC1 * 24 down vs RPMI * 24	16.642	165743	23.2055	231111	6.03701	60124.6	119512	1
R3HCC1	0.00154946	0.210754	0.249419	297.821	17.0578	337.748	36.9043	252.716	15.5881	254.478	45.6155	0.938311	0.993076	-1.00697	TPC1 * 24 down vs TPC1 * 4	0.0985595	0.881784	-1.13406	RPMI * 24 down vs RPMI * 4	0.0757081	1.17032	1.17032	RPMI * 24 up vs TPC1 * 4	0.00246664	0.748237	-1.33647	TPC1 * 24 down vs RPMI * 4	0.00284846	0.753454	-1.32722	TPC1 * 4 down vs RPMI * 4	0.0659264	0.848549	-1.17848	TPC1 * 24 down vs RPMI * 24	16.5771	16480.3	1.74818	1737.98	1.46512	1456.57	11930	1
C1orf159	0.00155374	0.109086	0.271909	69.6251	16.3979	92.272	14.0038	46.6964	17.9291	51.2473	14.1849	0.689332	0.911197	-1.09746	TPC1 * 24 down vs TPC1 * 4	0.0641936	0.754564	-1.32527	RPMI * 24 down vs RPMI * 4	0.124029	1.35861	1.35861	RPMI * 24 up vs TPC1 * 4	0.00146768	0.506073	-1.976	TPC1 * 24 down vs RPMI * 4	0.00307934	0.555394	-1.80052	TPC1 * 4 down vs RPMI * 4	0.0613814	0.670683	-1.49102	TPC1 * 24 down vs RPMI * 24	16.5645	4090.05	2.99582	739.717	1.32621	327.463	2962.99	1
SPATA2L	0.00155986	0.570218	0.261003	95.9847	9.94123	110.957	18.0511	71.4616	16.7529	66.4017	21.1714	0.68093	1.0762	1.0762	TPC1 * 24 up vs TPC1 * 4	0.23623	0.865059	-1.15599	RPMI * 24 down vs RPMI * 4	0.0298419	1.44552	1.44552	RPMI * 24 up vs TPC1 * 4	0.00647018	0.644045	-1.55269	TPC1 * 24 down vs RPMI * 4	0.00297826	0.598443	-1.671	TPC1 * 4 down vs RPMI * 4	0.0637417	0.74451	-1.34317	TPC1 * 24 down vs RPMI * 24	16.5467	4771.89	0.34073	98.2631	1.39154	401.306	3460.68	1
NSMCE2	0.00156267	0.00419198	0.0716135	159.99	15.2746	151.383	14.4254	193.581	6.12335	163.006	3.94412	0.00215224	1.18757	1.18757	TPC1 * 24 up vs TPC1 * 4	0.295132	1.05685	1.05685	RPMI * 24 up vs RPMI * 4	0.707882	0.981492	-1.01886	RPMI * 24 down vs TPC1 * 4	0.000168738	1.27875	1.27875	TPC1 * 24 up vs RPMI * 4	0.165051	1.07678	1.07678	TPC1 * 4 up vs RPMI * 4	0.00108269	1.20996	1.20996	TPC1 * 24 up vs RPMI * 24	16.5385	2044.38	12.419	1535.16	3.90424	482.617	1483.36	1
SMURF2	0.00156423	0.759735	0.407167	266.52	28.7791	253.927	9.36594	300.985	12.712	306.853	27.7499	0.706134	0.980875	-1.0195	TPC1 * 24 down vs TPC1 * 4	0.423473	1.04959	1.04959	RPMI * 24 up vs RPMI * 4	0.0210236	0.86856	-1.15133	RPMI * 24 down vs TPC1 * 4	0.00925024	1.18532	1.18532	TPC1 * 24 up vs RPMI * 4	0.00452423	1.20843	1.20843	TPC1 * 4 up vs RPMI * 4	0.0426051	1.12931	1.12931	TPC1 * 24 up vs RPMI * 24	16.534	7637.08	0.0979006	45.2205	0.7379	340.838	5542.83	1
SORT1	0.00157241	0.00955518	0.361994	3311.91	308.701	3901.42	845.443	4173.65	624.254	5287.39	155.731	0.0146962	0.78936	-1.26685	TPC1 * 24 down vs TPC1 * 4	0.15765	0.848899	-1.178	RPMI * 24 down vs RPMI * 4	0.000284339	0.626379	-1.59648	RPMI * 24 down vs TPC1 * 4	0.499701	1.06978	1.06978	TPC1 * 24 up vs RPMI * 4	0.00404635	1.35525	1.35525	TPC1 * 4 up vs RPMI * 4	0.0478717	1.2602	1.2602	TPC1 * 24 up vs RPMI * 24	16.5103	5052220	9.4804	2901040	0.898068	274812	3672050	1
IRF7	0.00157382	0.293215	0.0486386	231.622	51.5511	304.664	50.1907	190.182	24.4323	165.899	45.7817	0.453771	1.14637	1.14637	TPC1 * 24 up vs TPC1 * 4	0.03815	0.760255	-1.31535	RPMI * 24 down vs RPMI * 4	0.058004	1.39617	1.39617	RPMI * 24 up vs TPC1 * 4	0.00332578	0.624235	-1.60196	TPC1 * 24 down vs RPMI * 4	0.000829216	0.54453	-1.83645	TPC1 * 4 down vs RPMI * 4	0.211048	0.821086	-1.2179	TPC1 * 24 down vs RPMI * 24	16.5063	32474.1	1.2084	2377.38	4.8146	9472.15	23608.6	1
RAB3D	0.00158283	0.0137373	0.401875	401.313	77.2302	324.031	60.2392	590.38	64.7235	446.424	98.8048	0.0210408	1.32246	1.32246	TPC1 * 24 up vs TPC1 * 4	0.179773	1.2385	1.2385	RPMI * 24 up vs RPMI * 4	0.421913	0.898951	-1.11241	RPMI * 24 down vs TPC1 * 4	0.000360052	1.82198	1.82198	TPC1 * 24 up vs RPMI * 4	0.0435181	1.37772	1.37772	TPC1 * 4 up vs RPMI * 4	0.00450403	1.47112	1.47112	TPC1 * 24 up vs RPMI * 24	16.4804	97006.8	8.31541	48946.1	0.755224	4445.4	70634.3	1
MLLT6	0.00159235	5.1862e-05	0.0708768	2721.91	242.284	3777.97	370.67	2451.47	236.574	2990.79	140.958	0.0127157	0.819672	-1.22	TPC1 * 24 down vs TPC1 * 4	9.48598e-05	0.720469	-1.38798	RPMI * 24 down vs RPMI * 4	0.170401	0.910096	-1.09879	RPMI * 24 down vs TPC1 * 4	1.09448e-05	0.648885	-1.5411	TPC1 * 24 down vs RPMI * 4	0.00108892	0.791641	-1.2632	TPC1 * 4 down vs RPMI * 4	0.16813	0.900643	-1.11032	TPC1 * 24 down vs RPMI * 24	16.4532	1118550	37.4392	2545250	3.92763	267014	815804	1
ZNF383	0.00160295	0.0015895	0.843614	78.0188	1.79953	97.5103	8.14521	60.3941	12.0837	78.0404	10.9334	0.0183897	0.773883	-1.29218	TPC1 * 24 down vs TPC1 * 4	0.0108335	0.800109	-1.24983	RPMI * 24 down vs RPMI * 4	0.997403	0.999724	-1.00028	RPMI * 24 down vs TPC1 * 4	9.38906e-05	0.619361	-1.61457	TPC1 * 24 down vs RPMI * 4	0.0109006	0.800329	-1.24949	TPC1 * 4 down vs RPMI * 4	0.0185032	0.774096	-1.29183	TPC1 * 24 down vs RPMI * 24	16.4232	1376.02	16.4613	1379.21	0.0406384	3.40488	1005.42	1
MS4A6A	0.00160311	0.00050011	0.00926433	120.323	77.1457	50.4631	62.1334	428.451	127.423	91.7085	60.6725	0.000131132	4.67187	4.67187	TPC1 * 24 up vs TPC1 * 4	0.274141	2.38438	2.38438	RPMI * 24 up vs RPMI * 4	0.647201	1.31202	1.31202	RPMI * 24 up vs TPC1 * 4	4.58307e-05	8.49037	8.49037	TPC1 * 24 up vs RPMI * 4	0.511498	1.81734	1.81734	TPC1 * 4 up vs RPMI * 4	0.000282383	3.56083	3.56083	TPC1 * 24 up vs RPMI * 24	16.4228	122061	22.2438	165325	9.58313	71226	89189.2	1
STS	0.00161463	0.837755	0.942674	67.8479	11.2885	67.2291	10.8785	86.6249	8.33934	85.3371	4.08714	0.844913	1.01509	1.01509	TPC1 * 24 up vs TPC1 * 4	0.925069	1.0092	1.0092	RPMI * 24 up vs RPMI * 4	0.0187891	0.795057	-1.25777	RPMI * 24 down vs TPC1 * 4	0.0108488	1.2885	1.2885	TPC1 * 24 up vs RPMI * 4	0.0157258	1.26935	1.26935	TPC1 * 4 up vs RPMI * 4	0.0129685	1.27675	1.27675	TPC1 * 24 up vs RPMI * 24	16.3905	1360.5	0.0437899	3.6348	0.00539185	0.447553	996.066	1
SPOPL	0.00162428	5.14547e-06	0.120969	1239.83	53.6129	1463.49	102.965	1327.12	66.1371	1673.4	61.1593	2.30788e-05	0.793069	-1.26092	TPC1 * 24 down vs TPC1 * 4	0.0010225	0.847177	-1.18039	RPMI * 24 down vs RPMI * 4	2.43174e-06	0.740908	-1.3497	RPMI * 24 down vs TPC1 * 4	0.0221799	0.906819	-1.10276	TPC1 * 24 down vs RPMI * 4	0.0016378	1.14343	1.14343	TPC1 * 4 up vs RPMI * 4	0.118743	1.0704	1.0704	TPC1 * 24 up vs RPMI * 24	16.3636	88325.3	60.1786	324824	2.7857	15036.3	64772	1
KCNC4	0.0016492	8.11362e-06	0.855353	144.617	15.7799	79.0743	19.6555	108.202	18.1794	45.8712	14.9637	0.000256992	2.35882	2.35882	TPC1 * 24 up vs TPC1 * 4	0.000166813	1.82888	1.82888	RPMI * 24 up vs RPMI * 4	3.32162e-06	3.15268	3.15268	RPMI * 24 up vs TPC1 * 4	0.0342291	1.36836	1.36836	TPC1 * 24 up vs RPMI * 4	0.0185157	0.580102	-1.72383	TPC1 * 4 down vs RPMI * 4	0.0113565	0.748195	-1.33655	TPC1 * 24 down vs RPMI * 24	16.295	4846.74	54.9756	16351.7	0.0346927	10.3189	3569.23	1
RABEP1	0.00166341	5.56345e-06	0.0110052	1059.29	55.8984	1201.93	43.3506	1090.55	62.5329	1415.67	76.5191	6.61778e-06	0.770342	-1.29812	TPC1 * 24 down vs TPC1 * 4	0.00611234	0.881322	-1.13466	RPMI * 24 down vs RPMI * 4	2.59264e-06	0.748259	-1.33643	RPMI * 24 down vs TPC1 * 4	0.0235603	0.907331	-1.10213	TPC1 * 24 down vs RPMI * 4	0.000322847	1.17783	1.17783	TPC1 * 4 up vs RPMI * 4	0.480835	1.02951	1.02951	TPC1 * 24 up vs RPMI * 24	16.2565	60024.8	59.258	218802	9.01801	33297.8	44308.4	1
ARPC5	0.00166386	6.19502e-07	0.137425	5813.34	367.889	6848.28	115.696	6132.54	314.574	7583.95	161.663	4.59029e-06	0.808622	-1.23667	TPC1 * 24 down vs TPC1 * 4	0.000117241	0.848876	-1.17803	RPMI * 24 down vs RPMI * 4	5.74285e-07	0.766532	-1.30458	RPMI * 24 down vs TPC1 * 4	0.00223314	0.895487	-1.11671	TPC1 * 24 down vs RPMI * 4	0.00183804	1.10742	1.10742	TPC1 * 4 up vs RPMI * 4	0.110096	1.05491	1.05491	TPC1 * 24 up vs RPMI * 24	16.2553	1112750	90.306	6181890	2.53368	173442	821458	1
SP100	0.001664	3.68633e-05	0.204904	1287.91	76.13	1451.23	26.2682	1375.72	43.4573	1626.52	93.057	0.000151238	0.845806	-1.1823	TPC1 * 24 down vs TPC1 * 4	0.00407539	0.88746	-1.12681	RPMI * 24 down vs RPMI * 4	8.9975e-06	0.791819	-1.26291	RPMI * 24 down vs TPC1 * 4	0.127692	0.947968	-1.05489	TPC1 * 24 down vs RPMI * 4	0.00253554	1.12079	1.12079	TPC1 * 4 up vs RPMI * 4	0.0813041	1.06818	1.06818	TPC1 * 24 up vs RPMI * 24	16.2549	69221.2	40.2714	171495	1.79699	7652.44	51101.8	1
HSPB7	0.00166741	0.954088	0.535772	102.714	11.421	95.4012	28.8991	138.347	17.0222	144.425	22.5673	0.689593	0.957919	-1.04393	TPC1 * 24 down vs TPC1 * 4	0.631354	1.07665	1.07665	RPMI * 24 up vs RPMI * 4	0.0157936	0.71119	-1.40609	RPMI * 24 down vs TPC1 * 4	0.0135351	1.45016	1.45016	TPC1 * 24 up vs RPMI * 4	0.00633084	1.51387	1.51387	TPC1 * 4 up vs RPMI * 4	0.0335628	1.34692	1.34692	TPC1 * 24 up vs RPMI * 24	16.2457	7166.93	0.00345619	1.52473	0.40641	179.292	5293.9	1
CD86	0.00166773	0.0826325	0.840601	822.601	77.3355	947.205	148.2	1074.05	118.065	1174.25	120.392	0.255679	0.914666	-1.0933	TPC1 * 24 down vs TPC1 * 4	0.163511	0.86845	-1.15148	RPMI * 24 down vs RPMI * 4	0.0012563	0.70053	-1.42749	RPMI * 24 down vs TPC1 * 4	0.156665	1.13391	1.13391	TPC1 * 24 up vs RPMI * 4	0.0191438	1.2397	1.2397	TPC1 * 4 up vs RPMI * 4	0.0111634	1.30568	1.30568	TPC1 * 24 up vs RPMI * 24	16.2449	228960	3.58576	50538.9	0.0422437	595.398	169132	1
R3HDM4	0.00166823	0.0421774	0.350968	748.654	27.7925	855.219	71.5631	648.135	70.8443	690.938	79.7145	0.375035	0.938051	-1.06604	TPC1 * 24 down vs TPC1 * 4	0.0406534	0.875395	-1.14234	RPMI * 24 down vs RPMI * 4	0.237848	1.08353	1.08353	RPMI * 24 up vs TPC1 * 4	0.000782669	0.757859	-1.31951	TPC1 * 24 down vs RPMI * 4	0.00410019	0.807908	-1.23777	TPC1 * 4 down vs RPMI * 4	0.0513756	0.865733	-1.15509	TPC1 * 24 down vs RPMI * 24	16.2435	70119.2	5.1684	22310.7	0.941809	4065.56	51801.1	1
CD209	0.00168166	0.000435964	0.0274382	172.135	48.4869	99.9916	62.8914	378.262	87.5682	147.822	44.074	0.000234618	2.5589	2.5589	TPC1 * 24 up vs TPC1 * 4	0.131764	1.7215	1.7215	RPMI * 24 up vs RPMI * 4	0.595685	1.16448	1.16448	RPMI * 24 up vs TPC1 * 4	4.32844e-05	3.78293	3.78293	TPC1 * 24 up vs RPMI * 4	0.304676	1.47834	1.47834	TPC1 * 4 up vs RPMI * 4	0.000589047	2.19747	2.19747	TPC1 * 24 up vs RPMI * 24	16.2075	64494	23.0085	91556.7	6.29707	25057.6	47751.1	1
ARHGAP18	0.00168771	0.991036	0.535262	1896.54	427.195	1787.8	186.07	2463.1	323.057	2568	355.808	0.665474	0.959151	-1.04259	TPC1 * 24 down vs TPC1 * 4	0.654111	1.06082	1.06082	RPMI * 24 up vs RPMI * 4	0.0149747	0.738527	-1.35405	RPMI * 24 down vs TPC1 * 4	0.0145305	1.37773	1.37773	TPC1 * 24 up vs RPMI * 4	0.00638017	1.4364	1.4364	TPC1 * 4 up vs RPMI * 4	0.0338909	1.29873	1.29873	TPC1 * 24 up vs RPMI * 24	16.1914	1813780	0.000131587	14.7405	0.407444	45642.2	1344250	1
GPX7	0.00169019	0.300738	0.934413	9.67212	2.81064	10.9999	2.94491	4.20464	2.32587	5.75622	2.52448	0.425935	0.730453	-1.36901	TPC1 * 24 down vs TPC1 * 4	0.494088	0.879288	-1.13728	RPMI * 24 down vs RPMI * 4	0.059623	1.68029	1.68029	RPMI * 24 up vs TPC1 * 4	0.00358328	0.382242	-2.61614	TPC1 * 24 down vs RPMI * 4	0.0164876	0.523295	-1.91097	TPC1 * 4 down vs RPMI * 4	0.0132241	0.434718	-2.30034	TPC1 * 24 down vs RPMI * 24	16.1849	114.73	1.1696	8.29095	0.0070621	0.0500612	85.0645	1
SNX3	0.00169155	9.35329e-06	0.231191	2187.44	55.4866	1901.64	103.768	2279.52	10.5012	2077.83	61.9246	0.00107497	1.09707	1.09707	TPC1 * 24 up vs TPC1 * 4	5.66687e-05	1.15029	1.15029	RPMI * 24 up vs RPMI * 4	0.0384672	1.05275	1.05275	RPMI * 24 up vs TPC1 * 4	3.69747e-06	1.19872	1.19872	TPC1 * 24 up vs RPMI * 4	0.00284142	1.09265	1.09265	TPC1 * 4 up vs RPMI * 4	0.0745925	1.0421	1.0421	TPC1 * 24 up vs RPMI * 24	16.1813	71972.1	53.4307	237652	1.59072	7075.33	53374.4	1
MAN1A2	0.0017092	1.55252e-09	0.0820102	535.255	28.0061	731.238	16.4712	564.191	10.7971	812.015	42.5664	2.28439e-08	0.694804	-1.43925	TPC1 * 24 down vs TPC1 * 4	3.05685e-07	0.731985	-1.36615	RPMI * 24 down vs RPMI * 4	6.54719e-09	0.659169	-1.51706	RPMI * 24 down vs TPC1 * 4	1.6768e-06	0.771557	-1.29608	TPC1 * 24 down vs RPMI * 4	0.00127108	1.11047	1.11047	TPC1 * 4 up vs RPMI * 4	0.159907	1.05406	1.05406	TPC1 * 24 up vs RPMI * 24	16.1348	12037.1	264.017	196964	3.60233	2687.44	8952.34	1
ERGIC2	0.0017226	0.0824996	0.0837415	324.22	21.8923	324.32	19.1841	348.911	21.6611	392.805	28.9907	0.0202915	0.888255	-1.1258	TPC1 * 24 down vs TPC1 * 4	0.995222	0.99969	-1.00031	RPMI * 24 down vs RPMI * 4	0.00128359	0.825396	-1.21154	RPMI * 24 down vs TPC1 * 4	0.16007	1.07582	1.07582	TPC1 * 24 up vs RPMI * 4	0.00129764	1.21116	1.21116	TPC1 * 4 up vs RPMI * 4	0.158508	1.07616	1.07616	TPC1 * 24 up vs RPMI * 24	16.1	8681.77	3.58928	1935.49	3.55659	1917.86	6470.9	1
LUC7L	0.00172503	0.00776262	0.38809	315.026	21.6459	373.063	40.2337	270.77	23.5862	303.369	24.1597	0.130543	0.892544	-1.12039	TPC1 * 24 down vs TPC1 * 4	0.0135869	0.84443	-1.18423	RPMI * 24 down vs RPMI * 4	0.572387	1.03843	1.03843	RPMI * 24 up vs TPC1 * 4	0.000264866	0.725801	-1.37779	TPC1 * 24 down vs RPMI * 4	0.00463125	0.813183	-1.22974	TPC1 * 4 down vs RPMI * 4	0.0478417	0.859516	-1.16345	TPC1 * 24 down vs RPMI * 24	16.0937	12984.8	10.1818	8214.93	0.802061	647.122	9681.89	1
SPCS3	0.0017252	1.20071e-05	0.153212	2868.67	119.079	3304.39	118.671	3062.07	243.073	3734.95	97.0415	5.19004e-05	0.819841	-1.21975	TPC1 * 24 down vs TPC1 * 4	0.00188714	0.868139	-1.15189	RPMI * 24 down vs RPMI * 4	4.40637e-06	0.768062	-1.30198	RPMI * 24 down vs TPC1 * 4	0.0478454	0.926665	-1.07914	TPC1 * 24 down vs RPMI * 4	0.00205403	1.1303	1.1303	TPC1 * 4 up vs RPMI * 4	0.104125	1.06741	1.06741	TPC1 * 24 up vs RPMI * 24	16.0933	389312	50.804	1229000	2.32514	56247.6	290292	1
MRPL30	0.00173871	0.00171083	0.737169	393.942	34.188	445.084	14.0062	444.959	31.9604	505.666	26.7543	0.00948784	0.879945	-1.13643	TPC1 * 24 down vs TPC1 * 4	0.0233522	0.885097	-1.12982	RPMI * 24 down vs RPMI * 4	0.000103359	0.779055	-1.28361	RPMI * 24 down vs TPC1 * 4	0.995034	0.999719	-1.00028	TPC1 * 24 down vs RPMI * 4	0.00960054	1.13611	1.13611	TPC1 * 4 up vs RPMI * 4	0.0236273	1.1295	1.1295	TPC1 * 24 up vs RPMI * 24	16.0585	12454.3	16.1306	12510.3	0.117989	91.5082	9306.75	1
GPR35	0.00174374	0.000137295	0.0839502	230.218	36.4013	514.255	119.305	148.574	69.3651	287.55	57.7246	0.0253147	0.516688	-1.9354	TPC1 * 24 down vs TPC1 * 4	0.000215336	0.447673	-2.23378	RPMI * 24 down vs RPMI * 4	0.312956	0.800619	-1.24903	RPMI * 24 down vs TPC1 * 4	2.13936e-05	0.28891	-3.46128	TPC1 * 24 down vs RPMI * 4	0.00131115	0.559158	-1.7884	TPC1 * 4 down vs RPMI * 4	0.159471	0.645361	-1.54952	TPC1 * 24 down vs RPMI * 24	16.0456	95079.4	30.198	178940	3.55116	21042.6	71106.9	1
ARMC5	0.00174905	0.0460884	0.444354	103.051	20.2656	92.2768	18.6735	78.8982	7.40219	56.2338	9.48068	0.0543606	1.40304	1.40304	TPC1 * 24 up vs TPC1 * 4	0.33082	1.11676	1.11676	RPMI * 24 up vs RPMI * 4	0.000859326	1.83254	1.83254	RPMI * 24 up vs TPC1 * 4	0.232143	0.855016	-1.16957	TPC1 * 24 down vs RPMI * 4	0.00536295	0.609403	-1.64095	TPC1 * 4 down vs RPMI * 4	0.0422843	0.765623	-1.30613	TPC1 * 24 down vs RPMI * 24	16.0321	3623.53	4.9471	1118.13	0.625521	141.379	2712.21	1
NLRC3	0.00177389	0.0808527	0.485871	156.682	50.9965	111.697	11.5905	75.8842	25.556	55.5419	36.1936	0.417638	1.36625	1.36625	TPC1 * 24 up vs TPC1 * 4	0.088116	1.40274	1.40274	RPMI * 24 up vs RPMI * 4	0.00129114	2.82098	2.82098	RPMI * 24 up vs TPC1 * 4	0.165213	0.679374	-1.47194	TPC1 * 24 down vs RPMI * 4	0.03896	0.497254	-2.01104	TPC1 * 4 down vs RPMI * 4	0.00595199	0.484318	-2.06476	TPC1 * 24 down vs RPMI * 24	15.9693	18756.3	3.63358	4267.7	0.517048	607.282	14094.2	1
MURC	0.00177634	0.835141	0.75018	22.8969	3.60751	23.1291	6.23904	15.3642	3.25173	14.2588	2.21492	0.710026	1.07752	1.07752	TPC1 * 24 up vs TPC1 * 4	0.937564	0.98996	-1.01014	RPMI * 24 down vs RPMI * 4	0.0115808	1.60581	1.60581	RPMI * 24 up vs TPC1 * 4	0.0202311	0.66428	-1.50539	TPC1 * 24 down vs RPMI * 4	0.00998112	0.616488	-1.62209	TPC1 * 4 down vs RPMI * 4	0.0234499	0.671017	-1.49028	TPC1 * 24 down vs RPMI * 24	15.9632	269.058	0.0452357	0.76244	0.106152	1.78917	202.258	1
PPP6R2	0.00177783	0.416534	0.0264412	677.156	57.8508	774.035	68.1716	635.043	58.4712	586.53	42.4462	0.25568	1.08271	1.08271	TPC1 * 24 up vs TPC1 * 4	0.0345307	0.874839	-1.14307	RPMI * 24 down vs RPMI * 4	0.0456248	1.15451	1.15451	RPMI * 24 up vs TPC1 * 4	0.00507988	0.820431	-1.21887	TPC1 * 24 down vs RPMI * 4	0.000596842	0.757756	-1.31969	TPC1 * 4 down vs RPMI * 4	0.320547	0.937809	-1.06632	TPC1 * 24 down vs RPMI * 24	15.9595	52724.7	0.708088	2339.28	6.39863	21138.9	39643.9	1
GALC	0.00183376	0.0214408	0.0942425	527.37	60.1623	509.317	20.6612	653.982	34.3158	556.525	49.1337	0.00831268	1.17512	1.17512	TPC1 * 24 up vs TPC1 * 4	0.569878	1.03544	1.03544	RPMI * 24 up vs RPMI * 4	0.364008	0.947612	-1.05528	RPMI * 24 down vs TPC1 * 4	0.000530612	1.28404	1.28404	TPC1 * 24 up vs RPMI * 4	0.152483	1.09269	1.09269	TPC1 * 4 up vs RPMI * 4	0.00147877	1.24008	1.24008	TPC1 * 24 up vs RPMI * 24	15.8224	30213.2	6.98729	13342.4	3.30187	6305.01	22914.3	1
MT1F	0.00183479	0.0177934	0.151744	27.069	3.64838	33.6725	8.96943	40.3843	15.3651	63.65	12.0022	0.0106063	0.634474	-1.57611	TPC1 * 24 down vs TPC1 * 4	0.407715	0.803891	-1.24395	RPMI * 24 down vs RPMI * 4	0.0004698	0.425279	-2.3514	RPMI * 24 down vs TPC1 * 4	0.400298	1.19932	1.19932	TPC1 * 24 up vs RPMI * 4	0.00212962	1.89027	1.89027	TPC1 * 4 up vs RPMI * 4	0.109238	1.4919	1.4919	TPC1 * 24 up vs RPMI * 24	15.8199	1874.26	7.53047	892.173	2.34337	277.631	1421.7	1
GPR65	0.00184837	0.222589	0.556201	372.786	62.5436	350.082	59.8701	525.45	56.5653	462.376	84.21	0.205811	1.13641	1.13641	TPC1 * 24 up vs TPC1 * 4	0.638817	1.06485	1.06485	RPMI * 24 up vs RPMI * 4	0.0817258	0.80624	-1.24032	RPMI * 24 down vs TPC1 * 4	0.00293144	1.50093	1.50093	TPC1 * 24 up vs RPMI * 4	0.0346682	1.32077	1.32077	TPC1 * 4 up vs RPMI * 4	0.00711775	1.40952	1.40952	TPC1 * 24 up vs RPMI * 24	15.7873	70202.7	1.65466	7357.92	0.366489	1629.69	53361.3	1
IKZF2	0.00185109	0.226024	0.254699	53.5353	11.2961	40.2132	9.14887	25.6851	12.9285	25.2542	9.27727	0.955837	1.01706	1.01706	TPC1 * 24 up vs TPC1 * 4	0.105922	1.33129	1.33129	RPMI * 24 up vs RPMI * 4	0.0029731	2.11986	2.11986	RPMI * 24 up vs TPC1 * 4	0.0808007	0.638723	-1.56562	TPC1 * 24 down vs RPMI * 4	0.0732336	0.628008	-1.59234	TPC1 * 4 down vs RPMI * 4	0.00329701	0.479779	-2.08429	TPC1 * 24 down vs RPMI * 24	15.7809	1832.63	1.62875	189.146	1.43103	166.184	1393.55	1
SCNN1D	0.00185811	0.000420495	0.0825775	12.4034	2.43241	9.47243	1.70956	10.322	2.03838	3.59395	1.75575	0.0004753	2.87205	2.87205	TPC1 * 24 up vs TPC1 * 4	0.060951	1.30942	1.30942	RPMI * 24 up vs RPMI * 4	4.4887e-05	3.45119	3.45119	RPMI * 24 up vs TPC1 * 4	0.560114	1.08969	1.08969	TPC1 * 24 up vs RPMI * 4	0.00135438	0.379412	-2.63566	TPC1 * 4 down vs RPMI * 4	0.167755	0.832191	-1.20165	TPC1 * 24 down vs RPMI * 24	15.7642	63.3597	23.2127	93.2971	3.58722	14.4178	48.2306	1
N4BP3	0.00187066	0.287487	0.800088	25.4756	2.94385	27.6628	3.26363	14.6549	8.33047	18.1681	4.02553	0.351132	0.806625	-1.23973	TPC1 * 24 down vs TPC1 * 4	0.557114	0.920933	-1.08586	RPMI * 24 down vs RPMI * 4	0.0665392	1.40221	1.40221	RPMI * 24 up vs TPC1 * 4	0.00370045	0.529768	-1.88762	TPC1 * 24 down vs RPMI * 4	0.0223113	0.656771	-1.5226	TPC1 * 4 down vs RPMI * 4	0.0113174	0.575252	-1.73837	TPC1 * 24 down vs RPMI * 24	15.7346	412.714	1.23888	32.4955	0.0670375	1.75838	314.757	1
PAG1	0.00188471	1.82823e-05	0.607757	1285.79	142.631	918.923	81.7555	1547.19	71.2196	1118.95	148.793	0.000221575	1.38272	1.38272	TPC1 * 24 up vs TPC1 * 4	0.000785271	1.39924	1.39924	RPMI * 24 up vs RPMI * 4	0.0655576	1.14911	1.14911	RPMI * 24 up vs TPC1 * 4	6.08366e-06	1.6837	1.6837	TPC1 * 24 up vs RPMI * 4	0.0317765	1.21767	1.21767	TPC1 * 4 up vs RPMI * 4	0.00800069	1.2033	1.2033	TPC1 * 24 up vs RPMI * 24	15.7016	212911	46.6231	632198	0.277794	3766.83	162717	1
SUCLG2	0.0018873	3.43941e-08	0.292694	351.67	21.5584	186.062	28.4469	386.842	32.4566	248.289	9.499	3.90699e-06	1.55803	1.55803	TPC1 * 24 up vs TPC1 * 4	6.03375e-07	1.89007	1.89007	RPMI * 24 up vs RPMI * 4	6.74641e-05	1.41637	1.41637	RPMI * 24 up vs TPC1 * 4	7.39733e-08	2.0791	2.0791	TPC1 * 24 up vs RPMI * 4	0.00378523	1.33445	1.33445	TPC1 * 4 up vs RPMI * 4	0.0659115	1.10001	1.10001	TPC1 * 24 up vs RPMI * 24	15.6956	9486.64	153.063	92513.6	1.21113	732.026	7252.97	1
UBALD1	0.00188799	0.999845	0.201294	157.51	26.6233	179.611	45.3075	114.861	32.9663	92.7664	20.6304	0.357985	1.23817	1.23817	TPC1 * 24 up vs TPC1 * 4	0.357849	0.876952	-1.14031	RPMI * 24 down vs RPMI * 4	0.0160113	1.69793	1.69793	RPMI * 24 up vs TPC1 * 4	0.0160029	0.639496	-1.56373	TPC1 * 24 down vs RPMI * 4	0.00273439	0.516484	-1.93617	TPC1 * 4 down vs RPMI * 4	0.0898155	0.729226	-1.37132	TPC1 * 24 down vs RPMI * 24	15.694	16768.9	3.95387e-08	4.22467e-05	1.82802	1953.22	12821.9	1
TGFBR1	0.00188803	0.04542	0.706327	3969.69	807.709	3185.93	440.09	5040.04	278.937	4487.32	714.037	0.216157	1.12317	1.12317	TPC1 * 24 up vs TPC1 * 4	0.0888716	1.24601	1.24601	RPMI * 24 up vs RPMI * 4	0.244897	0.884645	-1.1304	RPMI * 24 down vs TPC1 * 4	0.000896719	1.58197	1.58197	TPC1 * 24 up vs RPMI * 4	0.00964284	1.40848	1.40848	TPC1 * 4 up vs RPMI * 4	0.0264986	1.26963	1.26963	TPC1 * 24 up vs RPMI * 24	15.6939	5625200	4.98329	1786170	0.148917	53376.6	4301190	1
FBXW5	0.00190117	0.00942222	0.402368	2392.09	356.91	2030.62	293.862	1888.69	216.729	1244.33	405.034	0.0161526	1.51783	1.51783	TPC1 * 24 up vs TPC1 * 4	0.142698	1.17801	1.17801	RPMI * 24 up vs RPMI * 4	0.000319289	1.92239	1.92239	RPMI * 24 up vs TPC1 * 4	0.549408	0.930101	-1.07515	TPC1 * 24 down vs RPMI * 4	0.00515074	0.612784	-1.6319	TPC1 * 4 down vs RPMI * 4	0.049477	0.789555	-1.26654	TPC1 * 24 down vs RPMI * 24	15.6634	1663310	9.5269	1011670	0.753595	80024.9	1274290	1
HMHA1	0.00190241	0.572219	0.106883	2803.74	551.591	3067.77	543.995	2300.72	217.747	1772.9	421.927	0.126302	1.29772	1.29772	TPC1 * 24 up vs TPC1 * 4	0.427179	0.913935	-1.09417	RPMI * 24 down vs RPMI * 4	0.00750823	1.58145	1.58145	RPMI * 24 up vs TPC1 * 4	0.0342796	0.749966	-1.33339	TPC1 * 24 down vs RPMI * 4	0.00166704	0.57791	-1.73037	TPC1 * 4 down vs RPMI * 4	0.14337	0.82059	-1.21864	TPC1 * 24 down vs RPMI * 24	15.6606	3232420	0.337155	69590.5	3.03788	627034	2476860	1
C4orf33	0.00192125	0.0648794	0.0740254	97.7678	14.4628	79.3479	9.60476	106.98	4.90034	106.632	3.96364	0.958454	1.00326	1.00326	TPC1 * 24 up vs TPC1 * 4	0.0154388	1.23214	1.23214	RPMI * 24 up vs RPMI * 4	0.199622	0.91687	-1.09067	RPMI * 24 down vs TPC1 * 4	0.00116516	1.34823	1.34823	TPC1 * 24 up vs RPMI * 4	0.00128066	1.34386	1.34386	TPC1 * 4 up vs RPMI * 4	0.183747	1.09422	1.09422	TPC1 * 24 up vs RPMI * 24	15.6174	1331.95	4.12974	352.211	3.82965	326.618	1023.44	1
TSPAN31	0.00193283	0.000953675	0.00108056	265.532	16.7069	206.154	4.61927	263.291	18.2546	262.803	11.2139	0.960904	1.00186	1.00186	TPC1 * 24 up vs TPC1 * 4	5.38259e-05	1.28803	1.28803	RPMI * 24 up vs RPMI * 4	0.784152	1.01039	1.01039	RPMI * 24 up vs TPC1 * 4	7.66656e-05	1.27715	1.27715	TPC1 * 24 up vs RPMI * 4	8.28788e-05	1.27479	1.27479	TPC1 * 4 up vs RPMI * 4	0.821911	0.991558	-1.00851	TPC1 * 24 down vs RPMI * 24	15.5911	2960.12	18.8765	3583.9	18.2664	3468.07	2278.32	1
ALDH16A1	0.00193515	0.27967	0.247893	387.082	55.0164	389.618	65.4209	302.931	51.9265	230.682	71.8486	0.122921	1.3132	1.3132	TPC1 * 24 up vs TPC1 * 4	0.954515	0.993492	-1.00655	RPMI * 24 down vs RPMI * 4	0.00369875	1.67799	1.67799	RPMI * 24 up vs TPC1 * 4	0.0697475	0.777509	-1.28616	TPC1 * 24 down vs RPMI * 4	0.00332411	0.592073	-1.68898	TPC1 * 4 down vs RPMI * 4	0.0772111	0.782603	-1.27779	TPC1 * 24 down vs RPMI * 24	15.5858	59090.8	1.28186	4859.96	1.47516	5592.8	45495.9	1
ATP6V1C1	0.00194161	4.24979e-05	0.0309218	2416.83	130.454	2615.87	70.1557	2495.36	93.0398	2950	114.662	4.95971e-05	0.845886	-1.18219	TPC1 * 24 down vs TPC1 * 4	0.0196099	0.923912	-1.08235	RPMI * 24 down vs RPMI * 4	1.07157e-05	0.819266	-1.2206	RPMI * 24 down vs TPC1 * 4	0.129125	0.953933	-1.04829	TPC1 * 24 down vs RPMI * 4	0.00070357	1.12773	1.12773	TPC1 * 4 up vs RPMI * 4	0.309145	1.03249	1.03249	TPC1 * 24 up vs RPMI * 24	15.5713	170287	39.0716	427285	5.97391	65330.5	131232	1
HIC2	0.00194522	0.66069	0.852161	257.428	28.5994	260.953	28.6544	201.27	24.8453	209.967	26.3486	0.658708	0.958577	-1.04321	TPC1 * 24 down vs TPC1 * 4	0.8574	0.986489	-1.0137	RPMI * 24 down vs RPMI * 4	0.0294231	1.22604	1.22604	RPMI * 24 up vs TPC1 * 4	0.00905805	0.771286	-1.29654	TPC1 * 24 down vs RPMI * 4	0.0209884	0.804615	-1.24283	TPC1 * 4 down vs RPMI * 4	0.0127407	0.781849	-1.27902	TPC1 * 24 down vs RPMI * 24	15.5631	11479.9	0.202553	149.41	0.0362608	26.7472	8851.62	1
C4orf48	0.00194766	0.0502069	0.985306	16.8907	5.65767	12.3384	3.75599	8.67256	4.14379	4.19824	2.34788	0.152994	2.06576	2.06576	TPC1 * 24 up vs TPC1 * 4	0.146549	1.36895	1.36895	RPMI * 24 up vs RPMI * 4	0.000982031	4.02327	4.02327	RPMI * 24 up vs TPC1 * 4	0.235117	0.702893	-1.42269	TPC1 * 24 down vs RPMI * 4	0.0167819	0.340259	-2.93894	TPC1 * 4 down vs RPMI * 4	0.0159744	0.513452	-1.9476	TPC1 * 24 down vs RPMI * 24	15.5576	267.592	4.73718	81.4797	0.000353621	0.0060823	206.401	1
SLC2A9	0.00199038	1.17124e-07	0.0106304	100.435	14.4579	21.3491	23.4412	168.691	24.4623	30.2877	13.5855	3.69708e-07	5.56963	5.56963	TPC1 * 24 up vs TPC1 * 4	9.95469e-05	4.7044	4.7044	RPMI * 24 up vs RPMI * 4	0.000282904	3.31603	3.31603	RPMI * 24 up vs TPC1 * 4	1.87323e-07	7.90154	7.90154	TPC1 * 24 up vs RPMI * 4	0.531733	1.41868	1.41868	TPC1 * 4 up vs RPMI * 4	0.000355489	1.67961	1.67961	TPC1 * 24 up vs RPMI * 24	15.463	5959.02	122.742	47301.5	9.13032	3518.58	4624.47	1
SCIMP	0.00199655	1.27638e-05	0.258812	268.205	36.6926	123.216	62.1604	393.965	61.0229	190.698	27.0952	7.87373e-05	2.06591	2.06591	TPC1 * 24 up vs TPC1 * 4	0.00129783	2.17671	2.17671	RPMI * 24 up vs RPMI * 4	0.0456486	1.40644	1.40644	RPMI * 24 up vs TPC1 * 4	4.94297e-06	3.19736	3.19736	TPC1 * 24 up vs RPMI * 4	0.0760906	1.54768	1.54768	TPC1 * 4 up vs RPMI * 4	0.0035305	1.46889	1.46889	TPC1 * 24 up vs RPMI * 24	15.4495	37342.3	50.1779	121283	1.40512	3396.25	29004.6	1
CHTF18	0.00200919	5.11366e-06	0.638549	127.189	20.301	69.0341	13.4664	99.6688	13.9239	33.8155	15.2826	8.09243e-05	2.94743	2.94743	TPC1 * 24 up vs TPC1 * 4	0.000241795	1.8424	1.8424	RPMI * 24 up vs RPMI * 4	2.68708e-06	3.76125	3.76125	RPMI * 24 up vs TPC1 * 4	0.0188906	1.44376	1.44376	TPC1 * 24 up vs RPMI * 4	0.00889392	0.489838	-2.04149	TPC1 * 4 down vs RPMI * 4	0.0313794	0.783629	-1.27611	TPC1 * 24 down vs RPMI * 24	15.4221	3936.12	60.2522	15377.9	0.232224	59.2698	3062.72	1
TTC21B	0.00200983	1.26743e-05	0.146559	252.661	10.3994	214.259	17.7123	290.665	7.32922	230.73	17.1517	5.25485e-05	1.25976	1.25976	TPC1 * 24 up vs TPC1 * 4	0.00205418	1.17923	1.17923	RPMI * 24 up vs RPMI * 4	0.0451438	1.09505	1.09505	RPMI * 24 up vs TPC1 * 4	4.9366e-06	1.35661	1.35661	TPC1 * 24 up vs RPMI * 4	0.118955	1.07687	1.07687	TPC1 * 4 up vs RPMI * 4	0.00221028	1.15042	1.15042	TPC1 * 24 up vs RPMI * 24	15.4207	2967.6	50.2497	9670.17	2.40956	463.703	2309.31	1
ENTPD1	0.00201496	0.00319588	0.899362	723.17	105.882	909.772	73.5345	922.222	87.8101	1096.14	119.296	0.0276563	0.841335	-1.18859	TPC1 * 24 down vs TPC1 * 4	0.0197516	0.794892	-1.25803	RPMI * 24 down vs RPMI * 4	0.000167468	0.659742	-1.51574	RPMI * 24 down vs TPC1 * 4	0.860669	1.01369	1.01369	TPC1 * 24 up vs RPMI * 4	0.019874	1.20485	1.20485	TPC1 * 4 up vs RPMI * 4	0.0141661	1.27525	1.27525	TPC1 * 24 up vs RPMI * 24	15.4096	148550	13.4828	129975	0.0166852	160.847	115681	1
CYFIP2	0.00201986	1.9641e-06	0.0358912	503.348	52.4541	245.641	39.4663	354.463	65.4635	208.655	19.4839	0.000939177	1.6988	1.6988	TPC1 * 24 up vs TPC1 * 4	5.58908e-06	2.04912	2.04912	RPMI * 24 up vs RPMI * 4	1.40106e-06	2.41235	2.41235	RPMI * 24 up vs TPC1 * 4	0.00696784	1.44301	1.44301	TPC1 * 24 up vs RPMI * 4	0.291114	0.849431	-1.17726	TPC1 * 4 down vs RPMI * 4	0.000799401	0.70421	-1.42003	TPC1 * 24 down vs RPMI * 24	15.3991	34548.2	72.5752	162824	5.58116	12521.5	26922.3	1
UBE2V2	0.00202199	2.59841e-05	0.217412	370.013	26.0753	458.61	39.0981	413.989	41.151	546.258	24.4879	0.000120673	0.757863	-1.3195	TPC1 * 24 down vs TPC1 * 4	0.0028484	0.806814	-1.23944	RPMI * 24 down vs RPMI * 4	7.94849e-06	0.677358	-1.47632	RPMI * 24 down vs TPC1 * 4	0.0844477	0.902705	-1.10778	TPC1 * 24 down vs RPMI * 4	0.00306409	1.19112	1.19112	TPC1 * 4 up vs RPMI * 4	0.0884913	1.11885	1.11885	TPC1 * 24 up vs RPMI * 24	15.3945	17325.1	43.3458	48781.9	1.69475	1907.29	13504.9	1
TATDN3	0.00202349	0.014342	0.33615	125.533	4.63711	138.875	15.3031	146.505	19.3078	174.233	14.0044	0.0182288	0.840857	-1.18926	TPC1 * 24 down vs TPC1 * 4	0.213359	0.903927	-1.10628	RPMI * 24 down vs RPMI * 4	0.000435949	0.720492	-1.38794	RPMI * 24 down vs TPC1 * 4	0.466857	1.05494	1.05494	TPC1 * 24 up vs RPMI * 4	0.00452481	1.2546	1.2546	TPC1 * 4 up vs RPMI * 4	0.0611597	1.16706	1.16706	TPC1 * 24 up vs RPMI * 24	15.3913	3172.91	8.18213	1686.75	1.00388	206.95	2473.8	1
MGC57346	0.00202907	0.0735257	0.0743714	28.0193	3.67981	20.7527	2.90248	17.1134	4.19471	17.1012	3.94427	0.996377	1.00071	1.00071	TPC1 * 24 up vs TPC1 * 4	0.0170123	1.35015	1.35015	RPMI * 24 up vs RPMI * 4	0.00132388	1.63844	1.63844	RPMI * 24 up vs TPC1 * 4	0.190812	0.824632	-1.21266	TPC1 * 24 down vs RPMI * 4	0.189437	0.824046	-1.21352	TPC1 * 4 down vs RPMI * 4	0.00133486	0.61077	-1.63728	TPC1 * 24 down vs RPMI * 24	15.3793	211.92	3.84486	52.9805	3.81919	52.6269	165.355	1
CPTP	0.00203558	0.863338	0.179143	129.599	15.5873	146.208	42.1546	96.4958	18.6348	75.2163	21.298	0.279251	1.28291	1.28291	TPC1 * 24 up vs TPC1 * 4	0.393788	0.886399	-1.12816	RPMI * 24 down vs RPMI * 4	0.0134227	1.72302	1.72302	RPMI * 24 up vs TPC1 * 4	0.0212802	0.659988	-1.51518	TPC1 * 24 down vs RPMI * 4	0.00262047	0.514445	-1.94384	TPC1 * 4 down vs RPMI * 4	0.103343	0.744572	-1.34305	TPC1 * 24 down vs RPMI * 24	15.3654	10835.8	0.0309261	21.8094	2.03568	1435.58	8462.52	1
GLE1	0.00204352	0.43327	0.14392	821.06	23.9464	809.455	30.2473	857.359	44.6944	893.967	17.8275	0.119009	0.95905	-1.0427	TPC1 * 24 down vs TPC1 * 4	0.604293	1.01434	1.01434	RPMI * 24 up vs RPMI * 4	0.00584937	0.918445	-1.0888	RPMI * 24 down vs TPC1 * 4	0.0484029	1.05918	1.05918	TPC1 * 24 up vs RPMI * 4	0.00220467	1.10441	1.10441	TPC1 * 4 up vs RPMI * 4	0.121842	1.04421	1.04421	TPC1 * 24 up vs RPMI * 24	15.3485	14595.4	0.65739	625.135	2.4444	2324.47	11411.2	1
LYPLA1	0.00206708	0.241305	0.00215499	906.842	61.3139	835.93	23.5807	907.457	69.5954	1044.2	47.4235	0.00350739	0.869046	-1.15069	TPC1 * 24 down vs TPC1 * 4	0.0849099	1.08483	1.08483	RPMI * 24 up vs RPMI * 4	0.0034043	0.868458	-1.15147	RPMI * 24 down vs TPC1 * 4	0.0825572	1.08557	1.08557	TPC1 * 24 up vs RPMI * 4	0.000132964	1.24915	1.24915	TPC1 * 4 up vs RPMI * 4	0.987283	1.00068	1.00068	TPC1 * 24 up vs RPMI * 24	15.2989	43632.2	1.51946	4333.49	15.1194	43120.2	34223.8	1
GNB4	0.00206771	0.023928	0.929616	2472.89	190.547	2273.33	223.392	2793.12	105.149	2579.12	72.1426	0.0830302	1.08297	1.08297	TPC1 * 24 up vs TPC1 * 4	0.103277	1.08778	1.08778	RPMI * 24 up vs RPMI * 4	0.366447	0.958812	-1.04296	RPMI * 24 down vs TPC1 * 4	0.000618694	1.22865	1.22865	TPC1 * 24 up vs RPMI * 4	0.0192429	1.13451	1.13451	TPC1 * 4 up vs RPMI * 4	0.0151919	1.1295	1.1295	TPC1 * 24 up vs RPMI * 24	15.2976	391898	6.67622	171033	0.00813618	208.435	307419	1
MBOAT1	0.00207175	4.53905e-05	0.525493	413.77	51.8741	307.113	29.2188	501.433	40.531	369.656	26.744	0.000397336	1.35649	1.35649	TPC1 * 24 up vs TPC1 * 4	0.00201117	1.34729	1.34729	RPMI * 24 up vs RPMI * 4	0.130321	1.11934	1.11934	RPMI * 24 up vs TPC1 * 4	1.1581e-05	1.63273	1.63273	TPC1 * 24 up vs RPMI * 4	0.0400171	1.20365	1.20365	TPC1 * 4 up vs RPMI * 4	0.00725586	1.21186	1.21186	TPC1 * 24 up vs RPMI * 24	15.2891	22561.6	38.5257	56851	0.42762	631.023	17708	1
CLEC1A	0.0020762	0.410591	0.614043	11.9229	4.15428	16.3853	9.00984	26.3383	6.97124	27.4286	4.75815	0.816841	0.960249	-1.0414	TPC1 * 24 down vs TPC1 * 4	0.351687	0.727658	-1.37427	RPMI * 24 down vs RPMI * 4	0.00560221	0.434688	-2.3005	RPMI * 24 down vs TPC1 * 4	0.051602	1.60743	1.60743	TPC1 * 24 up vs RPMI * 4	0.033645	1.67398	1.67398	TPC1 * 4 up vs RPMI * 4	0.00868945	2.20905	2.20905	TPC1 * 24 up vs RPMI * 24	15.2799	648.146	0.726879	30.833	0.268067	11.371	509.02	1
DUSP3	0.00208058	0.530333	0.158398	1029.12	126.655	1152.29	86.61	1339.12	91.3055	1289.97	143.592	0.555364	1.0381	1.0381	TPC1 * 24 up vs TPC1 * 4	0.154286	0.893106	-1.11969	RPMI * 24 down vs RPMI * 4	0.00735269	0.797782	-1.25348	RPMI * 24 down vs TPC1 * 4	0.0397411	1.16214	1.16214	TPC1 * 24 up vs RPMI * 4	0.114952	1.11949	1.11949	TPC1 * 4 up vs RPMI * 4	0.00240946	1.30123	1.30123	TPC1 * 24 up vs RPMI * 24	15.2708	200422	0.417536	5479.96	2.26248	29693.9	157494	1
RAB11B	0.00208403	0.0068225	0.183596	731.544	103.831	654.579	72.6619	627.678	44.1717	433.254	98.4942	0.00630153	1.44875	1.44875	TPC1 * 24 up vs TPC1 * 4	0.215483	1.11758	1.11758	RPMI * 24 up vs RPMI * 4	0.000276074	1.68849	1.68849	RPMI * 24 up vs TPC1 * 4	0.655791	0.958903	-1.04286	TPC1 * 24 down vs RPMI * 4	0.00271889	0.661881	-1.51084	TPC1 * 4 down vs RPMI * 4	0.103021	0.858018	-1.16548	TPC1 * 24 down vs RPMI * 24	15.2636	105750	10.6308	73652.3	1.99136	13796.6	83138.7	1
CNBP	0.00208433	0.87948	0.930605	3503.71	248.318	3495.01	288.031	4030.28	277.783	3998.15	236.823	0.865989	1.00804	1.00804	TPC1 * 24 up vs TPC1 * 4	0.963565	1.00249	1.00249	RPMI * 24 up vs RPMI * 4	0.0210625	0.876333	-1.14112	RPMI * 24 down vs TPC1 * 4	0.0140365	1.15315	1.15315	TPC1 * 24 up vs RPMI * 4	0.0193225	1.14396	1.14396	TPC1 * 4 up vs RPMI * 4	0.0153059	1.15029	1.15029	TPC1 * 24 up vs RPMI * 24	15.263	1060290	0.0239921	1666.68	0.00790852	549.388	833615	1
PGD	0.00209031	0.0824416	0.097581	14180	1333.01	14226.1	692.183	11501.2	592.198	13235.5	961.603	0.0227855	0.868964	-1.1508	TPC1 * 24 down vs TPC1 * 4	0.945754	0.996755	-1.00326	RPMI * 24 down vs RPMI * 4	0.180646	1.07135	1.07135	RPMI * 24 up vs TPC1 * 4	0.00146888	0.808457	-1.23692	TPC1 * 24 down vs RPMI * 4	0.161788	0.930369	-1.07484	TPC1 * 4 down vs RPMI * 4	0.00166367	0.811088	-1.23291	TPC1 * 24 down vs RPMI * 24	15.2506	13464100	3.59083	3170180	3.2281	2849940	10594300	1
COMMD9	0.0021157	0.000331061	0.066913	771.111	19.8361	679.764	18.949	795.787	32.9377	757.215	30.1252	0.0593781	1.05094	1.05094	TPC1 * 24 up vs TPC1 * 4	0.000347047	1.13438	1.13438	RPMI * 24 up vs RPMI * 4	0.467584	1.01835	1.01835	RPMI * 24 up vs TPC1 * 4	4.1688e-05	1.17068	1.17068	TPC1 * 24 up vs RPMI * 4	0.0012737	1.11394	1.11394	TPC1 * 4 up vs RPMI * 4	0.20757	1.032	1.032	TPC1 * 24 up vs RPMI * 24	15.1985	10429.8	24.5965	16879.1	4.05876	2785.28	8234.87	1
ZMYM4	0.00211849	0.0957383	0.389953	714.295	73.0565	739.288	64.4834	796.314	37.0573	869.982	32.3108	0.0804509	0.915322	-1.09251	TPC1 * 24 down vs TPC1 * 4	0.529403	0.966194	-1.03499	RPMI * 24 down vs RPMI * 4	0.00165568	0.821046	-1.21796	RPMI * 24 down vs TPC1 * 4	0.165222	1.07714	1.07714	TPC1 * 24 up vs RPMI * 4	0.00539917	1.17678	1.17678	TPC1 * 4 up vs RPMI * 4	0.0549982	1.11482	1.11482	TPC1 * 24 up vs RPMI * 24	15.1929	45246.6	3.26843	9733.87	0.795581	2369.36	35737.8	1
C2CD5	0.00212076	0.013691	0.313953	881.272	86.777	693.415	81.4688	1017.1	74.6453	929.554	129.223	0.218967	1.09418	1.09418	TPC1 * 24 up vs TPC1 * 4	0.0165422	1.27091	1.27091	RPMI * 24 up vs RPMI * 4	0.48804	0.948058	-1.05479	RPMI * 24 down vs TPC1 * 4	0.000436443	1.46679	1.46679	TPC1 * 24 up vs RPMI * 4	0.00439051	1.34054	1.34054	TPC1 * 4 up vs RPMI * 4	0.0671579	1.15412	1.15412	TPC1 * 24 up vs RPMI * 24	15.1882	138357	8.32589	75844.8	1.10465	10062.9	109314	1
IMPACT	0.00212657	0.268867	0.645138	446.056	40.3892	461.249	39.3486	521.77	53.4595	557.859	42.2999	0.271048	0.935308	-1.06917	TPC1 * 24 down vs TPC1 * 4	0.635885	0.967059	-1.03406	RPMI * 24 down vs RPMI * 4	0.00382102	0.799584	-1.25065	RPMI * 24 down vs TPC1 * 4	0.0769241	1.13121	1.13121	TPC1 * 24 up vs RPMI * 4	0.00938517	1.20945	1.20945	TPC1 * 4 up vs RPMI * 4	0.0322787	1.16974	1.16974	TPC1 * 24 up vs RPMI * 24	15.1764	29695.8	1.34407	2629.94	0.223133	436.605	23480.4	1
UHMK1	0.0021294	0.561022	0.137459	3098.62	176.087	3034.18	104.21	3247.97	66.2786	3389.95	144.958	0.147529	0.95812	-1.04371	TPC1 * 24 down vs TPC1 * 4	0.495676	1.02124	1.02124	RPMI * 24 up vs RPMI * 4	0.00796642	0.914061	-1.09402	RPMI * 24 down vs TPC1 * 4	0.0379755	1.07046	1.07046	TPC1 * 24 up vs RPMI * 4	0.00218951	1.11725	1.11725	TPC1 * 4 up vs RPMI * 4	0.129324	1.0482	1.0482	TPC1 * 24 up vs RPMI * 24	15.1707	255142	0.357484	6012.17	2.5332	42603.5	201816	1
MED15	0.00213093	0.00801987	0.11505	996.562	106.819	1252.49	110.936	881.246	72.6322	958.679	123.084	0.31776	0.919229	-1.08787	TPC1 * 24 down vs TPC1 * 4	0.00484647	0.795666	-1.25681	RPMI * 24 down vs RPMI * 4	0.619309	1.03952	1.03952	RPMI * 24 up vs TPC1 * 4	0.000310475	0.703596	-1.42127	TPC1 * 24 down vs RPMI * 4	0.00190934	0.76542	-1.30647	TPC1 * 4 down vs RPMI * 4	0.146526	0.884286	-1.13086	TPC1 * 24 down vs RPMI * 24	15.1676	167383	10.07	111129	2.887	31859.7	132427	1
BAD	0.00214177	0.0147458	0.552069	96.8402	11.2492	81.8163	21.253	74.779	10.7426	51.5247	5.4965	0.0308919	1.45132	1.45132	TPC1 * 24 up vs TPC1 * 4	0.14022	1.18363	1.18363	RPMI * 24 up vs RPMI * 4	0.000461003	1.87949	1.87949	RPMI * 24 up vs TPC1 * 4	0.47363	0.913986	-1.09411	TPC1 * 24 down vs RPMI * 4	0.00785505	0.62976	-1.58791	TPC1 * 4 down vs RPMI * 4	0.0388189	0.772189	-1.29502	TPC1 * 24 down vs RPMI * 24	15.1458	2740.82	8.09679	1465.22	0.374331	67.7398	2171.55	1
IL2RB	0.00214391	0.115053	0.219529	161.203	50.8856	110.672	14.6358	73.6818	29.4243	66.8707	29.774	0.780192	1.10185	1.10185	TPC1 * 24 up vs TPC1 * 4	0.0557855	1.45658	1.45658	RPMI * 24 up vs RPMI * 4	0.00191758	2.41067	2.41067	RPMI * 24 up vs TPC1 * 4	0.147088	0.665767	-1.50203	TPC1 * 24 down vs RPMI * 4	0.0913275	0.604224	-1.65502	TPC1 * 4 down vs RPMI * 4	0.00322151	0.457075	-2.18782	TPC1 * 24 down vs RPMI * 24	15.1415	17245.5	2.88693	3288.09	1.67821	1911.41	13667.5	1
HCFC1	0.00214894	0.00874388	0.0812742	1547.21	106.396	1461.08	144.591	1407.37	122.208	1053.32	179.19	0.00394748	1.33613	1.33613	TPC1 * 24 up vs TPC1 * 4	0.403887	1.05895	1.05895	RPMI * 24 up vs RPMI * 4	0.000329909	1.46889	1.46889	RPMI * 24 up vs TPC1 * 4	0.599334	0.963236	-1.03817	TPC1 * 24 down vs RPMI * 4	0.00148202	0.720917	-1.38712	TPC1 * 4 down vs RPMI * 4	0.185427	0.909617	-1.09936	TPC1 * 24 down vs RPMI * 24	15.1314	299870	9.7768	193754	3.62214	71782.4	237812	1
RABAC1	0.00214961	0.000405801	0.455947	423.877	61.8937	335.193	53.6654	355.883	14.2715	233.612	26.2258	0.0018716	1.52339	1.52339	TPC1 * 24 up vs TPC1 * 4	0.0139117	1.26458	1.26458	RPMI * 24 up vs RPMI * 4	4.7838e-05	1.81445	1.81445	RPMI * 24 up vs TPC1 * 4	0.514829	1.06172	1.06172	TPC1 * 24 up vs RPMI * 4	0.00639693	0.696947	-1.43483	TPC1 * 4 down vs RPMI * 4	0.0476478	0.83959	-1.19106	TPC1 * 24 down vs RPMI * 24	15.1301	28755.8	23.4151	44501.9	0.593559	1128.1	22806.8	1
LIMD2	0.00214966	0.237528	0.447795	908.079	69.6192	890.504	76.8849	789.042	65.5484	711.292	91.9899	0.177108	1.10931	1.10931	TPC1 * 24 up vs TPC1 * 4	0.751396	1.01974	1.01974	RPMI * 24 up vs RPMI * 4	0.00345359	1.27666	1.27666	RPMI * 24 up vs TPC1 * 4	0.0858663	0.886062	-1.12859	TPC1 * 24 down vs RPMI * 4	0.00627782	0.798752	-1.25195	TPC1 * 4 down vs RPMI * 4	0.0485246	0.868913	-1.15086	TPC1 * 24 down vs RPMI * 24	15.13	88952.7	1.5456	9086.93	0.615892	3620.96	70550.6	1
ENTPD7	0.00215379	6.49854e-06	0.149401	114.423	8.23998	166.521	21.1425	134.678	24.9844	213.35	7.1608	3.16328e-05	0.631254	-1.58415	TPC1 * 24 down vs TPC1 * 4	0.00108639	0.687139	-1.45531	RPMI * 24 down vs RPMI * 4	3.26909e-06	0.536316	-1.86457	RPMI * 24 down vs TPC1 * 4	0.0227838	0.808775	-1.23644	TPC1 * 24 down vs RPMI * 4	0.00235694	1.28122	1.28122	TPC1 * 4 up vs RPMI * 4	0.122706	1.17702	1.17702	TPC1 * 24 up vs RPMI * 24	15.1218	4500.24	57.462	17100.7	2.37292	706.18	3571.2	1
PEX2	0.00216649	0.08907	0.93915	369.27	16.9254	342.015	27.1257	430.226	42.0785	400.574	31.4925	0.197814	1.07403	1.07403	TPC1 * 24 up vs TPC1 * 4	0.234046	1.07969	1.07969	RPMI * 24 up vs RPMI * 4	0.175661	0.921853	-1.08477	RPMI * 24 down vs TPC1 * 4	0.00159422	1.25792	1.25792	TPC1 * 24 up vs RPMI * 4	0.0195868	1.17122	1.17122	TPC1 * 4 up vs RPMI * 4	0.0159691	1.16507	1.16507	TPC1 * 24 up vs RPMI * 24	15.0965	14283.8	3.42275	3238.48	0.00607675	5.74959	11353.9	1
HLA-DOB	0.00217514	0.13821	0.943388	22.3547	1.70496	26.0049	6.11723	12.8285	6.02873	16.828	4.01467	0.263033	0.76233	-1.31177	TPC1 * 24 down vs TPC1 * 4	0.304891	0.859632	-1.16329	RPMI * 24 down vs RPMI * 4	0.130598	1.32842	1.32842	RPMI * 24 up vs TPC1 * 4	0.0022322	0.493309	-2.02712	TPC1 * 24 down vs RPMI * 4	0.019504	0.647107	-1.54534	TPC1 * 4 down vs RPMI * 4	0.0161299	0.573861	-1.74258	TPC1 * 24 down vs RPMI * 24	15.0794	349.807	2.52261	58.5186	0.00525816	0.121977	278.372	1
UBE2D1	0.00217786	0.204828	0.965061	546.145	71.2854	603.046	61.1492	714.639	131.462	775.466	68.8268	0.34658	0.92156	-1.08512	TPC1 * 24 down vs TPC1 * 4	0.37749	0.905645	-1.10419	RPMI * 24 down vs RPMI * 4	0.00307247	0.70428	-1.41989	RPMI * 24 down vs TPC1 * 4	0.0974786	1.18505	1.18505	TPC1 * 24 up vs RPMI * 4	0.0167435	1.28592	1.28592	TPC1 * 4 up vs RPMI * 4	0.0188246	1.30851	1.30851	TPC1 * 24 up vs RPMI * 24	15.0741	116222	1.79763	13859.9	0.00200047	15.4238	92520.9	1
INSIG2	0.00217834	0.88564	0.229713	263.15	11.6681	251.501	23.7914	290.404	30.3295	305.114	10.647	0.337642	0.95179	-1.05065	TPC1 * 24 down vs TPC1 * 4	0.444321	1.04632	1.04632	RPMI * 24 up vs RPMI * 4	0.0146455	0.862465	-1.15947	RPMI * 24 down vs TPC1 * 4	0.0215182	1.15469	1.15469	TPC1 * 24 up vs RPMI * 4	0.00338731	1.21317	1.21317	TPC1 * 4 up vs RPMI * 4	0.0890132	1.10357	1.10357	TPC1 * 24 up vs RPMI * 24	15.0731	6539.53	0.0215836	9.36411	1.60148	694.808	5206.25	1
SAV1	0.0021804	0.00243204	0.231084	423.806	16.2746	503.007	94.0499	504.869	54.5575	662.125	56.7978	0.00368367	0.762498	-1.31148	TPC1 * 24 down vs TPC1 * 4	0.0953456	0.842545	-1.18688	RPMI * 24 down vs RPMI * 4	0.00014832	0.640069	-1.56233	RPMI * 24 down vs TPC1 * 4	0.966741	1.0037	1.0037	TPC1 * 24 up vs RPMI * 4	0.00340698	1.31633	1.31633	TPC1 * 4 up vs RPMI * 4	0.0886432	1.19128	1.19128	TPC1 * 24 up vs RPMI * 24	15.0691	57687.3	14.6053	55911.7	1.5915	6092.56	45938.3	1
SAFB	0.00218476	0.00791242	0.282056	1333.16	93.2023	1513.46	102.986	1217.85	43.2889	1303.85	82.9001	0.171977	0.934043	-1.07061	TPC1 * 24 down vs TPC1 * 4	0.0101705	0.880871	-1.13524	RPMI * 24 down vs RPMI * 4	0.629464	1.02248	1.02248	RPMI * 24 up vs TPC1 * 4	0.000312879	0.804682	-1.24273	TPC1 * 24 down vs RPMI * 4	0.00406671	0.861503	-1.16076	TPC1 * 4 down vs RPMI * 4	0.0752271	0.913507	-1.09468	TPC1 * 24 down vs RPMI * 24	15.0605	105571	10.1162	70912.5	1.26857	8892.41	84117.6	1
ALKBH7	0.00219227	7.517e-05	0.287421	298.463	34.1835	225.041	24.4904	255.836	39.7605	148.099	21.2519	0.000340499	1.72746	1.72746	TPC1 * 24 up vs TPC1 * 4	0.00558622	1.32626	1.32626	RPMI * 24 up vs RPMI * 4	1.65478e-05	2.01529	2.01529	RPMI * 24 up vs TPC1 * 4	0.183119	1.13684	1.13684	TPC1 * 24 up vs RPMI * 4	0.00414679	0.658098	-1.51953	TPC1 * 4 down vs RPMI * 4	0.0741953	0.857179	-1.16662	TPC1 * 24 down vs RPMI * 24	15.0458	14296.7	34.5381	32818.5	1.23923	1177.53	11402.5	1
LRRC8D	0.00219369	0.00511561	0.27999	592.415	113.322	691.614	50.1104	711.695	60.209	909.145	105.765	0.00741551	0.782818	-1.27744	TPC1 * 24 down vs TPC1 * 4	0.132172	0.856568	-1.16745	RPMI * 24 down vs RPMI * 4	0.000237795	0.651618	-1.53464	RPMI * 24 down vs TPC1 * 4	0.74929	1.02903	1.02903	TPC1 * 24 up vs RPMI * 4	0.00405169	1.31453	1.31453	TPC1 * 4 up vs RPMI * 4	0.0759109	1.20135	1.20135	TPC1 * 24 up vs RPMI * 24	15.043	113441	11.6695	88001	1.28007	9653.17	90493.3	1
A1BG	0.00220665	0.179922	0.589263	53.9149	11.713	49.4823	15.7436	36.9827	4.95828	26.8926	2.52851	0.187069	1.3752	1.3752	TPC1 * 24 up vs TPC1 * 4	0.55025	1.08958	1.08958	RPMI * 24 up vs RPMI * 4	0.0027853	2.00482	2.00482	RPMI * 24 up vs TPC1 * 4	0.108634	0.747393	-1.33798	TPC1 * 24 down vs RPMI * 4	0.0086516	0.54348	-1.84	TPC1 * 4 down vs RPMI * 4	0.0368478	0.685946	-1.45784	TPC1 * 24 down vs RPMI * 24	15.0178	1561.98	2.02782	210.91	0.307737	32.0072	1248.1	1
WDR34	0.0022088	0.000478161	0.736858	43.4727	7.37093	27.9102	7.15182	30.5654	5.40433	17.1073	3.88469	0.0090157	1.78668	1.78668	TPC1 * 24 up vs TPC1 * 4	0.00366817	1.55759	1.55759	RPMI * 24 up vs RPMI * 4	5.39031e-05	2.54117	2.54117	RPMI * 24 up vs TPC1 * 4	0.550912	1.09513	1.09513	TPC1 * 24 up vs RPMI * 4	0.0280863	0.612942	-1.63148	TPC1 * 4 down vs RPMI * 4	0.0114209	0.703093	-1.42229	TPC1 * 24 down vs RPMI * 24	15.0137	562.175	22.4919	842.19	0.118281	4.42893	449.331	1
FABP4	0.00222392	0.645188	0.532061	564.785	188.952	479.481	125.901	219.63	137.459	232.712	151.924	0.905697	0.943781	-1.05957	TPC1 * 24 down vs TPC1 * 4	0.445463	1.17791	1.17791	RPMI * 24 up vs RPMI * 4	0.00969583	2.42696	2.42696	RPMI * 24 up vs TPC1 * 4	0.0333216	0.458057	-2.18314	TPC1 * 24 down vs RPMI * 4	0.0415101	0.485342	-2.0604	TPC1 * 4 down vs RPMI * 4	0.00774443	0.388873	-2.57153	TPC1 * 24 down vs RPMI * 24	14.9845	350374	0.223065	5215.8	0.413978	9679.81	280589	1
ZNF48	0.00222708	0.00296585	0.499282	45.6435	8.46001	31.9838	6.20976	31.4961	5.26892	22.1527	3.95621	0.0542937	1.42177	1.42177	TPC1 * 24 up vs TPC1 * 4	0.00888884	1.42708	1.42708	RPMI * 24 up vs RPMI * 4	0.000170268	2.0604	2.0604	RPMI * 24 up vs TPC1 * 4	0.913196	0.984751	-1.01549	TPC1 * 24 down vs RPMI * 4	0.0444737	0.692623	-1.44379	TPC1 * 4 down vs RPMI * 4	0.00722916	0.690045	-1.44918	TPC1 * 24 down vs RPMI * 24	14.9784	574.97	13.7846	529.141	0.485351	18.6309	460.638	1
MANEA	0.00223195	7.74087e-06	0.0209147	266.193	20.9905	223.818	23.1561	323.891	13.2712	234.535	9.89146	1.17034e-05	1.38099	1.38099	TPC1 * 24 up vs TPC1 * 4	0.00537858	1.18933	1.18933	RPMI * 24 up vs RPMI * 4	0.0263329	1.13498	1.13498	RPMI * 24 up vs TPC1 * 4	3.74373e-06	1.44712	1.44712	TPC1 * 24 up vs RPMI * 4	0.408154	1.04789	1.04789	TPC1 * 4 up vs RPMI * 4	0.000595889	1.21675	1.21675	TPC1 * 24 up vs RPMI * 24	14.9691	4680.75	55.4947	17352.9	7.05859	2207.18	3752.33	1
SLC35B4	0.00223674	0.133023	0.614291	375.556	33.6807	393.429	29.2872	430.282	25.5767	465.057	40.2803	0.158077	0.925225	-1.08082	TPC1 * 24 down vs TPC1 * 4	0.454068	0.954572	-1.04759	RPMI * 24 down vs RPMI * 4	0.00220968	0.807549	-1.23831	RPMI * 24 down vs TPC1 * 4	0.13661	1.09367	1.09367	TPC1 * 24 up vs RPMI * 4	0.0091763	1.18206	1.18206	TPC1 * 4 up vs RPMI * 4	0.0354589	1.14572	1.14572	TPC1 * 24 up vs RPMI * 24	14.96	15965.3	2.59724	2771.77	0.267688	285.676	12806.4	1
CDA	0.00223928	5.65028e-09	0.925388	702.792	53.998	296.839	66.1365	814.348	53.3745	403.01	50.4061	2.513e-07	2.02066	2.02066	TPC1 * 24 up vs TPC1 * 4	2.89958e-07	2.36759	2.36759	RPMI * 24 up vs RPMI * 4	6.94852e-06	1.74386	1.74386	RPMI * 24 up vs TPC1 * 4	1.97414e-08	2.74341	2.74341	TPC1 * 24 up vs RPMI * 4	0.0205285	1.35768	1.35768	TPC1 * 4 up vs RPMI * 4	0.0159808	1.15873	1.15873	TPC1 * 24 up vs RPMI * 24	14.9551	47405.6	210.724	667966	0.00914625	28.9923	38038.3	1
IRF2BP1	0.00224405	0.322007	0.154761	144.976	19.2312	150.304	33.3903	119.22	20.6453	91.2254	3.88843	0.0963407	1.30688	1.30688	TPC1 * 24 up vs TPC1 * 4	0.737223	0.964547	-1.03676	RPMI * 24 down vs RPMI * 4	0.00468187	1.5892	1.5892	RPMI * 24 up vs TPC1 * 4	0.0682595	0.793192	-1.26073	TPC1 * 24 down vs RPMI * 4	0.00249557	0.606937	-1.64762	TPC1 * 4 down vs RPMI * 4	0.122826	0.822347	-1.21603	TPC1 * 24 down vs RPMI * 24	14.946	7196.89	1.06694	513.757	2.30614	1110.47	5778.31	1
ALG6	0.0022567	0.0201472	0.432531	200.687	10.6733	175.699	18.3449	222.535	14.6599	209.18	12.4598	0.211888	1.06385	1.06385	TPC1 * 24 up vs TPC1 * 4	0.0296445	1.14222	1.14222	RPMI * 24 up vs RPMI * 4	0.418117	0.9594	-1.04232	RPMI * 24 down vs TPC1 * 4	0.000585691	1.26657	1.26657	TPC1 * 24 up vs RPMI * 4	0.00627352	1.19056	1.19056	TPC1 * 4 up vs RPMI * 4	0.0519684	1.10887	1.10887	TPC1 * 24 up vs RPMI * 24	14.9221	3061.32	7.1665	1470.23	0.65956	135.311	2461.84	1
SLC39A10	0.00227283	0.0160249	0.326487	407.569	33.3645	451.677	29.4707	477.937	34.384	572.813	81.773	0.0191765	0.834369	-1.19851	TPC1 * 24 down vs TPC1 * 4	0.232675	0.902345	-1.10822	RPMI * 24 down vs RPMI * 4	0.00050637	0.711522	-1.40544	RPMI * 24 down vs TPC1 * 4	0.468662	1.05814	1.05814	TPC1 * 24 up vs RPMI * 4	0.00478654	1.26819	1.26819	TPC1 * 4 up vs RPMI * 4	0.0680149	1.17265	1.17265	TPC1 * 24 up vs RPMI * 24	14.8917	36673.8	7.84364	19316.5	1.04654	2577.31	29552.4	1
LOC100288152	0.00227856	0.740916	0.307423	73.625	15.0571	85.7117	22.3878	49.5982	17.7815	43.3363	11.8781	0.616271	1.1445	1.1445	TPC1 * 24 up vs TPC1 * 4	0.340302	0.858984	-1.16417	RPMI * 24 down vs RPMI * 4	0.0285129	1.69892	1.69892	RPMI * 24 up vs TPC1 * 4	0.0117664	0.578663	-1.72812	TPC1 * 24 down vs RPMI * 4	0.00453405	0.505605	-1.97783	TPC1 * 4 down vs RPMI * 4	0.0718551	0.67366	-1.48443	TPC1 * 24 down vs RPMI * 24	14.881	4409.26	0.114508	33.9289	1.13625	336.673	3555.61	1
CXCR3	0.00227946	0.997707	0.893031	25.9884	6.26958	26.6002	12.8499	9.7638	7.29516	9.17755	6.83411	0.925846	1.06388	1.06388	TPC1 * 24 up vs TPC1 * 4	0.92262	0.976999	-1.02354	RPMI * 24 down vs RPMI * 4	0.0184193	2.83173	2.83173	RPMI * 24 up vs TPC1 * 4	0.0182783	0.367057	-2.72437	TPC1 * 24 down vs RPMI * 4	0.0153258	0.345018	-2.8984	TPC1 * 4 down vs RPMI * 4	0.0219573	0.375699	-2.66171	TPC1 * 24 down vs RPMI * 24	14.8793	1132.13	8.60699e-06	0.000654886	0.0188654	1.43543	913.052	1
ZNF529	0.00228844	0.210148	0.835604	200.841	19.256	209.384	14.9078	169.596	11.3371	181.396	14.9227	0.29872	0.934944	-1.06958	TPC1 * 24 down vs TPC1 * 4	0.446945	0.959202	-1.04253	RPMI * 24 down vs RPMI * 4	0.0987338	1.10719	1.10719	RPMI * 24 up vs TPC1 * 4	0.00325248	0.809975	-1.23461	TPC1 * 24 down vs RPMI * 4	0.0242723	0.866336	-1.15429	TPC1 * 4 down vs RPMI * 4	0.0139335	0.844426	-1.18424	TPC1 * 24 down vs RPMI * 24	14.8626	3508.51	1.75315	413.854	0.0449779	10.6176	2832.75	1
MIOS	0.00229043	0.0265296	0.0465122	327.525	24.8459	331.306	25.3973	347.562	19.4263	405.715	27.5966	0.00571073	0.856667	-1.16732	TPC1 * 24 down vs TPC1 * 4	0.830921	0.988588	-1.01154	RPMI * 24 down vs RPMI * 4	0.000710296	0.807279	-1.23873	RPMI * 24 down vs TPC1 * 4	0.366579	1.04907	1.04907	TPC1 * 24 up vs RPMI * 4	0.00104131	1.22459	1.22459	TPC1 * 4 up vs RPMI * 4	0.269961	1.06118	1.06118	TPC1 * 24 up vs RPMI * 24	14.8589	8920.15	6.38944	3835.72	4.92448	2956.28	7203.87	1
FAM193A	0.00229216	0.358754	0.180094	559.683	31.7714	598.219	34.4182	520.285	37.1373	512.683	25.0886	0.745837	1.01483	1.01483	TPC1 * 24 up vs TPC1 * 4	0.118524	0.935583	-1.06885	RPMI * 24 down vs RPMI * 4	0.0628041	1.09168	1.09168	RPMI * 24 up vs TPC1 * 4	0.00526764	0.869724	-1.14979	TPC1 * 24 down vs RPMI * 4	0.00286391	0.857016	-1.16684	TPC1 * 4 down vs RPMI * 4	0.111296	0.929607	-1.07572	TPC1 * 24 down vs RPMI * 24	14.8557	15608.4	0.910715	956.855	2.02609	2128.74	12608	1
GPN3	0.00229323	0.0944837	0.405232	315.006	11.0424	321.507	15.3795	335.413	16.6641	353.683	10.412	0.0826015	0.948343	-1.05447	TPC1 * 24 down vs TPC1 * 4	0.513188	0.979781	-1.02064	RPMI * 24 down vs RPMI * 4	0.00173322	0.890646	-1.12278	RPMI * 24 down vs TPC1 * 4	0.175055	1.04325	1.04325	TPC1 * 24 up vs RPMI * 4	0.00594036	1.10008	1.10008	TPC1 * 4 up vs RPMI * 4	0.0560082	1.06478	1.06478	TPC1 * 24 up vs RPMI * 24	14.8537	2764.89	3.29644	613.603	0.744193	138.525	2233.7	1
SCAND1	0.00230437	0.0537855	0.702503	177.046	25.2866	152.918	21.8114	129.25	33.113	94.3136	29.0054	0.0989676	1.37043	1.37043	TPC1 * 24 up vs TPC1 * 4	0.240412	1.15779	1.15779	RPMI * 24 up vs RPMI * 4	0.00115745	1.87721	1.87721	RPMI * 24 up vs TPC1 * 4	0.248996	0.845224	-1.18312	TPC1 * 24 down vs RPMI * 4	0.0110675	0.61676	-1.62138	TPC1 * 4 down vs RPMI * 4	0.0307775	0.730034	-1.3698	TPC1 * 24 down vs RPMI * 24	14.8332	11321.1	4.57091	3488.67	0.153041	116.806	9158.79	1
EBAG9	0.0023122	0.127053	3.23244e-05	262.773	16.082	223.406	21.3475	241.55	16.2105	307.835	10.0605	9.76912e-05	0.784674	-1.27441	TPC1 * 24 down vs TPC1 * 4	0.00536049	1.17621	1.17621	RPMI * 24 up vs RPMI * 4	0.00218281	0.853617	-1.17149	RPMI * 24 down vs TPC1 * 4	0.144085	1.08121	1.08121	TPC1 * 24 up vs RPMI * 4	9.8453e-06	1.37791	1.37791	TPC1 * 4 up vs RPMI * 4	0.092503	0.919234	-1.08786	TPC1 * 24 down vs RPMI * 24	14.8188	3994.91	2.68779	724.586	41.4054	11162.3	3235.02	1
RB1	0.00232981	5.62909e-09	0.218969	1073.79	80.5694	1554.58	88.092	1166.44	72.749	1741.55	40.0734	1.0543e-07	0.669769	-1.49305	TPC1 * 24 down vs TPC1 * 4	7.35981e-07	0.690726	-1.44775	RPMI * 24 down vs RPMI * 4	1.99489e-08	0.616572	-1.62187	RPMI * 24 down vs TPC1 * 4	6.77615e-06	0.750321	-1.33276	TPC1 * 24 down vs RPMI * 4	0.00341126	1.12027	1.12027	TPC1 * 4 up vs RPMI * 4	0.0967281	1.08628	1.08628	TPC1 * 24 up vs RPMI * 24	14.7866	78183.8	210.863	1114940	1.68257	8896.54	63449.8	1
C7orf25	0.00233151	0.0114055	0.00122549	129.386	9.97378	101.547	8.37077	127.999	2.50206	132.722	8.01787	0.405542	0.964417	-1.0369	TPC1 * 24 down vs TPC1 * 4	0.000269857	1.27415	1.27415	RPMI * 24 up vs RPMI * 4	0.553923	0.974866	-1.02578	RPMI * 24 down vs TPC1 * 4	0.00041295	1.2605	1.2605	TPC1 * 24 up vs RPMI * 4	0.000100596	1.307	1.307	TPC1 * 4 up vs RPMI * 4	0.804439	0.989282	-1.01083	TPC1 * 24 down vs RPMI * 24	14.7835	887.351	8.90289	534.379	17.6647	1060.29	720.277	1
ABCB9	0.00233251	0.00250117	0.752031	43.1976	5.16849	34.1052	4.39488	34.0205	4.58083	26.3518	3.24867	0.0298836	1.29101	1.29101	TPC1 * 24 up vs TPC1 * 4	0.0128393	1.2666	1.2666	RPMI * 24 up vs RPMI * 4	0.000157504	1.63927	1.63927	RPMI * 24 up vs TPC1 * 4	0.978766	0.997519	-1.00249	TPC1 * 24 down vs RPMI * 4	0.0284321	0.772663	-1.29423	TPC1 * 4 down vs RPMI * 4	0.0122072	0.787556	-1.26975	TPC1 * 24 down vs RPMI * 24	14.7817	286.64	14.4876	280.937	0.104524	2.02688	232.699	1
OSBPL3	0.0023394	8.88082e-09	0.490616	739.186	24.9523	521.239	36.1808	814.156	30.9155	572.797	38.0578	2.42175e-07	1.42137	1.42137	TPC1 * 24 up vs TPC1 * 4	7.26813e-07	1.41813	1.41813	RPMI * 24 up vs RPMI * 4	1.16885e-05	1.29048	1.29048	RPMI * 24 up vs TPC1 * 4	2.84791e-08	1.56196	1.56196	TPC1 * 24 up vs RPMI * 4	0.0468881	1.09891	1.09891	TPC1 * 4 up vs RPMI * 4	0.00735065	1.10142	1.10142	TPC1 * 24 up vs RPMI * 24	14.7692	16009.2	194.621	210961	0.505658	548.113	13007.5	1
MAP2K2	0.00234051	0.0224956	0.314242	669.925	58.4643	614.797	95.958	571.683	63.0904	442.649	56.5438	0.0235079	1.2915	1.2915	TPC1 * 24 up vs TPC1 * 4	0.289574	1.08967	1.08967	RPMI * 24 up vs RPMI * 4	0.000645707	1.51345	1.51345	RPMI * 24 up vs TPC1 * 4	0.403185	0.929873	-1.07542	TPC1 * 24 down vs RPMI * 4	0.00471717	0.719992	-1.38891	TPC1 * 4 down vs RPMI * 4	0.0717843	0.853354	-1.17185	TPC1 * 24 down vs RPMI * 24	14.7672	73110.8	6.85039	33915.6	1.10328	5462.21	59410.8	1
SLC27A5	0.00237038	3.40678e-07	0.0169487	7.95951	1.67517	3.22438	1.14419	12.2588	0.71862	3.91774	1.4645	1.02584e-06	3.12906	3.12906	TPC1 * 24 up vs TPC1 * 4	0.000243049	2.46854	2.46854	RPMI * 24 up vs RPMI * 4	0.000878402	2.03166	2.03166	RPMI * 24 up vs TPC1 * 4	4.37472e-07	3.80191	3.80191	TPC1 * 24 up vs RPMI * 4	0.465763	1.21504	1.21504	TPC1 * 4 up vs RPMI * 4	0.000540267	1.54015	1.54015	TPC1 * 24 up vs RPMI * 24	14.7135	24.9267	100.929	170.987	7.67523	13.0029	20.3296	1
ARSA	0.00237502	0.00043769	0.373944	559.756	81.7228	444.799	48.3984	473.299	33.4878	303.489	62.9998	0.0016302	1.55952	1.55952	TPC1 * 24 up vs TPC1 * 4	0.0180266	1.25845	1.25845	RPMI * 24 up vs RPMI * 4	5.32212e-05	1.8444	1.8444	RPMI * 24 up vs TPC1 * 4	0.51028	1.06407	1.06407	TPC1 * 24 up vs RPMI * 4	0.00562626	0.682306	-1.46562	TPC1 * 4 down vs RPMI * 4	0.0619282	0.845544	-1.18267	TPC1 * 24 down vs RPMI * 24	14.7053	51878.1	22.9863	81092.3	0.852851	3008.74	42334.3	1
TRADD	0.00238391	0.0165601	0.831529	170.202	21.6331	146.249	14.7028	137.868	9.32933	117.387	15.7663	0.0947294	1.17448	1.17448	TPC1 * 24 up vs TPC1 * 4	0.0553795	1.16378	1.16378	RPMI * 24 up vs RPMI * 4	0.000534144	1.44993	1.44993	RPMI * 24 up vs TPC1 * 4	0.472194	0.942696	-1.06079	TPC1 * 24 down vs RPMI * 4	0.0251688	0.802649	-1.24587	TPC1 * 4 down vs RPMI * 4	0.0142513	0.810026	-1.23453	TPC1 * 24 down vs RPMI * 24	14.6895	3745	7.74472	1974.47	0.0472741	12.0522	3059.33	1
ZMPSTE24	0.00239064	2.26059e-07	0.0531322	989.77	55.0631	1276.66	51.4667	1048.14	100.55	1483.51	58.1269	1.251e-06	0.706526	-1.41538	TPC1 * 24 down vs TPC1 * 4	7.7077e-05	0.77528	-1.28986	RPMI * 24 down vs RPMI * 4	3.26311e-07	0.66718	-1.49885	RPMI * 24 down vs TPC1 * 4	0.000543008	0.821	-1.21803	TPC1 * 24 down vs RPMI * 4	0.00117707	1.16202	1.16202	TPC1 * 4 up vs RPMI * 4	0.256149	1.05897	1.05897	TPC1 * 24 up vs RPMI * 24	14.6776	70341.4	108.852	521666	4.60025	22046.4	57509.2	1
OGFR	0.00241503	0.278598	0.249853	770.832	98.1712	910.687	144.283	614.737	133.314	610.298	93.414	0.95891	1.00727	1.00727	TPC1 * 24 up vs TPC1 * 4	0.123304	0.846429	-1.18143	RPMI * 24 down vs RPMI * 4	0.0813563	1.26304	1.26304	RPMI * 24 up vs TPC1 * 4	0.00432151	0.675025	-1.48143	TPC1 * 24 down vs RPMI * 4	0.00392284	0.670151	-1.4922	TPC1 * 4 down vs RPMI * 4	0.0890803	0.797498	-1.25392	TPC1 * 24 down vs RPMI * 24	14.6348	208378	1.28789	18337.6	1.46229	20820.8	170862	1
RELA	0.00241703	0.5767	0.0383089	965.762	51.1023	1057.68	60.0843	918.272	74.1905	862.725	65.9063	0.238895	1.06439	1.06439	TPC1 * 24 up vs TPC1 * 4	0.0627761	0.913096	-1.09517	RPMI * 24 down vs RPMI * 4	0.0402697	1.11943	1.11943	RPMI * 24 up vs TPC1 * 4	0.00901273	0.868196	-1.15181	TPC1 * 24 down vs RPMI * 4	0.000945053	0.815678	-1.22597	TPC1 * 4 down vs RPMI * 4	0.31018	0.950826	-1.05172	TPC1 * 24 down vs RPMI * 24	14.6313	58779.2	0.329246	1322.7	5.41287	21745.4	48208.3	1
CCDC130	0.00241843	0.464407	0.00591408	344.904	46.1492	398.895	41.611	334.717	41.4454	249.121	37.65	0.0134653	1.34359	1.34359	TPC1 * 24 up vs TPC1 * 4	0.0928689	0.864648	-1.15654	RPMI * 24 down vs RPMI * 4	0.00710137	1.38448	1.38448	RPMI * 24 up vs TPC1 * 4	0.05078	0.83911	-1.19174	TPC1 * 24 down vs RPMI * 4	0.00027769	0.624527	-1.60121	TPC1 * 4 down vs RPMI * 4	0.736457	0.970465	-1.03043	TPC1 * 24 down vs RPMI * 24	14.6289	25587.6	0.571078	998.882	11.1397	19484.7	20989.4	1
ETNK1	0.00244927	0.0017072	0.154358	1260.56	85.7235	1386.27	58.1143	1376.22	98.7253	1654.99	141.681	0.00205085	0.831559	-1.20256	TPC1 * 24 down vs TPC1 * 4	0.102831	0.909317	-1.09973	RPMI * 24 down vs RPMI * 4	0.000127724	0.761673	-1.3129	RPMI * 24 down vs TPC1 * 4	0.890061	0.992749	-1.0073	TPC1 * 24 down vs RPMI * 4	0.00264976	1.19384	1.19384	TPC1 * 4 up vs RPMI * 4	0.130199	1.09175	1.09175	TPC1 * 24 up vs RPMI * 24	14.5756	147746	16.1401	163604	2.31107	23426.2	121638	1
NFIX	0.00245299	0.000813349	0.284929	49.0889	3.29733	31.3084	7.32762	33.2881	9.07865	22.6732	4.11743	0.0370566	1.46817	1.46817	TPC1 * 24 up vs TPC1 * 4	0.0020068	1.56791	1.56791	RPMI * 24 up vs RPMI * 4	8.01922e-05	2.16507	2.16507	RPMI * 24 up vs TPC1 * 4	0.669652	1.06323	1.06323	TPC1 * 24 up vs RPMI * 4	0.0806622	0.724187	-1.38086	TPC1 * 4 down vs RPMI * 4	0.00445971	0.678118	-1.47467	TPC1 * 24 down vs RPMI * 24	14.5692	597.124	19.6729	806.301	1.25276	51.345	491.825	1
SLC25A5	0.00247502	0.00285882	0.740074	3016.82	111.399	2767.99	150.162	3321.26	160.222	3022.63	159.396	0.0138399	1.0988	1.0988	TPC1 * 24 up vs TPC1 * 4	0.0335516	1.0899	1.0899	RPMI * 24 up vs RPMI * 4	0.956286	0.99808	-1.00192	RPMI * 24 down vs TPC1 * 4	0.000177876	1.19988	1.19988	TPC1 * 24 up vs RPMI * 4	0.0302906	1.09199	1.09199	TPC1 * 4 up vs RPMI * 4	0.0124733	1.10091	1.10091	TPC1 * 24 up vs RPMI * 24	14.5317	312564	13.9344	299719	0.115285	2479.69	258110	1
PLEKHF2	0.00248943	0.724127	0.479952	738.103	34.5474	728.501	59.5316	818.521	39.3686	846.993	67.9823	0.455603	0.966384	-1.03478	TPC1 * 24 down vs TPC1 * 4	0.799257	1.01318	1.01318	RPMI * 24 up vs RPMI * 4	0.012172	0.871439	-1.14753	RPMI * 24 down vs TPC1 * 4	0.0312859	1.12357	1.12357	TPC1 * 24 up vs RPMI * 4	0.00750909	1.16265	1.16265	TPC1 * 4 up vs RPMI * 4	0.0500963	1.10895	1.10895	TPC1 * 24 up vs RPMI * 24	14.5073	39565.2	0.130567	356.089	0.531531	1449.62	32727.1	1
OBSCN	0.00249364	2.21148e-07	0.722872	259.587	17.6827	122.424	25.5374	212.764	40.7925	65.7303	18.0879	5.93376e-06	3.23692	3.23692	TPC1 * 24 up vs TPC1 * 4	1.18771e-05	2.1204	2.1204	RPMI * 24 up vs RPMI * 4	3.26846e-07	3.94928	3.94928	RPMI * 24 up vs TPC1 * 4	0.000514588	1.73793	1.73793	TPC1 * 24 up vs RPMI * 4	0.0121593	0.536908	-1.86252	TPC1 * 4 down vs RPMI * 4	0.0313933	0.819622	-1.22007	TPC1 * 24 down vs RPMI * 24	14.5003	10715.8	109.292	80767.7	0.131815	97.4125	8868.12	1
ESD	0.00250723	0.0953204	0.0819225	895.351	57.7944	773.575	53.0452	957.94	62.3945	960.834	84.854	0.951322	0.996988	-1.00302	TPC1 * 24 down vs TPC1 * 4	0.0222741	1.15742	1.15742	RPMI * 24 up vs RPMI * 4	0.183838	0.931847	-1.07314	RPMI * 24 down vs TPC1 * 4	0.00185725	1.23833	1.23833	TPC1 * 24 up vs RPMI * 4	0.00166021	1.24207	1.24207	TPC1 * 4 up vs RPMI * 4	0.202561	1.0699	1.0699	TPC1 * 24 up vs RPMI * 24	14.4775	62424.3	3.27771	14132.9	3.60468	15542.7	51741.8	1
HDAC5	0.0025209	0.681094	0.119984	1201.63	190.046	1279.94	73.6628	1068.62	89.1456	937.668	114.101	0.16426	1.13966	1.13966	TPC1 * 24 up vs TPC1 * 4	0.393095	0.93882	-1.06517	RPMI * 24 down vs RPMI * 4	0.0113548	1.28151	1.28151	RPMI * 24 up vs TPC1 * 4	0.0340991	0.834902	-1.19775	TPC1 * 24 down vs RPMI * 4	0.00221966	0.732589	-1.36502	TPC1 * 4 down vs RPMI * 4	0.158256	0.889309	-1.12447	TPC1 * 24 down vs RPMI * 24	14.4547	225889	0.177363	2771.72	2.80211	43789.6	187528	1
NT5C2	0.00252871	8.05042e-07	0.828819	1015.57	44.9884	1321.79	77.7397	1145.28	74.6293	1437.24	54.8702	3.40119e-05	0.796858	-1.25493	TPC1 * 24 down vs TPC1 * 4	2.1561e-05	0.768328	-1.30153	RPMI * 24 down vs RPMI * 4	8.31937e-07	0.706608	-1.41521	RPMI * 24 down vs TPC1 * 4	0.00223056	0.866461	-1.15412	TPC1 * 24 down vs RPMI * 4	0.0263751	1.08735	1.08735	TPC1 * 4 up vs RPMI * 4	0.014802	1.12772	1.12772	TPC1 * 24 up vs RPMI * 24	14.4418	60105.8	85.9757	357824	0.0488349	203.247	49943.1	1
PPIP5K2	0.00252908	1.44391e-05	0.07573	1427.52	113.172	1653.24	22.7536	1510.47	19.2999	1909.92	135.091	3.82634e-05	0.790858	-1.26445	TPC1 * 24 down vs TPC1 * 4	0.00383925	0.863469	-1.15812	RPMI * 24 down vs RPMI * 4	6.05653e-06	0.747428	-1.33792	RPMI * 24 down vs TPC1 * 4	0.0432673	0.913641	-1.09452	TPC1 * 24 down vs RPMI * 4	0.00157702	1.15525	1.15525	TPC1 * 4 up vs RPMI * 4	0.213874	1.05811	1.05811	TPC1 * 24 up vs RPMI * 24	14.4412	115341	48.9336	390829	3.77869	30180.1	95843	1
SLC2A6	0.0025518	1.11925e-05	0.0237557	677.638	159.907	1447.95	68.8752	582.399	218.799	944.496	146.123	0.00700576	0.616624	-1.62173	TPC1 * 24 down vs TPC1 * 4	1.63748e-05	0.467998	-2.13676	RPMI * 24 down vs RPMI * 4	0.0339881	0.71746	-1.39381	RPMI * 24 down vs TPC1 * 4	5.13089e-06	0.402223	-2.48619	TPC1 * 24 down vs RPMI * 4	0.000709824	0.652298	-1.53304	TPC1 * 4 down vs RPMI * 4	0.409926	0.859454	-1.16353	TPC1 * 24 down vs RPMI * 24	14.4039	358436	51.5318	1282350	6.69651	166641	298616	1
NME8	0.002574	4.63097e-06	0.000911055	54.401	16.2005	37.7303	7.95228	93.6361	4.41513	34.9408	4.96056	1.70973e-06	2.67985	2.67985	TPC1 * 24 up vs TPC1 * 4	0.0304822	1.44184	1.44184	RPMI * 24 up vs RPMI * 4	0.0142935	1.55695	1.55695	RPMI * 24 up vs TPC1 * 4	2.83499e-06	2.48172	2.48172	TPC1 * 24 up vs RPMI * 4	0.68883	0.926069	-1.07983	TPC1 * 4 down vs RPMI * 4	8.86892e-05	1.72122	1.72122	TPC1 * 24 up vs RPMI * 24	14.3678	1328.28	61.4396	5680.03	19.1031	1766.06	1109.39	1
COA7	0.00257558	1.43443e-05	0.343082	187.097	12.3547	235.075	14.6672	209.463	24.8488	273.194	5.78581	0.000107671	0.766719	-1.30426	TPC1 * 24 down vs TPC1 * 4	0.00112384	0.795902	-1.25644	RPMI * 24 down vs RPMI * 4	6.08669e-06	0.684849	-1.46018	RPMI * 24 down vs TPC1 * 4	0.0424622	0.891047	-1.12227	TPC1 * 24 down vs RPMI * 4	0.00548824	1.16216	1.16216	TPC1 * 4 up vs RPMI * 4	0.0708482	1.11954	1.11954	TPC1 * 24 up vs RPMI * 24	14.3652	3658.46	48.9995	12479	0.974355	248.144	3056.11	1
C17orf75	0.00258879	0.0158624	0.146566	87.2445	14.2057	57.7933	10.4127	102.348	13.3527	93.8747	15.5585	0.392696	1.09026	1.09026	TPC1 * 24 up vs TPC1 * 4	0.00950518	1.50959	1.50959	RPMI * 24 up vs RPMI * 4	0.501015	0.929372	-1.076	RPMI * 24 down vs TPC1 * 4	0.000548717	1.77093	1.77093	TPC1 * 24 up vs RPMI * 4	0.00264442	1.62432	1.62432	TPC1 * 4 up vs RPMI * 4	0.13999	1.17311	1.17311	TPC1 * 24 up vs RPMI * 24	14.3439	2619.86	7.87445	1438.24	2.40948	440.083	2191.76	1
REXO1	0.00260826	0.186128	0.39482	437.992	60.4063	422.494	81.0181	351.52	47.7627	283.403	41.5327	0.132127	1.24035	1.24035	TPC1 * 24 up vs TPC1 * 4	0.719568	1.03668	1.03668	RPMI * 24 up vs RPMI * 4	0.00322583	1.54547	1.54547	RPMI * 24 up vs TPC1 * 4	0.118094	0.832012	-1.20191	TPC1 * 24 down vs RPMI * 4	0.00635029	0.670786	-1.49079	TPC1 * 4 down vs RPMI * 4	0.0627511	0.802572	-1.24599	TPC1 * 24 down vs RPMI * 24	14.3127	50878.5	1.96677	6991.42	0.778878	2768.74	42657.3	1
C8orf82	0.00261828	1.09824e-06	0.786821	186.963	19.2164	106.845	9.70358	151.935	18.4525	76.5924	19.7068	4.78731e-05	1.98369	1.98369	TPC1 * 24 up vs TPC1 * 4	2.67922e-05	1.74985	1.74985	RPMI * 24 up vs RPMI * 4	1.05255e-06	2.44101	2.44101	RPMI * 24 up vs TPC1 * 4	0.00307197	1.42202	1.42202	TPC1 * 24 up vs RPMI * 4	0.0290597	0.716856	-1.39498	TPC1 * 4 down vs RPMI * 4	0.0141105	0.812651	-1.23054	TPC1 * 24 down vs RPMI * 24	14.2968	4261.46	81.0816	24168.1	0.0764876	22.7988	3576.85	1
SMPDL3A	0.00263016	0.58603	0.725196	74.5944	32.6514	77.0194	14.285	116.097	24.8996	127.26	21.629	0.527826	0.912286	-1.09615	TPC1 * 24 down vs TPC1 * 4	0.890019	0.968515	-1.03251	RPMI * 24 down vs RPMI * 4	0.00976015	0.586159	-1.70602	RPMI * 24 down vs TPC1 * 4	0.0419672	1.50738	1.50738	TPC1 * 24 up vs RPMI * 4	0.0126895	1.65231	1.65231	TPC1 * 4 up vs RPMI * 4	0.0324699	1.55638	1.55638	TPC1 * 24 up vs RPMI * 24	14.278	8416.8	0.313179	184.617	0.129508	76.3443	7073.93	1
DAP	0.00263409	0.0395999	0.486921	1068.86	84.6689	1011.65	77.9304	1230.51	41.3291	1121.71	75.7707	0.0536485	1.097	1.097	TPC1 * 24 up vs TPC1 * 4	0.282591	1.05655	1.05655	RPMI * 24 up vs RPMI * 4	0.319236	0.952888	-1.04944	RPMI * 24 down vs TPC1 * 4	0.00102553	1.21634	1.21634	TPC1 * 24 up vs RPMI * 4	0.051333	1.10879	1.10879	TPC1 * 4 up vs RPMI * 4	0.00794307	1.15123	1.15123	TPC1 * 24 up vs RPMI * 24	14.2718	73825.4	5.32812	27561.4	0.514511	2661.47	62073.8	1
HSP90B1	0.00263823	2.57444e-09	0.0133387	5327.57	274.718	7896.88	278.481	5505.79	471.692	9252.96	533.444	1.89704e-08	0.595031	-1.68059	TPC1 * 24 down vs TPC1 * 4	1.17834e-06	0.674643	-1.48227	RPMI * 24 down vs RPMI * 4	1.12232e-08	0.57577	-1.7368	RPMI * 24 down vs TPC1 * 4	2.49769e-06	0.697211	-1.43429	TPC1 * 24 down vs RPMI * 4	0.000496163	1.17172	1.17172	TPC1 * 4 up vs RPMI * 4	0.546569	1.03345	1.03345	TPC1 * 24 up vs RPMI * 24	14.2653	2354050	241.776	39897800	8.40711	1387340	1980230	1
PRRG4	0.00264508	0.00129011	0.870325	106.15	6.79905	76.1843	14.4868	135.629	22.136	103.17	12.189	0.00972721	1.31462	1.31462	TPC1 * 24 up vs TPC1 * 4	0.0150756	1.39333	1.39333	RPMI * 24 up vs RPMI * 4	0.782896	1.02889	1.02889	RPMI * 24 up vs TPC1 * 4	0.000112293	1.78028	1.78028	TPC1 * 24 up vs RPMI * 4	0.0253831	1.35421	1.35421	TPC1 * 4 up vs RPMI * 4	0.0164168	1.27772	1.27772	TPC1 * 24 up vs RPMI * 24	14.2545	3188.28	17.4227	3896.88	0.0278138	6.22103	2684.01	1
CREB3L2	0.00266194	0.0397873	0.21257	1095.29	72.7933	1063.27	43.8401	1260.06	63.0225	1142.77	74.7125	0.024941	1.10263	1.10263	TPC1 * 24 up vs TPC1 * 4	0.497644	1.03012	1.03012	RPMI * 24 up vs RPMI * 4	0.320237	0.958452	-1.04335	RPMI * 24 down vs TPC1 * 4	0.00103631	1.18508	1.18508	TPC1 * 24 up vs RPMI * 4	0.108095	1.07477	1.07477	TPC1 * 4 up vs RPMI * 4	0.00365802	1.15043	1.15043	TPC1 * 24 up vs RPMI * 24	14.2282	59668.1	5.31609	22293.8	1.73339	7269.25	50323.8	1
CPM	0.00267813	0.222031	0.684381	1796.49	237.409	1908.7	246.745	2228.11	360.305	2447.58	134.866	0.251327	0.910332	-1.0985	TPC1 * 24 down vs TPC1 * 4	0.549258	0.941212	-1.06246	RPMI * 24 down vs RPMI * 4	0.00381281	0.733988	-1.36242	RPMI * 24 down vs TPC1 * 4	0.104886	1.16734	1.16734	TPC1 * 24 up vs RPMI * 4	0.011934	1.28233	1.28233	TPC1 * 4 up vs RPMI * 4	0.0353791	1.24026	1.24026	TPC1 * 24 up vs RPMI * 24	14.2031	941858	1.65893	110009	0.173491	11504.8	795763	1
MKNK2	0.00268427	0.0217868	0.0748292	1103.05	114.414	1072.13	70.0635	1020.92	70.6368	813.621	98.5435	0.00705529	1.25478	1.25478	TPC1 * 24 up vs TPC1 * 4	0.63737	1.02884	1.02884	RPMI * 24 up vs RPMI * 4	0.000693339	1.35572	1.35572	RPMI * 24 up vs TPC1 * 4	0.438712	0.952235	-1.05016	TPC1 * 24 down vs RPMI * 4	0.00162958	0.758885	-1.31772	TPC1 * 4 down vs RPMI * 4	0.22318	0.925544	-1.08045	TPC1 * 24 down vs RPMI * 24	14.1936	116032	6.94152	56746.5	3.80545	31109.3	98099.2	1
TLR2	0.00268449	0.0143191	0.728995	1211.63	428.575	1672.78	211.465	1802.71	236.669	2162.16	211.17	0.101681	0.833757	-1.19939	TPC1 * 24 down vs TPC1 * 4	0.0421298	0.724317	-1.38061	RPMI * 24 down vs RPMI * 4	0.000525725	0.560378	-1.78451	RPMI * 24 down vs TPC1 * 4	0.533759	1.07767	1.07767	TPC1 * 24 up vs RPMI * 4	0.0327231	1.29255	1.29255	TPC1 * 4 up vs RPMI * 4	0.0129664	1.48785	1.48785	TPC1 * 24 up vs RPMI * 24	14.1933	1167400	8.18707	673385	0.125788	10346	986998	1
ZNHIT2	0.00269156	0.205393	0.490813	44.0111	7.12481	40.6576	14.6326	27.7014	11.6333	16.7592	7.46749	0.172857	1.65291	1.65291	TPC1 * 24 up vs TPC1 * 4	0.664798	1.08248	1.08248	RPMI * 24 up vs RPMI * 4	0.00358142	2.62609	2.62609	RPMI * 24 up vs TPC1 * 4	0.111815	0.681335	-1.46771	TPC1 * 24 down vs RPMI * 4	0.00813702	0.412203	-2.42599	TPC1 * 4 down vs RPMI * 4	0.0516796	0.629418	-1.58877	TPC1 * 24 down vs RPMI * 24	14.1824	1616.69	1.79284	204.371	0.505191	57.5881	1367.91	1
PLA2G12A	0.00270282	1.29267e-08	0.884752	105.501	6.62831	55.944	7.38027	118.634	9.38035	70.1519	4.96823	6.66243e-07	1.6911	1.6911	TPC1 * 24 up vs TPC1 * 4	5.26813e-07	1.88584	1.88584	RPMI * 24 up vs RPMI * 4	1.69397e-05	1.5039	1.5039	RPMI * 24 up vs TPC1 * 4	4.00518e-08	2.12058	2.12058	TPC1 * 24 up vs RPMI * 4	0.0170879	1.25397	1.25397	TPC1 * 4 up vs RPMI * 4	0.0251577	1.12448	1.12448	TPC1 * 24 up vs RPMI * 24	14.1652	747.485	182.144	9611.61	0.0219227	1.15684	633.232	1
WASH2P	0.00271278	0.0012355	0.0171438	244.381	23.8627	224.486	42.7812	230.544	17.2652	133.957	19.5279	0.000351841	1.72104	1.72104	TPC1 * 24 up vs TPC1 * 4	0.330559	1.08862	1.08862	RPMI * 24 up vs RPMI * 4	0.000110986	1.82433	1.82433	RPMI * 24 up vs TPC1 * 4	0.762766	1.02699	1.02699	TPC1 * 24 up vs RPMI * 4	0.000595822	0.596725	-1.67581	TPC1 * 4 down vs RPMI * 4	0.494107	0.943382	-1.06002	TPC1 * 24 down vs RPMI * 24	14.15	10892.2	17.6262	13568.2	7.64104	5881.86	9237.27	1
INF2	0.00271642	0.00393041	0.29162	1020.63	170.882	831.276	190.97	815.716	114.54	456.274	127.728	0.00638015	1.78778	1.78778	TPC1 * 24 up vs TPC1 * 4	0.108023	1.22778	1.22778	RPMI * 24 up vs RPMI * 4	0.000230847	2.23687	2.23687	RPMI * 24 up vs TPC1 * 4	0.88889	0.981282	-1.01907	TPC1 * 24 down vs RPMI * 4	0.00490023	0.548884	-1.82188	TPC1 * 4 down vs RPMI * 4	0.0846905	0.79923	-1.2512	TPC1 * 24 down vs RPMI * 24	14.1444	336299	12.6671	301174	1.2168	28930.7	285313	1
IRF3	0.00272172	3.44945e-05	0.265432	575.951	38.3003	471.729	26.8409	524.232	36.1272	373.386	53.6597	0.000175043	1.40399	1.40399	TPC1 * 24 up vs TPC1 * 4	0.00307528	1.22094	1.22094	RPMI * 24 up vs RPMI * 4	1.12083e-05	1.54251	1.54251	RPMI * 24 up vs TPC1 * 4	0.0875138	1.1113	1.1113	TPC1 * 24 up vs RPMI * 4	0.00450788	0.791527	-1.26338	TPC1 * 4 down vs RPMI * 4	0.0917778	0.910201	-1.09866	TPC1 * 24 down vs RPMI * 24	14.1364	22518.9	40.8415	65059.3	1.36457	2173.72	19115.7	1
DYNC1LI2	0.00273204	0.596068	0.394225	1129.81	13.1782	1134.56	34.9786	1194.89	36.6342	1174.86	20.1624	0.332481	1.01705	1.01705	TPC1 * 24 up vs TPC1 * 4	0.814503	0.995808	-1.00421	RPMI * 24 down vs RPMI * 4	0.0422762	0.96165	-1.03988	RPMI * 24 down vs TPC1 * 4	0.0102327	1.05317	1.05317	TPC1 * 24 up vs RPMI * 4	0.0648678	1.03552	1.03552	TPC1 * 4 up vs RPMI * 4	0.00655578	1.0576	1.0576	TPC1 * 24 up vs RPMI * 24	14.1208	11105.1	0.296485	233.168	0.780904	614.134	9437.27	1
C1orf35	0.0027548	0.718644	0.00967406	110.552	12.2847	127.717	17.7753	106.23	9.78449	84.3806	9.07593	0.0315399	1.25893	1.25893	TPC1 * 24 up vs TPC1 * 4	0.0800908	0.865603	-1.15526	RPMI * 24 down vs RPMI * 4	0.012966	1.31016	1.31016	RPMI * 24 up vs TPC1 * 4	0.0339439	0.831757	-1.20227	TPC1 * 24 down vs RPMI * 4	0.000414499	0.660684	-1.51358	TPC1 * 4 down vs RPMI * 4	0.638874	0.960899	-1.04069	TPC1 * 24 down vs RPMI * 24	14.0866	2271.4	0.136071	21.9409	9.43947	1522.07	1934.95	1
LOC100049716	0.00276041	2.80206e-07	0.0944222	156.872	10.8699	79.039	17.0157	208.383	27.5958	96.9504	14.1474	1.96863e-06	2.14938	2.14938	TPC1 * 24 up vs TPC1 * 4	6.72373e-05	1.98473	1.98473	RPMI * 24 up vs RPMI * 4	0.000632439	1.61806	1.61806	RPMI * 24 up vs TPC1 * 4	4.05194e-07	2.63646	2.63646	TPC1 * 24 up vs RPMI * 4	0.196069	1.22661	1.22661	TPC1 * 4 up vs RPMI * 4	0.00197275	1.32837	1.32837	TPC1 * 24 up vs RPMI * 24	14.0782	4819.56	104.636	35821.4	3.29782	1128.98	4108.1	1
VAMP7	0.00276129	0.0010513	0.737302	888.071	57.9931	1004.67	35.3821	988.783	52.777	1125.67	81.0395	0.00663079	0.878399	-1.13843	TPC1 * 24 down vs TPC1 * 4	0.0163342	0.883947	-1.13129	RPMI * 24 down vs RPMI * 4	0.000101327	0.78893	-1.26754	RPMI * 24 down vs TPC1 * 4	0.710518	0.984192	-1.01606	TPC1 * 24 down vs RPMI * 4	0.0134315	1.12044	1.12044	TPC1 * 4 up vs RPMI * 4	0.0328979	1.11341	1.11341	TPC1 * 24 up vs RPMI * 24	14.0769	49156.3	18.3994	64250.4	0.117864	411.58	41903.8	1
METAP1	0.00276236	0.0303727	0.179294	676.849	40.6786	693.79	20.2971	715.182	24.7974	779.143	40.8156	0.0178085	0.917908	-1.08943	TPC1 * 24 down vs TPC1 * 4	0.481343	0.975582	-1.02503	RPMI * 24 down vs RPMI * 4	0.000883702	0.86871	-1.15113	RPMI * 24 down vs TPC1 * 4	0.376877	1.03083	1.03083	TPC1 * 24 up vs RPMI * 4	0.00325807	1.12302	1.12302	TPC1 * 4 up vs RPMI * 4	0.126026	1.05663	1.05663	TPC1 * 24 up vs RPMI * 24	14.0753	15298.3	6.02189	6545.11	2.03416	2210.9	13042.6	1
CDC40	0.00276364	0.0314448	0.229541	652.802	47.6348	674.24	53.9254	698.383	10.4922	766.257	9.70448	0.0225097	0.911422	-1.09719	TPC1 * 24 down vs TPC1 * 4	0.424595	0.968204	-1.03284	RPMI * 24 down vs RPMI * 4	0.000905049	0.851936	-1.1738	RPMI * 24 down vs TPC1 * 4	0.370263	1.03581	1.03581	TPC1 * 24 up vs RPMI * 4	0.00401232	1.13647	1.13647	TPC1 * 4 up vs RPMI * 4	0.104292	1.06982	1.06982	TPC1 * 24 up vs RPMI * 24	14.0734	18933.2	5.92915	7976.61	1.60274	2156.2	16143.9	1
TTC30B	0.00277187	0.0137919	0.123263	22.6241	3.67538	26.8704	7.68816	29.8833	4.28281	45.6338	10.0836	0.00749599	0.65485	-1.52707	TPC1 * 24 down vs TPC1 * 4	0.40382	0.84197	-1.18769	RPMI * 24 down vs RPMI * 4	0.000524051	0.495774	-2.01705	RPMI * 24 down vs TPC1 * 4	0.550685	1.11213	1.11213	TPC1 * 24 up vs RPMI * 4	0.00242306	1.69829	1.69829	TPC1 * 4 up vs RPMI * 4	0.164818	1.32086	1.32086	TPC1 * 24 up vs RPMI * 24	14.0612	677.18	8.3031	399.874	2.74807	132.346	577.915	1
CCDC88B	0.00278752	1.08783e-05	0.818819	710.331	125.564	425.678	35.0691	566.777	55.7964	262.986	81.3286	0.00020233	2.15516	2.15516	TPC1 * 24 up vs TPC1 * 4	0.000350794	1.6687	1.6687	RPMI * 24 up vs RPMI * 4	5.26472e-06	2.70102	2.70102	RPMI * 24 up vs TPC1 * 4	0.031084	1.33147	1.33147	TPC1 * 24 up vs RPMI * 4	0.0156067	0.617805	-1.61863	TPC1 * 4 down vs RPMI * 4	0.0287585	0.797906	-1.25328	TPC1 * 24 down vs RPMI * 24	14.038	93786.7	51.8292	346266	0.0548245	366.278	80171	1
GMEB2	0.00279421	0.152395	0.129814	265.173	32.3273	317.202	43.6205	230.224	29.1809	228.603	23.5185	0.945744	1.00709	1.00709	TPC1 * 24 up vs TPC1 * 4	0.0455595	0.835974	-1.19621	RPMI * 24 down vs RPMI * 4	0.142896	1.15997	1.15997	RPMI * 24 up vs TPC1 * 4	0.00287929	0.725795	-1.3778	TPC1 * 24 down vs RPMI * 4	0.00253686	0.720685	-1.38757	TPC1 * 4 down vs RPMI * 4	0.159879	0.868202	-1.15181	TPC1 * 24 down vs RPMI * 24	14.0282	15264.2	2.33525	2541.01	2.64527	2878.34	13057.3	1
FBXL12	0.00280767	0.224269	0.0573588	155.587	18.1024	183.038	20.5034	142.272	15.1415	135.615	8.7199	0.57255	1.04909	1.04909	TPC1 * 24 up vs TPC1 * 4	0.0339935	0.850024	-1.17644	RPMI * 24 down vs RPMI * 4	0.10733	1.14727	1.14727	RPMI * 24 up vs TPC1 * 4	0.00397745	0.777281	-1.28654	TPC1 * 24 down vs RPMI * 4	0.00138864	0.740911	-1.34969	TPC1 * 4 down vs RPMI * 4	0.268478	0.914422	-1.09359	TPC1 * 24 down vs RPMI * 24	14.0084	3689.09	1.64192	432.397	4.41767	1163.38	3160.17	1
RRNAD1	0.00281668	8.43985e-07	0.412141	386.543	38.6228	276.298	6.99873	348.512	15.5044	215.915	31.4178	1.1998e-05	1.61412	1.61412	TPC1 * 24 up vs TPC1 * 4	6.96016e-05	1.39901	1.39901	RPMI * 24 up vs RPMI * 4	9.02851e-07	1.79025	1.79025	RPMI * 24 up vs TPC1 * 4	0.00217945	1.26136	1.26136	TPC1 * 24 up vs RPMI * 4	0.00700677	0.781457	-1.27966	TPC1 * 4 down vs RPMI * 4	0.063485	0.901612	-1.10912	TPC1 * 24 down vs RPMI * 24	13.9953	9685.33	85.2148	58972.3	0.721936	499.61	8304.51	1
DEDD2	0.00282178	0.000375543	0.0634234	586.17	73.2435	781.935	33.9179	538.286	33.8659	618.506	71.4648	0.0677077	0.870301	-1.14903	TPC1 * 24 down vs TPC1 * 4	0.000365911	0.749639	-1.33397	RPMI * 24 down vs RPMI * 4	0.434053	0.947719	-1.05517	RPMI * 24 down vs TPC1 * 4	5.34755e-05	0.688402	-1.45264	TPC1 * 24 down vs RPMI * 4	0.00149714	0.790993	-1.26423	TPC1 * 4 down vs RPMI * 4	0.253843	0.918311	-1.08896	TPC1 * 24 down vs RPMI * 24	13.9879	44653.3	23.86	76168	4.18223	13350.9	38307.5	1
RBPJ	0.00284	3.91319e-08	0.00991303	2829.46	184.351	3628.94	144.131	2888.51	161.435	4221.38	201.939	1.53249e-07	0.684257	-1.46144	TPC1 * 24 down vs TPC1 * 4	3.00348e-05	0.779694	-1.28255	RPMI * 24 down vs RPMI * 4	9.51272e-08	0.67027	-1.49194	RPMI * 24 down vs TPC1 * 4	6.16236e-05	0.795964	-1.25634	TPC1 * 24 down vs RPMI * 4	0.00042963	1.16325	1.16325	TPC1 * 4 up vs RPMI * 4	0.640617	1.02087	1.02087	TPC1 * 24 up vs RPMI * 24	13.9615	424428	149.57	4546920	9.35895	284511	364799	1
G6PD	0.00284131	0.103564	0.615088	5810.71	1344.72	6477.53	1175.76	3533.86	611.144	4753.46	1011.22	0.133225	0.74343	-1.34512	TPC1 * 24 down vs TPC1 * 4	0.395805	0.897056	-1.11476	RPMI * 24 down vs RPMI * 4	0.187926	1.22242	1.22242	RPMI * 24 up vs TPC1 * 4	0.002158	0.545557	-1.83299	TPC1 * 24 down vs RPMI * 4	0.0419111	0.733838	-1.3627	TPC1 * 4 down vs RPMI * 4	0.0109248	0.608164	-1.64429	TPC1 * 24 down vs RPMI * 24	13.9596	16007300	3.10334	3558560	0.266471	305559	13760300	1
ZFPM1	0.00284266	0.00343993	0.889517	13.2707	3.97188	8.08851	1.90466	7.9453	2.65961	3.15285	1.92269	0.0296196	2.52004	2.52004	TPC1 * 24 up vs TPC1 * 4	0.0204734	1.64068	1.64068	RPMI * 24 up vs RPMI * 4	0.000218366	4.20911	4.20911	RPMI * 24 up vs TPC1 * 4	0.942431	0.982294	-1.01803	TPC1 * 24 down vs RPMI * 4	0.025871	0.389794	-2.56546	TPC1 * 4 down vs RPMI * 4	0.0178623	0.598711	-1.67026	TPC1 * 24 down vs RPMI * 24	13.9577	105.289	13.1893	99.493	0.0201343	0.151882	90.5215	1
SCYL3	0.00284435	0.909657	0.412461	161.614	8.15778	165.873	8.5308	181.851	5.39801	178.615	11.9704	0.61358	1.01812	1.01812	TPC1 * 24 up vs TPC1 * 4	0.507989	0.974321	-1.02636	RPMI * 24 down vs RPMI * 4	0.0184889	0.904816	-1.1052	RPMI * 24 down vs TPC1 * 4	0.0250212	1.09633	1.09633	TPC1 * 24 up vs RPMI * 4	0.0638629	1.07682	1.07682	TPC1 * 4 up vs RPMI * 4	0.00706171	1.12522	1.12522	TPC1 * 24 up vs RPMI * 24	13.9552	1087.65	0.0134304	1.04674	0.720918	56.1873	935.262	1
ABHD2	0.00285248	0.0159517	0.382594	11904.1	1376.77	13135.4	1053.75	13739.8	1470.15	16148	1255.31	0.022262	0.850871	-1.17527	TPC1 * 24 down vs TPC1 * 4	0.204681	0.906257	-1.10344	RPMI * 24 down vs RPMI * 4	0.000587636	0.737189	-1.3565	RPMI * 24 down vs TPC1 * 4	0.522771	1.04601	1.04601	TPC1 * 24 up vs RPMI * 4	0.00656441	1.22934	1.22934	TPC1 * 4 up vs RPMI * 4	0.0687116	1.15421	1.15421	TPC1 * 24 up vs RPMI * 24	13.9435	23505500	7.85747	13245800	0.821454	1384780	20229100	1
CCDC120	0.00285731	0.0840979	0.583758	36.3191	5.16169	28.144	9.85928	21.963	7.09815	17.5509	2.10318	0.368896	1.25139	1.25139	TPC1 * 24 up vs TPC1 * 4	0.109253	1.29047	1.29047	RPMI * 24 up vs RPMI * 4	0.00185433	2.06936	2.06936	RPMI * 24 up vs TPC1 * 4	0.215386	0.780379	-1.28143	TPC1 * 24 down vs RPMI * 4	0.0446676	0.623611	-1.60356	TPC1 * 4 down vs RPMI * 4	0.010314	0.604722	-1.65365	TPC1 * 24 down vs RPMI * 24	13.9366	622.463	3.54732	158.437	0.317043	14.1604	535.967	1
CECR2	0.00286195	0.0117998	0.212867	46.0293	9.52683	31.3907	4.39162	28.7688	7.03787	23.1276	5.24279	0.266035	1.24392	1.24392	TPC1 * 24 up vs TPC1 * 4	0.0105205	1.46633	1.46633	RPMI * 24 up vs RPMI * 4	0.00048352	1.99023	1.99023	RPMI * 24 up vs TPC1 * 4	0.597598	0.916475	-1.09114	TPC1 * 24 down vs RPMI * 4	0.113198	0.736765	-1.35728	TPC1 * 4 down vs RPMI * 4	0.00385632	0.625011	-1.59997	TPC1 * 24 down vs RPMI * 24	13.93	651.453	8.7941	411.268	1.73099	80.9519	561.196	1
L1CAM	0.00287326	0.890089	0.926578	181.426	58.1682	182.664	48.0211	80.8126	64.2203	87.0022	35.5132	0.870647	0.928857	-1.07659	TPC1 * 24 down vs TPC1 * 4	0.974007	0.993223	-1.00682	RPMI * 24 down vs RPMI * 4	0.0260441	2.08531	2.08531	RPMI * 24 up vs TPC1 * 4	0.0180175	0.442411	-2.26034	TPC1 * 24 down vs RPMI * 4	0.0244979	0.476296	-2.09953	TPC1 * 4 down vs RPMI * 4	0.019162	0.44543	-2.24502	TPC1 * 24 down vs RPMI * 24	13.9139	38524	0.019925	55.1674	0.00885597	24.52	33225	1
DUSP18	0.00287696	0.0718937	0.0674179	261.852	18.7615	261.506	13.9834	207.777	28.7157	245.311	6.92737	0.0155422	0.846995	-1.18065	TPC1 * 24 down vs TPC1 * 4	0.979736	1.00132	1.00132	RPMI * 24 up vs RPMI * 4	0.238142	1.06743	1.06743	RPMI * 24 up vs TPC1 * 4	0.00166111	0.794539	-1.25859	TPC1 * 24 down vs RPMI * 4	0.247525	0.938069	-1.06602	TPC1 * 4 down vs RPMI * 4	0.00158558	0.793491	-1.26025	TPC1 * 24 down vs RPMI * 24	13.9086	4937.91	3.89542	1382.97	4.04154	1434.85	4260.31	1
TMEM192	0.00287798	0.742776	0.0022131	527.913	26.7391	476.982	28.3466	525.833	33.9736	586.433	25.3613	0.0115588	0.896663	-1.11525	TPC1 * 24 down vs TPC1 * 4	0.027833	1.10678	1.10678	RPMI * 24 up vs RPMI * 4	0.0139739	0.900209	-1.11085	RPMI * 24 down vs TPC1 * 4	0.0335509	1.10242	1.10242	TPC1 * 24 up vs RPMI * 4	0.000166414	1.22947	1.22947	TPC1 * 4 up vs RPMI * 4	0.920333	0.996061	-1.00395	TPC1 * 24 down vs RPMI * 24	13.9071	11528.7	0.112802	93.51	15.0053	12439.1	9947.72	1
CD8A	0.00291448	0.105996	0.340269	101.42	35.3735	68.8013	15.0482	45.3049	18.2761	36.3226	21.3105	0.603279	1.24729	1.24729	TPC1 * 24 up vs TPC1 * 4	0.0764876	1.4741	1.4741	RPMI * 24 up vs RPMI * 4	0.00223587	2.7922	2.7922	RPMI * 24 up vs TPC1 * 4	0.187966	0.658489	-1.51863	TPC1 * 24 down vs RPMI * 4	0.0776007	0.527935	-1.89417	TPC1 * 4 down vs RPMI * 4	0.00595053	0.446707	-2.23861	TPC1 * 24 down vs RPMI * 24	13.8557	7848.83	3.05512	1730.63	0.986232	558.671	6797.64	1
CORO1C	0.00291637	0.0130737	0.180088	7764.83	403.275	8023.72	210.342	8165.04	225.763	8919.59	476.652	0.00981819	0.915405	-1.09241	TPC1 * 24 down vs TPC1 * 4	0.313797	0.967735	-1.03334	RPMI * 24 down vs RPMI * 4	0.000523453	0.870537	-1.14872	RPMI * 24 down vs TPC1 * 4	0.576613	1.01761	1.01761	TPC1 * 24 up vs RPMI * 4	0.00339834	1.11165	1.11165	TPC1 * 4 up vs RPMI * 4	0.130053	1.05154	1.05154	TPC1 * 24 up vs RPMI * 24	13.853	1679830	8.46987	1027060	2.02615	245692	1455120	1
ZDHHC21	0.00291764	2.14308e-08	0.0782526	224.116	14.8315	135.469	20.6195	269.708	9.31945	149.975	17.6353	2.13926e-07	1.79835	1.79835	TPC1 * 24 up vs TPC1 * 4	5.10356e-06	1.65438	1.65438	RPMI * 24 up vs RPMI * 4	2.96554e-05	1.49436	1.49436	RPMI * 24 up vs TPC1 * 4	6.0742e-08	1.99092	1.99092	TPC1 * 24 up vs RPMI * 4	0.228004	1.10708	1.10708	TPC1 * 4 up vs RPMI * 4	0.00178444	1.20343	1.20343	TPC1 * 24 up vs RPMI * 24	13.8513	3611.7	166.529	43422.3	3.70579	966.279	3128.98	1
CENPBD1P1	0.00294496	0.00479001	0.12186	399.62	27.2266	477.207	31.0489	368.503	29.5317	395.603	33.1958	0.230355	0.931497	-1.07354	TPC1 * 24 down vs TPC1 * 4	0.00352888	0.837415	-1.19415	RPMI * 24 down vs RPMI * 4	0.854527	1.01016	1.01016	RPMI * 24 up vs TPC1 * 4	0.00027576	0.772207	-1.29499	TPC1 * 24 down vs RPMI * 4	0.00250637	0.828996	-1.20628	TPC1 * 4 down vs RPMI * 4	0.17242	0.922132	-1.08444	TPC1 * 24 down vs RPMI * 24	13.8133	12706.2	11.9142	10959.3	2.77098	2548.89	11038.2	1
JUND	0.00299186	0.0663376	0.358545	679.335	70.6565	862.491	179.565	509.791	149.194	575.362	34.3271	0.466007	0.886036	-1.12862	TPC1 * 24 down vs TPC1 * 4	0.0572247	0.787643	-1.26961	RPMI * 24 down vs RPMI * 4	0.255586	1.18071	1.18071	RPMI * 24 up vs TPC1 * 4	0.00161042	0.591068	-1.69185	TPC1 * 24 down vs RPMI * 4	0.00637562	0.667093	-1.49904	TPC1 * 4 down vs RPMI * 4	0.075343	0.750427	-1.33257	TPC1 * 24 down vs RPMI * 24	13.7491	208550	4.07857	61865	0.911535	13826.4	182020	1
MYO5A	0.00299539	0.095792	0.183913	2264.06	198.404	2233.8	146.816	2653.56	120.338	2408.66	131.507	0.0420419	1.10168	1.10168	TPC1 * 24 up vs TPC1 * 4	0.783444	1.01354	1.01354	RPMI * 24 up vs RPMI * 4	0.204013	0.939966	-1.06387	RPMI * 24 down vs TPC1 * 4	0.00211157	1.18791	1.18791	TPC1 * 24 up vs RPMI * 4	0.130245	1.07828	1.07828	TPC1 * 4 up vs RPMI * 4	0.003524	1.17204	1.17204	TPC1 * 24 up vs RPMI * 24	13.7443	318504	3.26724	75713.6	1.98826	46075.1	278083	1
TNFSF10	0.0029955	7.36584e-05	0.00691792	108.663	15.6773	70.7658	23.661	208.69	44.114	77.2948	23.5117	3.09099e-05	2.69992	2.69992	TPC1 * 24 up vs TPC1 * 4	0.086864	1.53553	1.53553	RPMI * 24 up vs RPMI * 4	0.148682	1.40582	1.40582	RPMI * 24 up vs TPC1 * 4	1.9404e-05	2.94902	2.94902	TPC1 * 24 up vs RPMI * 4	0.753548	1.09226	1.09226	TPC1 * 4 up vs RPMI * 4	0.000352806	1.92053	1.92053	TPC1 * 24 up vs RPMI * 24	13.7441	11354.2	34.6923	28659.8	10.582	8741.93	9913.38	1
PANK4	0.00299679	0.0418564	0.103631	427.03	26.5727	510.083	34.097	387.017	39.537	397.636	57.7388	0.721358	0.973295	-1.02744	TPC1 * 24 down vs TPC1 * 4	0.0144628	0.837177	-1.19449	RPMI * 24 down vs RPMI * 4	0.332078	1.07392	1.07392	RPMI * 24 up vs TPC1 * 4	0.00116421	0.758733	-1.31799	TPC1 * 24 down vs RPMI * 4	0.0022413	0.779551	-1.28279	TPC1 * 4 down vs RPMI * 4	0.193987	0.9063	-1.10339	TPC1 * 24 down vs RPMI * 24	13.7424	23244.1	5.18764	8774.45	3.10199	5246.76	20297	1
RGPD1	0.00300175	0.967123	0.66608	145.707	43.6323	138.547	13.4395	84.3962	10.7085	90.3121	35.9933	0.78196	0.934495	-1.0701	TPC1 * 24 down vs TPC1 * 4	0.737847	1.05168	1.05168	RPMI * 24 up vs RPMI * 4	0.0211628	1.61337	1.61337	RPMI * 24 up vs TPC1 * 4	0.0236188	0.609153	-1.64162	TPC1 * 24 down vs RPMI * 4	0.0396307	0.651853	-1.53409	TPC1 * 4 down vs RPMI * 4	0.012523	0.57922	-1.72646	TPC1 * 24 down vs RPMI * 24	13.7357	12000.1	0.00177119	1.54739	0.195702	170.975	10483.8	1
ANKRD11	0.00302627	0.21476	0.1648	1681.89	136.275	1693.38	168.164	1531.36	90.9428	1342.42	135.246	0.0720654	1.14074	1.14074	TPC1 * 24 up vs TPC1 * 4	0.906568	0.993219	-1.00683	RPMI * 24 down vs RPMI * 4	0.004043	1.25288	1.25288	RPMI * 24 up vs TPC1 * 4	0.116566	0.904324	-1.1058	TPC1 * 24 down vs RPMI * 4	0.00324474	0.79275	-1.26143	TPC1 * 4 down vs RPMI * 4	0.142068	0.910498	-1.0983	TPC1 * 24 down vs RPMI * 24	13.7027	251486	1.71577	31489.7	2.18863	40168.1	220237	1
ARHGEF1	0.00303363	0.000997353	0.0437811	2048.38	259.162	1829.55	213.448	1895.08	84.7706	1199.14	243.946	0.000563231	1.58037	1.58037	TPC1 * 24 up vs TPC1 * 4	0.169625	1.11961	1.11961	RPMI * 24 up vs RPMI * 4	0.000103812	1.70821	1.70821	RPMI * 24 up vs TPC1 * 4	0.669425	1.03582	1.03582	TPC1 * 24 up vs RPMI * 4	0.0012113	0.65543	-1.52571	TPC1 * 4 down vs RPMI * 4	0.326196	0.925161	-1.08089	TPC1 * 24 down vs RPMI * 24	13.6929	614194	18.6563	836830	5.0748	227630	538261	1
PSRC1	0.00303892	0.000403212	0.0670532	11.131	2.54216	6.34601	4.06239	20.7931	3.60576	9.19748	3.13038	0.000399584	2.26074	2.26074	TPC1 * 24 up vs TPC1 * 4	0.0685859	1.75402	1.75402	RPMI * 24 up vs RPMI * 4	0.434594	1.21023	1.21023	RPMI * 24 up vs TPC1 * 4	5.84561e-05	3.27656	3.27656	TPC1 * 24 up vs RPMI * 4	0.256236	1.44933	1.44933	TPC1 * 4 up vs RPMI * 4	0.00164063	1.86803	1.86803	TPC1 * 24 up vs RPMI * 24	13.6858	156.588	23.4516	268.324	4.05396	46.3838	137.299	1
CIC	0.00304473	0.697723	0.085901	1597.21	257.326	1752.1	176.982	1405.1	108.48	1166.55	259.89	0.134602	1.20449	1.20449	TPC1 * 24 up vs TPC1 * 4	0.318056	0.911597	-1.09698	RPMI * 24 down vs RPMI * 4	0.0134137	1.36917	1.36917	RPMI * 24 up vs TPC1 * 4	0.0378068	0.801953	-1.24696	TPC1 * 24 down vs RPMI * 4	0.00196914	0.665803	-1.50194	TPC1 * 4 down vs RPMI * 4	0.220663	0.879723	-1.13672	TPC1 * 24 down vs RPMI * 24	13.6781	604742	0.158289	6998.38	3.50113	154794	530550	1
CCNB1IP1	0.00304612	0.000744324	0.909292	131.317	12.0743	99.311	11.8137	156.225	18.6822	125.837	11.8047	0.00936324	1.24149	1.24149	TPC1 * 24 up vs TPC1 * 4	0.00689855	1.32228	1.32228	RPMI * 24 up vs RPMI * 4	0.587602	1.04355	1.04355	RPMI * 24 up vs TPC1 * 4	8.64449e-05	1.57309	1.57309	TPC1 * 24 up vs RPMI * 4	0.0194076	1.2671	1.2671	TPC1 * 4 up vs RPMI * 4	0.0262887	1.18968	1.18968	TPC1 * 24 up vs RPMI * 24	13.6762	2645.42	20.126	3893.03	0.0135396	2.619	2321.19	1
FOSL2	0.00304981	0.131758	0.0712743	2496.03	418.705	3085.25	417.185	2214.39	103.81	2155.2	263.503	0.802722	1.02746	1.02746	TPC1 * 24 up vs TPC1 * 4	0.025806	0.80902	-1.23606	RPMI * 24 down vs RPMI * 4	0.167067	1.15814	1.15814	RPMI * 24 up vs TPC1 * 4	0.00272991	0.717734	-1.39327	TPC1 * 24 down vs RPMI * 4	0.00171909	0.69855	-1.43154	TPC1 * 4 down vs RPMI * 4	0.247582	0.887165	-1.12719	TPC1 * 24 down vs RPMI * 24	13.6713	1468190	2.616	280938	3.91497	420436	1288700	1
TTC23	0.00305169	4.54815e-05	0.250761	36.5241	6.9255	23.0714	4.07148	49.7215	6.08846	29.7734	3.77776	0.000207321	1.67	1.67	TPC1 * 24 up vs TPC1 * 4	0.00411094	1.58309	1.58309	RPMI * 24 up vs RPMI * 4	0.101462	1.22674	1.22674	RPMI * 24 up vs TPC1 * 4	1.42978e-05	2.15512	2.15512	TPC1 * 24 up vs RPMI * 4	0.103686	1.29049	1.29049	TPC1 * 4 up vs RPMI * 4	0.00465143	1.36134	1.36134	TPC1 * 24 up vs RPMI * 24	13.6688	395.987	38.5092	1115.62	1.45637	42.1911	347.641	1
APBA3	0.00305333	0.33729	0.150533	198.51	37.9813	249.872	53.7435	154.728	33.0099	143.863	33.8597	0.711158	1.07552	1.07552	TPC1 * 24 up vs TPC1 * 4	0.0982478	0.794445	-1.25874	RPMI * 24 down vs RPMI * 4	0.0806946	1.37985	1.37985	RPMI * 24 up vs TPC1 * 4	0.0061011	0.619227	-1.61492	TPC1 * 24 down vs RPMI * 4	0.0030357	0.575746	-1.73688	TPC1 * 4 down vs RPMI * 4	0.152405	0.779446	-1.28296	TPC1 * 24 down vs RPMI * 24	13.6667	22437.5	0.998962	1640.06	2.35857	3872.22	19701.2	1
CD27	0.0030561	0.0360377	0.289382	56.2822	18.5306	34.2884	6.26022	25.8163	8.02524	17.8794	14.0104	0.393486	1.44391	1.44391	TPC1 * 24 up vs TPC1 * 4	0.0304411	1.64144	1.64144	RPMI * 24 up vs RPMI * 4	0.00106405	3.14787	3.14787	RPMI * 24 up vs TPC1 * 4	0.3634	0.752918	-1.32817	TPC1 * 24 down vs RPMI * 4	0.0922023	0.521443	-1.91775	TPC1 * 4 down vs RPMI * 4	0.00529393	0.458695	-2.1801	TPC1 * 24 down vs RPMI * 24	13.663	2197.24	5.57058	895.846	1.2287	197.597	1929.81	1
ZNF600	0.00305996	0.0686682	0.210389	112.958	9.45204	100.156	4.78902	93.6228	9.94663	91.0163	5.1233	0.640959	1.02864	1.02864	TPC1 * 24 up vs TPC1 * 4	0.0367217	1.12783	1.12783	RPMI * 24 up vs RPMI * 4	0.00167713	1.24107	1.24107	RPMI * 24 up vs TPC1 * 4	0.253636	0.934773	-1.06978	TPC1 * 24 down vs RPMI * 4	0.119278	0.908749	-1.10041	TPC1 * 4 down vs RPMI * 4	0.00400434	0.828828	-1.20652	TPC1 * 24 down vs RPMI * 24	13.6579	810.798	3.99956	237.433	1.75118	103.958	712.378	1
NUDT2	0.00306762	0.00969319	0.415541	112.853	6.43742	89.6919	17.2222	129.721	13.3504	116.539	6.61994	0.141142	1.11311	1.11311	TPC1 * 24 up vs TPC1 * 4	0.0170228	1.25823	1.25823	RPMI * 24 up vs RPMI * 4	0.667396	0.968372	-1.03266	RPMI * 24 down vs TPC1 * 4	0.00044551	1.4463	1.4463	TPC1 * 24 up vs RPMI * 4	0.00751199	1.29933	1.29933	TPC1 * 4 up vs RPMI * 4	0.0667602	1.14947	1.14947	TPC1 * 24 up vs RPMI * 24	13.6478	1911.03	9.43294	1320.85	0.711198	99.5854	1680.3	1
SBF1	0.00309218	0.0288131	0.126478	1808.24	239.856	1710.86	310.461	1571	129.4	1093.11	209.996	0.0129177	1.43719	1.43719	TPC1 * 24 up vs TPC1 * 4	0.563311	1.05692	1.05692	RPMI * 24 up vs RPMI * 4	0.000920668	1.65422	1.65422	RPMI * 24 up vs TPC1 * 4	0.410036	0.918252	-1.08903	TPC1 * 24 down vs RPMI * 4	0.00266996	0.638922	-1.56514	TPC1 * 4 down vs RPMI * 4	0.173244	0.8688	-1.15101	TPC1 * 24 down vs RPMI * 24	13.6156	731019	6.16399	330944	2.69679	144790	644279	1
MMS22L	0.00310261	3.47938e-05	0.261926	122.878	18.3481	80.8736	17.5946	162.121	16.077	101.126	11.6727	0.000174391	1.60316	1.60316	TPC1 * 24 up vs TPC1 * 4	0.00313516	1.51939	1.51939	RPMI * 24 up vs RPMI * 4	0.0807488	1.2151	1.2151	RPMI * 24 up vs TPC1 * 4	1.20908e-05	2.00463	2.00463	TPC1 * 24 up vs RPMI * 4	0.101169	1.25042	1.25042	TPC1 * 4 up vs RPMI * 4	0.00489178	1.31937	1.31937	TPC1 * 24 up vs RPMI * 24	13.602	3539.72	40.767	10609	1.38587	360.654	3122.83	1
ACADVL	0.00313655	0.00576151	0.721026	2315.24	261.692	2617.51	123.485	1905.51	231.711	2281.8	162.848	0.0220341	0.835093	-1.19747	TPC1 * 24 down vs TPC1 * 4	0.0563787	0.88452	-1.13056	RPMI * 24 down vs RPMI * 4	0.819216	1.01466	1.01466	RPMI * 24 up vs TPC1 * 4	0.00032325	0.727987	-1.37365	TPC1 * 24 down vs RPMI * 4	0.037038	0.871743	-1.14713	TPC1 * 4 down vs RPMI * 4	0.0142958	0.82303	-1.21502	TPC1 * 24 down vs RPMI * 24	13.5581	555683	11.2342	460436	0.133664	5478.25	491823	1
TRG-AS1	0.00314454	0.813574	0.608962	166.923	15.0286	163.022	36.411	210.227	26.4696	220.744	27.5881	0.597817	0.952357	-1.05003	TPC1 * 24 down vs TPC1 * 4	0.844092	1.02393	1.02393	RPMI * 24 up vs RPMI * 4	0.0168635	0.756183	-1.32243	RPMI * 24 down vs TPC1 * 4	0.031604	1.28956	1.28956	TPC1 * 24 up vs RPMI * 4	0.0116123	1.35407	1.35407	TPC1 * 4 up vs RPMI * 4	0.0455079	1.25943	1.25943	TPC1 * 24 up vs RPMI * 24	13.5479	10206.2	0.0581127	43.7787	0.275913	207.856	9040.1	1
KIF11	0.003172	6.45739e-05	0.0759001	27.6616	5.94074	17.205	3.14306	42.2304	6.1714	21.6996	4.93131	0.000116364	1.94613	1.94613	TPC1 * 24 up vs TPC1 * 4	0.0145812	1.60776	1.60776	RPMI * 24 up vs RPMI * 4	0.12994	1.27475	1.27475	RPMI * 24 up vs TPC1 * 4	1.8377e-05	2.45454	2.45454	TPC1 * 24 up vs RPMI * 4	0.243825	1.26124	1.26124	TPC1 * 4 up vs RPMI * 4	0.00184966	1.52668	1.52668	TPC1 * 24 up vs RPMI * 24	13.5129	363.414	35.7039	960.214	3.77368	101.489	322.726	1
CACNA1G	0.00317227	1.58287e-05	0.865567	22.661	6.24038	45.2118	7.29671	9.81552	5.79008	33.5208	7.24616	0.000297905	0.292819	-3.41508	TPC1 * 24 down vs TPC1 * 4	0.000450198	0.501219	-1.99514	RPMI * 24 down vs RPMI * 4	0.0401341	0.676028	-1.47923	RPMI * 24 down vs TPC1 * 4	7.23904e-06	0.217101	-4.60616	TPC1 * 24 down vs RPMI * 4	0.0291184	0.741417	-1.34877	TPC1 * 4 down vs RPMI * 4	0.0185532	0.433146	-2.30869	TPC1 * 24 down vs RPMI * 24	13.5126	602.04	48.0231	2139.62	0.0299147	1.33282	534.648	1
LRFN1	0.00317721	0.0741036	0.508244	23.3889	5.52231	17.5698	6.37969	13.7788	1.47789	10.9678	2.11166	0.385232	1.25629	1.25629	TPC1 * 24 up vs TPC1 * 4	0.0867338	1.3312	1.3312	RPMI * 24 up vs RPMI * 4	0.00181963	2.13251	2.13251	RPMI * 24 up vs TPC1 * 4	0.247607	0.784232	-1.27513	TPC1 * 24 down vs RPMI * 4	0.0558818	0.624242	-1.60194	TPC1 * 4 down vs RPMI * 4	0.00952255	0.589116	-1.69746	TPC1 * 24 down vs RPMI * 24	13.5063	262.832	3.82728	74.4786	0.465001	9.04888	233.519	1
ESR1	0.00318117	2.93964e-06	0.803978	27.9529	5.4907	11.3545	4.58167	36.1644	2.57305	18.5051	3.48681	6.47561e-05	1.95429	1.95429	TPC1 * 24 up vs TPC1 * 4	0.000113479	2.46184	2.46184	RPMI * 24 up vs RPMI * 4	0.00769217	1.51055	1.51055	RPMI * 24 up vs TPC1 * 4	2.29574e-06	3.18503	3.18503	TPC1 * 24 up vs RPMI * 4	0.0323902	1.62976	1.62976	TPC1 * 4 up vs RPMI * 4	0.0167235	1.29376	1.29376	TPC1 * 24 up vs RPMI * 24	13.5013	235.996	67.1411	1173.59	0.0643935	1.12556	209.754	1
MGLL	0.00318139	0.0379229	0.56435	2145.25	601.53	2992.74	594.252	1252.35	470.916	1756.34	637.602	0.242291	0.713048	-1.40243	TPC1 * 24 down vs TPC1 * 4	0.0608804	0.716819	-1.39505	RPMI * 24 down vs RPMI * 4	0.361291	1.22143	1.22143	RPMI * 24 up vs TPC1 * 4	0.00113282	0.418465	-2.38969	TPC1 * 24 down vs RPMI * 4	0.0107162	0.586867	-1.70396	TPC1 * 4 down vs RPMI * 4	0.04998	0.58378	-1.71298	TPC1 * 24 down vs RPMI * 24	13.501	4533900	5.43888	1826470	0.351357	117992	4029820	1
CHST7	0.00318593	0.350204	0.318258	225.327	55.2672	226.806	24.7629	169.107	33.4488	126.106	50.1195	0.18002	1.34099	1.34099	TPC1 * 24 up vs TPC1 * 4	0.961756	0.99348	-1.00656	RPMI * 24 down vs RPMI * 4	0.00651968	1.7868	1.7868	RPMI * 24 up vs TPC1 * 4	0.0802839	0.745604	-1.34119	TPC1 * 24 down vs RPMI * 4	0.0059545	0.556009	-1.79853	TPC1 * 4 down vs RPMI * 4	0.0873657	0.750497	-1.33245	TPC1 * 24 down vs RPMI * 24	13.4953	24623.7	0.944915	1724.1	1.08432	1978.47	21895.4	1
FAM49A	0.00319062	0.0694633	0.392507	621.78	129.989	557.462	128.073	886.872	109.043	719.419	94.2774	0.0643641	1.23276	1.23276	TPC1 * 24 up vs TPC1 * 4	0.449207	1.11538	1.11538	RPMI * 24 up vs RPMI * 4	0.257981	0.864281	-1.15703	RPMI * 24 down vs TPC1 * 4	0.00174106	1.59091	1.59091	TPC1 * 24 up vs RPMI * 4	0.0723767	1.29053	1.29053	TPC1 * 4 up vs RPMI * 4	0.00729655	1.42634	1.42634	TPC1 * 24 up vs RPMI * 24	13.4894	182371	3.97335	53718	0.786775	10636.9	162235	1
OVGP1	0.00319092	0.00274543	0.020031	11.4167	3.71772	21.0098	0.927038	9.93699	4.19252	11.5394	1.81596	0.461878	0.861136	-1.16126	TPC1 * 24 down vs TPC1 * 4	0.000665715	0.543397	-1.84027	RPMI * 24 down vs RPMI * 4	0.954531	0.989363	-1.01075	RPMI * 24 down vs TPC1 * 4	0.000203641	0.47297	-2.1143	TPC1 * 24 down vs RPMI * 4	0.000736617	0.549239	-1.8207	TPC1 * 4 down vs RPMI * 4	0.496153	0.870395	-1.1489	TPC1 * 24 down vs RPMI * 24	13.489	119.903	14.1006	125.34	7.18325	63.8516	106.667	1
SNAPC4	0.00320163	0.780756	0.532292	184.615	20.8223	193.406	19.5068	155.922	16.2974	152.526	18.8971	0.804239	1.02227	1.02227	TPC1 * 24 up vs TPC1 * 4	0.524212	0.954546	-1.04762	RPMI * 24 down vs RPMI * 4	0.0338603	1.21038	1.21038	RPMI * 24 up vs TPC1 * 4	0.0161334	0.80619	-1.2404	TPC1 * 24 down vs RPMI * 4	0.0100768	0.788631	-1.26802	TPC1 * 4 down vs RPMI * 4	0.0534932	0.84458	-1.18402	TPC1 * 24 down vs RPMI * 24	13.4756	4840.39	0.0810327	29.1067	0.413504	148.529	4310.36	1
SYTL1	0.00321354	0.000416022	0.614675	119.058	20.4168	61.1271	30.5449	73.6586	20.786	26.9388	10.0194	0.0101634	2.7343	2.7343	TPC1 * 24 up vs TPC1 * 4	0.00263934	1.94771	1.94771	RPMI * 24 up vs RPMI * 4	6.16399e-05	4.41958	4.41958	RPMI * 24 up vs TPC1 * 4	0.429865	1.20501	1.20501	TPC1 * 24 up vs RPMI * 4	0.0457056	0.440701	-2.26911	TPC1 * 4 down vs RPMI * 4	0.0119265	0.618678	-1.61635	TPC1 * 24 down vs RPMI * 24	13.4607	6334.21	23.2734	10951.8	0.267101	125.69	5646.85	1
CCR7	0.00322291	0.483973	0.158237	328.877	83.2594	261.616	37.8081	172.671	62.8239	196.305	47.8112	0.590196	0.879607	-1.13687	TPC1 * 24 down vs TPC1 * 4	0.141294	1.2571	1.2571	RPMI * 24 up vs RPMI * 4	0.009124	1.67534	1.67534	RPMI * 24 up vs TPC1 * 4	0.0593646	0.660017	-1.51511	TPC1 * 24 down vs RPMI * 4	0.152158	0.750355	-1.3327	TPC1 * 4 down vs RPMI * 4	0.00328291	0.525032	-1.90464	TPC1 * 24 down vs RPMI * 24	13.449	49069.8	0.521658	1903.31	2.26439	8261.82	43783	1
FGL2	0.00324791	0.000107656	0.289278	2972.7	1017.62	4849.53	369.954	4028.88	459.494	6822.58	1162.73	0.000450418	0.590521	-1.69342	TPC1 * 24 down vs TPC1 * 4	0.0074977	0.612988	-1.63135	RPMI * 24 down vs RPMI * 4	2.59836e-05	0.435715	-2.29508	RPMI * 24 down vs TPC1 * 4	0.185839	0.830778	-1.20369	TPC1 * 24 down vs RPMI * 4	0.00552748	1.40685	1.40685	TPC1 * 4 up vs RPMI * 4	0.0960133	1.35529	1.35529	TPC1 * 24 up vs RPMI * 24	13.4181	9176260	31.8975	21813800	1.22926	840657	8206470	1
TMEM167A	0.00325248	0.0179064	0.475962	1699.06	76.7258	1810.16	112.601	1861.23	110.11	2053.9	135.821	0.0301306	0.906196	-1.10351	TPC1 * 24 down vs TPC1 * 4	0.181724	0.938621	-1.06539	RPMI * 24 down vs RPMI * 4	0.000692544	0.827236	-1.20885	RPMI * 24 down vs TPC1 * 4	0.526922	1.02821	1.02821	TPC1 * 24 up vs RPMI * 4	0.00902151	1.13465	1.13465	TPC1 * 4 up vs RPMI * 4	0.0607617	1.09545	1.09545	TPC1 * 24 up vs RPMI * 24	13.4124	164763	7.51172	92276.7	0.541472	6651.63	147412	1
MOCS2	0.00327452	0.011757	0.765437	162.565	6.80671	142.152	5.22636	183.481	14.4474	166.876	18.4417	0.0842361	1.09951	1.09951	TPC1 * 24 up vs TPC1 * 4	0.0391833	1.1436	1.1436	RPMI * 24 up vs RPMI * 4	0.633841	0.974166	-1.02652	RPMI * 24 down vs TPC1 * 4	0.000527423	1.29074	1.29074	TPC1 * 24 up vs RPMI * 4	0.0159599	1.17392	1.17392	TPC1 * 4 up vs RPMI * 4	0.0353233	1.12866	1.12866	TPC1 * 24 up vs RPMI * 24	13.3854	2083	8.80569	1370.32	0.0931518	14.496	1867.41	1
ENTHD2	0.00327491	0.409694	0.157877	354.484	55.4102	412.864	59.0842	301.252	41.9985	285.127	38.2359	0.653043	1.05655	1.05655	TPC1 * 24 up vs TPC1 * 4	0.120957	0.858598	-1.16469	RPMI * 24 down vs RPMI * 4	0.0707393	1.24325	1.24325	RPMI * 24 up vs TPC1 * 4	0.00776064	0.729663	-1.3705	TPC1 * 24 down vs RPMI * 4	0.00331421	0.690608	-1.448	TPC1 * 4 down vs RPMI * 4	0.153932	0.849831	-1.1767	TPC1 * 24 down vs RPMI * 24	13.385	32750	0.729751	1785.53	2.26866	5550.89	29361.3	1
ADGRB1	0.00329718	4.86506e-06	0.0144254	65.002	14.9747	196.59	40.0511	55.1552	20.2321	116.186	14.1907	0.00441998	0.474715	-2.10653	TPC1 * 24 down vs TPC1 * 4	6.89249e-06	0.330648	-3.02436	RPMI * 24 down vs RPMI * 4	0.0125721	0.559465	-1.78742	RPMI * 24 down vs TPC1 * 4	3.30972e-06	0.28056	-3.5643	TPC1 * 24 down vs RPMI * 4	0.000605889	0.591008	-1.69202	TPC1 * 4 down vs RPMI * 4	0.583185	0.848516	-1.17853	TPC1 * 24 down vs RPMI * 24	13.3579	8145.13	60.8465	37101.9	8.16428	4978.26	7317.14	1
MFSD1	0.00330917	0.267087	0.725051	2849.88	260.697	2949.15	89.427	3256.51	337.474	3444.71	232.709	0.302396	0.945366	-1.05779	TPC1 * 24 down vs TPC1 * 4	0.580253	0.966341	-1.03483	RPMI * 24 down vs RPMI * 4	0.00521199	0.827321	-1.20872	RPMI * 24 down vs TPC1 * 4	0.103856	1.10422	1.10422	TPC1 * 24 up vs RPMI * 4	0.014964	1.16804	1.16804	TPC1 * 4 up vs RPMI * 4	0.0381843	1.14268	1.14268	TPC1 * 24 up vs RPMI * 24	13.3434	813955	1.35465	82634.3	0.129652	7908.83	732006	1
C1orf27	0.00331066	3.69973e-05	0.0527916	391.562	16.7098	447	39.5463	411.44	15.2366	523.662	26.8128	6.17188e-05	0.785698	-1.27275	TPC1 * 24 down vs TPC1 * 4	0.01178	0.875976	-1.14158	RPMI * 24 down vs RPMI * 4	1.30381e-05	0.747738	-1.33737	RPMI * 24 down vs TPC1 * 4	0.0813342	0.920446	-1.08643	TPC1 * 24 down vs RPMI * 4	0.00146722	1.1715	1.1715	TPC1 * 4 up vs RPMI * 4	0.308434	1.05077	1.05077	TPC1 * 24 up vs RPMI * 24	13.3416	9319.83	40.2404	28110.1	4.61573	3224.33	8382.64	1
CDK8	0.00331156	0.109064	0.0131545	120.67	13.2728	114.021	9.02705	124.884	11.2079	151.105	11.3192	0.00658595	0.826474	-1.20996	TPC1 * 24 down vs TPC1 * 4	0.421887	1.05831	1.05831	RPMI * 24 up vs RPMI * 4	0.00249937	0.798582	-1.25222	RPMI * 24 down vs TPC1 * 4	0.19923	1.09527	1.09527	TPC1 * 24 up vs RPMI * 4	0.000571922	1.32524	1.32524	TPC1 * 4 up vs RPMI * 4	0.607708	1.03493	1.03493	TPC1 * 24 up vs RPMI * 24	13.3405	1705.57	2.99622	383.062	8.45057	1080.39	1534.18	1
FAM72C	0.00331398	0.732294	0.153429	22.6357	7.96938	17.1606	3.39506	7.51441	3.05585	10.9436	7.22338	0.422738	0.68665	-1.45635	TPC1 * 24 down vs TPC1 * 4	0.209784	1.31905	1.31905	RPMI * 24 up vs RPMI * 4	0.0151758	2.0684	2.0684	RPMI * 24 up vs TPC1 * 4	0.0377397	0.437887	-2.28369	TPC1 * 24 down vs RPMI * 4	0.158235	0.637715	-1.5681	TPC1 * 4 down vs RPMI * 4	0.00326615	0.331972	-3.0123	TPC1 * 24 down vs RPMI * 24	13.3376	455.322	0.122606	4.18556	2.32247	79.2848	409.659	1
PTPN22	0.0033271	0.000481756	0.594349	454.629	86.0656	263.269	74.5012	566.972	55.6076	415.227	70.1754	0.0118423	1.36545	1.36545	TPC1 * 24 up vs TPC1 * 4	0.00283619	1.72686	1.72686	RPMI * 24 up vs RPMI * 4	0.456465	1.09489	1.09489	RPMI * 24 up vs TPC1 * 4	6.91042e-05	2.15358	2.15358	TPC1 * 24 up vs RPMI * 4	0.0117508	1.5772	1.5772	TPC1 * 4 up vs RPMI * 4	0.0486551	1.24711	1.24711	TPC1 * 24 up vs RPMI * 24	13.3218	69854.8	22.4503	117721	0.299301	1569.42	62923.5	1
PKD1	0.00336489	0.00711593	0.221788	1126.05	201.806	962.877	195.12	928.89	123.278	549.945	134.692	0.00762245	1.68906	1.68906	TPC1 * 24 up vs TPC1 * 4	0.193298	1.16946	1.16946	RPMI * 24 up vs RPMI * 4	0.000387613	2.04756	2.04756	RPMI * 24 up vs TPC1 * 4	0.77896	0.964703	-1.03659	TPC1 * 24 down vs RPMI * 4	0.00448167	0.571148	-1.75086	TPC1 * 4 down vs RPMI * 4	0.121732	0.824913	-1.21225	TPC1 * 24 down vs RPMI * 24	13.2769	372207	10.4832	293888	1.66079	46558.9	336411	1
ZCCHC7	0.00337353	1.62196e-06	0.540177	182.192	10.4273	240.787	5.36558	209.092	10.5768	259.748	19.6158	0.000100784	0.80498	-1.24227	TPC1 * 24 down vs TPC1 * 4	2.60808e-05	0.756651	-1.32161	RPMI * 24 down vs RPMI * 4	1.55655e-06	0.701416	-1.42569	RPMI * 24 down vs TPC1 * 4	0.00392507	0.868371	-1.15158	TPC1 * 24 down vs RPMI * 4	0.0545857	1.07875	1.07875	TPC1 * 4 up vs RPMI * 4	0.0106358	1.14765	1.14765	TPC1 * 24 up vs RPMI * 24	13.2667	2103.32	75.2852	11935.8	0.397555	63.0289	1902.5	1
FAM102A	0.00337671	0.0601115	0.429598	557.102	153.961	406.707	47.4701	325.27	93.6865	259.871	92.2527	0.391221	1.25166	1.25166	TPC1 * 24 up vs TPC1 * 4	0.0633669	1.36979	1.36979	RPMI * 24 up vs RPMI * 4	0.0016316	2.14376	2.14376	RPMI * 24 up vs TPC1 * 4	0.289726	0.799765	-1.25037	TPC1 * 24 down vs RPMI * 4	0.0690012	0.638965	-1.56503	TPC1 * 4 down vs RPMI * 4	0.0083254	0.58386	-1.71274	TPC1 * 24 down vs RPMI * 24	13.2629	143389	4.30725	46566.8	0.66824	7224.51	129735	1
USP10	0.00338178	0.00297108	0.0204528	1089.45	40.7435	1113.51	28.8872	1111.88	60.8782	1259.09	48.1201	0.000711859	0.883084	-1.1324	TPC1 * 24 down vs TPC1 * 4	0.475025	0.978392	-1.02209	RPMI * 24 down vs RPMI * 4	0.000222187	0.865271	-1.15571	RPMI * 24 down vs TPC1 * 4	0.960908	0.998534	-1.00147	TPC1 * 24 down vs RPMI * 4	0.000776735	1.13073	1.13073	TPC1 * 4 up vs RPMI * 4	0.504902	1.02059	1.02059	TPC1 * 24 up vs RPMI * 24	13.257	28224.8	13.7774	29332.8	7.12295	15165.1	25548.6	1
CRLS1	0.00338481	0.708907	0.00751418	310.753	27.7314	270.662	22.9306	315.578	17.7303	347.131	19.6305	0.0688535	0.909101	-1.09999	TPC1 * 24 down vs TPC1 * 4	0.0259841	1.14812	1.14812	RPMI * 24 up vs RPMI * 4	0.0399151	0.895203	-1.11706	RPMI * 24 down vs TPC1 * 4	0.0147706	1.16595	1.16595	TPC1 * 24 up vs RPMI * 4	0.000403041	1.28253	1.28253	TPC1 * 4 up vs RPMI * 4	0.765189	1.01553	1.01553	TPC1 * 24 up vs RPMI * 24	13.2534	6608.69	0.14617	72.8865	10.294	5132.99	5983.69	1
KMT2B	0.00340244	0.864303	0.0176597	1048.04	129.192	1189.57	71.7257	1004.97	45.0205	880.346	116.854	0.0938036	1.14156	1.14156	TPC1 * 24 up vs TPC1 * 4	0.0610365	0.881022	-1.13505	RPMI * 24 down vs RPMI * 4	0.0306621	1.19049	1.19049	RPMI * 24 up vs TPC1 * 4	0.0194637	0.844816	-1.18369	TPC1 * 24 down vs RPMI * 4	0.000707274	0.740052	-1.35126	TPC1 * 4 down vs RPMI * 4	0.541181	0.958905	-1.04286	TPC1 * 24 down vs RPMI * 24	13.2328	124113	0.0304861	285.935	7.55284	70839.6	112550	1
DPYD	0.00340392	0.87638	0.624468	2626.56	544.099	2558.18	393.367	3250.67	308.492	3382.32	296.896	0.648427	0.961076	-1.0405	TPC1 * 24 down vs TPC1 * 4	0.812191	1.02673	1.02673	RPMI * 24 up vs RPMI * 4	0.0198733	0.776555	-1.28774	RPMI * 24 down vs TPC1 * 4	0.0300551	1.2707	1.2707	TPC1 * 24 up vs RPMI * 4	0.0126667	1.32216	1.32216	TPC1 * 4 up vs RPMI * 4	0.0467059	1.23761	1.23761	TPC1 * 24 up vs RPMI * 24	13.231	2097440	0.0252534	4003.27	0.252421	40014.8	1902290	1
SDHAF1	0.0034134	0.510404	0.104962	88.4233	8.69908	93.9463	14.4148	78.7559	10.6144	66.2644	5.09446	0.111142	1.18851	1.18851	TPC1 * 24 up vs TPC1 * 4	0.461714	0.941211	-1.06246	RPMI * 24 down vs RPMI * 4	0.010072	1.3344	1.3344	RPMI * 24 up vs TPC1 * 4	0.0584394	0.838307	-1.19288	TPC1 * 24 down vs RPMI * 4	0.00247951	0.705344	-1.41775	TPC1 * 4 down vs RPMI * 4	0.207943	0.890669	-1.12275	TPC1 * 24 down vs RPMI * 24	13.22	1394.97	0.460193	48.5593	3.07545	324.52	1266.23	1
ANP32A	0.00341785	0.0548721	0.767514	1171.72	31.2758	1222.28	71.8558	1264.09	60.1742	1331.41	50.2612	0.111527	0.949437	-1.05326	TPC1 * 24 down vs TPC1 * 4	0.221357	0.958636	-1.04315	RPMI * 24 down vs RPMI * 4	0.00154161	0.880064	-1.13628	RPMI * 24 down vs TPC1 * 4	0.307118	1.0342	1.0342	TPC1 * 24 up vs RPMI * 4	0.0165173	1.08928	1.08928	TPC1 * 4 up vs RPMI * 4	0.0362715	1.07883	1.07883	TPC1 * 24 up vs RPMI * 24	13.2148	40597.8	4.52304	13895.4	0.091454	280.959	36865.6	1
C19orf60	0.00343154	7.31543e-05	0.945408	159.234	25.0411	96.4825	18.4615	120.846	24.7321	56.588	16.6609	0.00119431	2.13554	2.13554	TPC1 * 24 up vs TPC1 * 4	0.00142431	1.65039	1.65039	RPMI * 24 up vs RPMI * 4	2.08252e-05	2.81392	2.81392	RPMI * 24 up vs TPC1 * 4	0.135791	1.25252	1.25252	TPC1 * 24 up vs RPMI * 4	0.0224515	0.586511	-1.705	TPC1 * 4 down vs RPMI * 4	0.0269337	0.758922	-1.31766	TPC1 * 24 down vs RPMI * 24	13.199	6128.12	34.7445	16131.4	0.00488907	2.26993	5571.45	1
RBM38	0.00344809	0.249889	0.777543	763.145	142.498	699.94	124.914	533.629	114.375	430.728	162.778	0.310309	1.2389	1.2389	TPC1 * 24 up vs TPC1 * 4	0.52752	1.0903	1.0903	RPMI * 24 up vs RPMI * 4	0.005059	1.77176	1.77176	RPMI * 24 up vs TPC1 * 4	0.112576	0.762393	-1.31166	TPC1 * 24 down vs RPMI * 4	0.0169174	0.615378	-1.62502	TPC1 * 4 down vs RPMI * 4	0.0358704	0.69925	-1.4301	TPC1 * 24 down vs RPMI * 24	13.1799	248730	1.46205	27591.6	0.0834979	1575.76	226463	1
RAVER1	0.00345062	0.972115	0.354912	901.576	102.725	964.096	154.225	721.57	154.592	654.234	120.866	0.493875	1.10292	1.10292	TPC1 * 24 up vs TPC1 * 4	0.524714	0.935152	-1.06934	RPMI * 24 down vs RPMI * 4	0.0235688	1.37806	1.37806	RPMI * 24 up vs TPC1 * 4	0.0258635	0.748442	-1.33611	TPC1 * 24 down vs RPMI * 4	0.00699231	0.678598	-1.47363	TPC1 * 4 down vs RPMI * 4	0.0836692	0.800342	-1.24947	TPC1 * 24 down vs RPMI * 24	13.177	239971	0.00127391	23.1997	0.925933	16862.5	218536	1
PYCR2	0.00348299	0.00108651	0.523624	607.665	29.5121	518.09	55.6533	529.831	24.3896	464.139	26.9023	0.0252139	1.14154	1.14154	TPC1 * 24 up vs TPC1 * 4	0.00450927	1.17289	1.17289	RPMI * 24 up vs RPMI * 4	0.000119299	1.30923	1.30923	RPMI * 24 up vs TPC1 * 4	0.656031	1.02266	1.02266	TPC1 * 24 up vs RPMI * 4	0.0576794	0.895865	-1.11624	TPC1 * 4 down vs RPMI * 4	0.0105109	0.871913	-1.1469	TPC1 * 24 down vs RPMI * 24	13.1401	17367.3	18.2399	24107.8	0.43156	570.397	15860.5	1
SIGLEC7	0.00348524	0.00272829	0.305519	547.475	90.8528	452.824	46.3492	712.785	70.0864	542.759	67.2438	0.0051302	1.31326	1.31326	TPC1 * 24 up vs TPC1 * 4	0.0816084	1.20902	1.20902	RPMI * 24 up vs RPMI * 4	0.926106	1.00869	1.00869	RPMI * 24 up vs TPC1 * 4	0.000214495	1.57409	1.57409	TPC1 * 24 up vs RPMI * 4	0.0960281	1.19861	1.19861	TPC1 * 4 up vs RPMI * 4	0.00611233	1.30195	1.30195	TPC1 * 24 up vs RPMI * 24	13.1375	65149.9	14.1264	70054.1	1.14565	5681.36	59508.9	1
ABCB7	0.00348623	0.426022	0.26238	365.624	29.5272	340.326	15.6879	396.592	20.2568	401.045	32.116	0.807613	0.988896	-1.01123	TPC1 * 24 down vs TPC1 * 4	0.18271	1.07433	1.07433	RPMI * 24 up vs RPMI * 4	0.0710784	0.911678	-1.09688	RPMI * 24 down vs TPC1 * 4	0.00844529	1.16533	1.16533	TPC1 * 24 up vs RPMI * 4	0.00532413	1.17841	1.17841	TPC1 * 4 up vs RPMI * 4	0.10901	1.0847	1.0847	TPC1 * 24 up vs RPMI * 24	13.1364	8406.43	0.678954	434.486	1.38309	885.088	7679.22	1
C5orf51	0.00350128	3.78623e-06	0.198438	874.819	75.5634	1062.6	72.6805	938.82	30.2225	1203.68	30.2841	2.48104e-05	0.779959	-1.28212	TPC1 * 24 down vs TPC1 * 4	0.000522825	0.823279	-1.21465	RPMI * 24 down vs RPMI * 4	2.86588e-06	0.726788	-1.37592	RPMI * 24 down vs TPC1 * 4	0.00933087	0.88351	-1.13185	TPC1 * 24 down vs RPMI * 4	0.0041943	1.13276	1.13276	TPC1 * 4 up vs RPMI * 4	0.135889	1.07316	1.07316	TPC1 * 24 up vs RPMI * 24	13.1194	42056.8	63.9128	204885	1.8531	5940.48	38468.4	1
ERF	0.00351202	0.032843	0.167386	387.304	70.1976	521.885	79.5769	312.719	53.6727	345.37	71.4192	0.518156	0.905461	-1.10441	TPC1 * 24 down vs TPC1 * 4	0.0177945	0.742126	-1.34748	RPMI * 24 down vs RPMI * 4	0.409267	1.12142	1.12142	RPMI * 24 up vs TPC1 * 4	0.00109784	0.599211	-1.66886	TPC1 * 24 down vs RPMI * 4	0.00365132	0.661774	-1.51109	TPC1 * 4 down vs RPMI * 4	0.154209	0.807424	-1.23851	TPC1 * 24 down vs RPMI * 24	13.1073	63051.3	5.8137	27966.3	2.15982	10389.6	57724.9	1
NBPF11	0.00351493	0.00224524	0.496754	288.754	28.9926	238.709	36.6027	357.079	26.5497	284.868	33.4	0.0072319	1.25349	1.25349	TPC1 * 24 up vs TPC1 * 4	0.0449676	1.20965	1.20965	RPMI * 24 up vs RPMI * 4	0.864929	1.01364	1.01364	RPMI * 24 up vs TPC1 * 4	0.000190457	1.49588	1.49588	TPC1 * 24 up vs RPMI * 4	0.0613246	1.19337	1.19337	TPC1 * 4 up vs RPMI * 4	0.00998641	1.23662	1.23662	TPC1 * 24 up vs RPMI * 24	13.104	13106.5	14.9438	14946.7	0.49121	491.305	12002.3	1
PLEKHB2	0.00352483	1.67995e-05	0.507717	4720.43	205.287	5335.93	223.706	5011.63	255.388	5762.58	4.76936	0.000172721	0.869685	-1.14984	TPC1 * 24 down vs TPC1 * 4	0.000884481	0.88465	-1.13039	RPMI * 24 down vs RPMI * 4	7.95759e-06	0.819152	-1.22077	RPMI * 24 down vs TPC1 * 4	0.0393509	0.939224	-1.06471	TPC1 * 24 down vs RPMI * 4	0.0102473	1.07996	1.07996	TPC1 * 4 up vs RPMI * 4	0.0600672	1.06169	1.06169	TPC1 * 24 up vs RPMI * 24	13.0929	515313	47.4408	1867190	0.46618	18348	472299	1
PHLDA3	0.00353226	0.000639274	0.54872	569.825	74.6972	379.139	66.6587	414.277	87.4792	268.927	62.5751	0.0161092	1.54048	1.54048	TPC1 * 24 up vs TPC1 * 4	0.00320411	1.50294	1.50294	RPMI * 24 up vs RPMI * 4	8.58067e-05	2.11888	2.11888	RPMI * 24 up vs TPC1 * 4	0.511635	1.09268	1.09268	TPC1 * 24 up vs RPMI * 4	0.0553911	0.70931	-1.40982	TPC1 * 4 down vs RPMI * 4	0.0111882	0.727025	-1.37547	TPC1 * 24 down vs RPMI * 24	13.0846	70628.3	20.9195	112920	0.380772	2055.34	64773.9	1
NCSTN	0.00353456	2.90187e-06	0.0984082	2525.63	115.671	2909.83	139.964	2634.98	83.8172	3233.88	132.062	1.30403e-05	0.814804	-1.22729	TPC1 * 24 down vs TPC1 * 4	0.000684537	0.867964	-1.15212	RPMI * 24 down vs RPMI * 4	2.39264e-06	0.780989	-1.28043	RPMI * 24 down vs TPC1 * 4	0.00703765	0.905545	-1.10431	TPC1 * 24 down vs RPMI * 4	0.00241969	1.11137	1.11137	TPC1 * 4 up vs RPMI * 4	0.221156	1.0433	1.0433	TPC1 * 24 up vs RPMI * 24	13.082	187842	67.3097	966488	3.21029	46096.1	172306	1
CDC34	0.00353497	0.457408	0.136976	315.167	43.3719	331.702	48.1972	274.664	32.235	227.383	34.2037	0.120792	1.20793	1.20793	TPC1 * 24 up vs TPC1 * 4	0.570046	0.950153	-1.05246	RPMI * 24 down vs RPMI * 4	0.00918211	1.38606	1.38606	RPMI * 24 up vs TPC1 * 4	0.0669258	0.828045	-1.20766	TPC1 * 24 down vs RPMI * 4	0.00312333	0.685506	-1.45878	TPC1 * 4 down vs RPMI * 4	0.178082	0.871487	-1.14746	TPC1 * 24 down vs RPMI * 24	13.0816	20973.3	0.589628	945.333	2.54004	4072.37	19239.2	1
WHAMMP3	0.00355534	0.0142939	0.518415	51.3683	3.28395	36.2284	10.5427	33.0033	8.77973	23.5745	9.78267	0.14628	1.39996	1.39996	TPC1 * 24 up vs TPC1 * 4	0.0282042	1.4179	1.4179	RPMI * 24 up vs RPMI * 4	0.000633309	2.17897	2.17897	RPMI * 24 up vs TPC1 * 4	0.604866	0.910978	-1.09772	TPC1 * 24 down vs RPMI * 4	0.0591168	0.650719	-1.53676	TPC1 * 4 down vs RPMI * 4	0.0105496	0.642484	-1.55646	TPC1 * 24 down vs RPMI * 24	13.0589	962.169	8.19251	603.617	0.442682	32.6165	884.15	1
SPI1	0.00356872	0.073617	0.0966038	4331.68	452.965	5402.3	669.707	3816.94	599.396	3861.76	531.408	0.913154	0.988394	-1.01174	TPC1 * 24 down vs TPC1 * 4	0.0207666	0.801821	-1.24716	RPMI * 24 down vs RPMI * 4	0.26556	1.12169	1.12169	RPMI * 24 up vs TPC1 * 4	0.00196345	0.706539	-1.41535	TPC1 * 24 down vs RPMI * 4	0.00240227	0.714836	-1.39892	TPC1 * 4 down vs RPMI * 4	0.225009	0.881168	-1.13486	TPC1 * 24 down vs RPMI * 24	13.0441	4224190	3.84207	1244210	3.24937	1052270	3886070	1
RMND5B	0.00357637	0.00122103	0.185859	298.185	21.0757	273.062	15.0093	278.393	19.2754	228.102	15.6698	0.00187402	1.22047	1.22047	TPC1 * 24 up vs TPC1 * 4	0.0709714	1.092	1.092	RPMI * 24 up vs RPMI * 4	0.000130616	1.30724	1.30724	RPMI * 24 up vs TPC1 * 4	0.681647	1.01952	1.01952	TPC1 * 24 up vs RPMI * 4	0.00403121	0.83535	-1.1971	TPC1 * 4 down vs RPMI * 4	0.144568	0.933626	-1.07109	TPC1 * 24 down vs RPMI * 24	13.0357	4192.76	17.6819	5687.16	1.96936	633.42	3859.65	1
RBCK1	0.00358646	1.89995e-06	0.0343376	544.514	40.7877	419.035	48.1747	519.615	24.8367	296.893	45.1516	5.32816e-06	1.75018	1.75018	TPC1 * 24 up vs TPC1 * 4	0.000935818	1.29945	1.29945	RPMI * 24 up vs RPMI * 4	1.79044e-06	1.83404	1.83404	RPMI * 24 up vs TPC1 * 4	0.00445328	1.24003	1.24003	TPC1 * 24 up vs RPMI * 4	0.00114825	0.708516	-1.4114	TPC1 * 4 down vs RPMI * 4	0.404407	0.954275	-1.04792	TPC1 * 24 down vs RPMI * 24	13.0246	21620.7	73.0392	121244	5.69661	9456.32	19919.9	1
TEN1-CDK3	0.00359037	0.587294	0.0517922	104.644	17.2595	123.117	18.0009	87.9264	33.5321	56.5868	19.5625	0.0787908	1.55383	1.55383	TPC1 * 24 up vs TPC1 * 4	0.279599	0.849957	-1.17653	RPMI * 24 down vs RPMI * 4	0.0122379	1.84926	1.84926	RPMI * 24 up vs TPC1 * 4	0.0519764	0.714171	-1.40022	TPC1 * 24 down vs RPMI * 4	0.00153086	0.459619	-2.17571	TPC1 * 4 down vs RPMI * 4	0.325687	0.840244	-1.19013	TPC1 * 24 down vs RPMI * 24	13.0203	6930.12	0.311043	165.554	4.66182	2481.28	6387.06	1
LINC01503	0.00360888	2.06014e-05	0.00111406	35.5188	5.11723	28.5765	4.53727	57.4586	6.0416	26.7596	6.42796	5.00291e-06	2.14722	2.14722	TPC1 * 24 up vs TPC1 * 4	0.103999	1.24294	1.24294	RPMI * 24 up vs RPMI * 4	0.0464758	1.32733	1.32733	RPMI * 24 up vs TPC1 * 4	9.23991e-06	2.01069	2.01069	TPC1 * 24 up vs RPMI * 4	0.653459	0.936419	-1.0679	TPC1 * 4 down vs RPMI * 4	0.000123892	1.61769	1.61769	TPC1 * 24 up vs RPMI * 24	13.0001	404.928	45.4881	1416.87	18.1192	564.381	373.778	1
RBM48	0.00361235	0.0399166	0.665359	183.793	8.56731	197.208	17.9686	154.603	15.8614	174.412	13.5627	0.0758968	0.886427	-1.12812	TPC1 * 24 down vs TPC1 * 4	0.212907	0.931978	-1.07299	RPMI * 24 down vs RPMI * 4	0.375665	1.05379	1.05379	RPMI * 24 up vs TPC1 * 4	0.00128053	0.783961	-1.27557	TPC1 * 24 down vs RPMI * 4	0.0451525	0.884406	-1.1307	TPC1 * 4 down vs RPMI * 4	0.0142825	0.841179	-1.18881	TPC1 * 24 down vs RPMI * 24	12.9963	2702.57	5.30784	1103.76	0.196611	40.8851	2495.39	1
NSFL1C	0.00361891	0.000429798	0.0730893	676.636	29.5066	802.172	51.3446	779.899	37.9301	832.582	23.6002	0.0676045	0.936723	-1.06755	TPC1 * 24 down vs TPC1 * 4	0.000443511	0.843505	-1.18553	RPMI * 24 down vs RPMI * 4	6.75349e-05	0.812696	-1.23047	RPMI * 24 down vs TPC1 * 4	0.412357	0.972234	-1.02856	TPC1 * 24 down vs RPMI * 4	0.268796	1.03791	1.03791	TPC1 * 4 up vs RPMI * 4	0.00197222	1.15261	1.15261	TPC1 * 24 up vs RPMI * 24	12.9892	17868.5	23.0889	31762	3.85824	5307.56	16507.7	1
ACER3	0.00362901	0.20868	0.386401	659.429	68.0473	592.535	51.7226	740.622	60.7619	727.716	58.5831	0.766416	1.01774	1.01774	TPC1 * 24 up vs TPC1 * 4	0.141218	1.11289	1.11289	RPMI * 24 up vs RPMI * 4	0.133837	0.906163	-1.10355	RPMI * 24 down vs TPC1 * 4	0.00448921	1.24992	1.24992	TPC1 * 24 up vs RPMI * 4	0.00787758	1.22814	1.22814	TPC1 * 4 up vs RPMI * 4	0.0800747	1.12313	1.12313	TPC1 * 24 up vs RPMI * 24	12.9782	46817.8	1.76528	6368.11	0.807974	2914.7	43289	1
MARCO	0.00362987	6.34611e-05	0.214717	187.795	31.9931	80.9705	59.1461	300.006	61.258	133.334	8.60439	0.000237243	2.25003	2.25003	TPC1 * 24 up vs TPC1 * 4	0.0062609	2.3193	2.3193	RPMI * 24 up vs RPMI * 4	0.117624	1.40845	1.40845	RPMI * 24 up vs TPC1 * 4	1.95681e-05	3.70513	3.70513	TPC1 * 24 up vs RPMI * 4	0.130987	1.6467	1.6467	TPC1 * 4 up vs RPMI * 4	0.00460035	1.59752	1.59752	TPC1 * 24 up vs RPMI * 24	12.9773	27084.9	35.8392	74799.9	1.71611	3581.69	25045.2	1
ARGLU1	0.00363848	0.00313417	0.667785	1089.65	42.3133	992.188	73.7173	994.636	72.8179	870.728	43.8993	0.0129588	1.1423	1.1423	TPC1 * 24 up vs TPC1 * 4	0.0407205	1.09823	1.09823	RPMI * 24 up vs RPMI * 4	0.000240855	1.25142	1.25142	RPMI * 24 up vs TPC1 * 4	0.955026	1.00247	1.00247	TPC1 * 24 up vs RPMI * 4	0.0144214	0.877583	-1.13949	TPC1 * 4 down vs RPMI * 4	0.0451801	0.912804	-1.09553	TPC1 * 24 down vs RPMI * 24	12.968	46860.7	13.5612	49004.2	0.193566	699.461	43362.7	1
MANBAL	0.00364301	0.126749	0.177306	199.139	10.9915	220.357	20.6136	184.182	13.6533	185.615	5.47742	0.885739	0.992281	-1.00778	TPC1 * 24 down vs TPC1 * 4	0.0504514	0.903713	-1.10655	RPMI * 24 down vs RPMI * 4	0.191081	1.07286	1.07286	RPMI * 24 up vs TPC1 * 4	0.00300169	0.835837	-1.19641	TPC1 * 24 down vs RPMI * 4	0.00392822	0.842339	-1.18717	TPC1 * 4 down vs RPMI * 4	0.151357	0.924892	-1.08121	TPC1 * 24 down vs RPMI * 24	12.9631	2469.96	2.69254	513.03	2.05438	391.437	2286.45	1
LRRC58	0.00365284	6.74974e-05	0.0950466	1104.06	59.8678	1213.09	52.602	1151.18	42.0208	1355.79	54.8639	0.00013931	0.849089	-1.17773	TPC1 * 24 down vs TPC1 * 4	0.0127582	0.910124	-1.09875	RPMI * 24 down vs RPMI * 4	2.04486e-05	0.814333	-1.228	RPMI * 24 down vs TPC1 * 4	0.122805	0.948967	-1.05378	TPC1 * 24 down vs RPMI * 4	0.00241206	1.11763	1.11763	TPC1 * 4 up vs RPMI * 4	0.230411	1.04268	1.04268	TPC1 * 24 up vs RPMI * 24	12.9526	36030.5	35.3611	98365.1	3.28382	9134.69	33380.8	1
LOC344887	0.0036571	0.133923	0.0277303	261.318	23.0785	228.733	11.9875	212.953	13.6102	220.056	11.9843	0.538192	0.967722	-1.03335	TPC1 * 24 down vs TPC1 * 4	0.0131541	1.14246	1.14246	RPMI * 24 up vs RPMI * 4	0.00314266	1.18751	1.18751	RPMI * 24 up vs TPC1 * 4	0.184584	0.931013	-1.0741	TPC1 * 24 down vs RPMI * 4	0.453869	0.962066	-1.03943	TPC1 * 4 down vs RPMI * 4	0.0010054	0.814919	-1.22712	TPC1 * 24 down vs RPMI * 24	12.948	3253.76	2.58403	649.355	6.26815	1575.15	3015.54	1
PML	0.00365805	0.152034	0.0256103	434.261	48.3773	454.386	18.3277	413.465	22.0925	332.823	55.6503	0.0137653	1.2423	1.2423	TPC1 * 24 up vs TPC1 * 4	0.485706	0.955711	-1.04634	RPMI * 24 down vs RPMI * 4	0.00347669	1.30478	1.30478	RPMI * 24 up vs TPC1 * 4	0.169243	0.909943	-1.09897	TPC1 * 24 down vs RPMI * 4	0.000952774	0.732467	-1.36525	TPC1 * 4 down vs RPMI * 4	0.471568	0.952111	-1.0503	TPC1 * 24 down vs RPMI * 24	12.947	20266.2	2.33974	3662.45	6.4868	10153.9	18783.9	1
PHRF1	0.00366098	0.276381	0.140931	807.199	119.144	960.589	119.738	693.066	103.568	668.45	108.389	0.763159	1.03682	1.03682	TPC1 * 24 up vs TPC1 * 4	0.078803	0.840316	-1.19003	RPMI * 24 down vs RPMI * 4	0.107846	1.20757	1.20757	RPMI * 24 up vs TPC1 * 4	0.00577629	0.721501	-1.386	TPC1 * 24 down vs RPMI * 4	0.00327437	0.695875	-1.43704	TPC1 * 4 down vs RPMI * 4	0.178415	0.858606	-1.16468	TPC1 * 24 down vs RPMI * 24	12.9438	165057	1.30045	16583.1	2.48484	31686.2	153021	1
RAB27A	0.00367157	6.15382e-07	0.614911	663.907	36.222	440.984	62.4869	765.859	49.5001	517.33	46.5386	1.26691e-05	1.48041	1.48041	TPC1 * 24 up vs TPC1 * 4	3.61783e-05	1.50551	1.50551	RPMI * 24 up vs RPMI * 4	0.00127444	1.28333	1.28333	RPMI * 24 up vs TPC1 * 4	8.10262e-07	1.7367	1.7367	TPC1 * 24 up vs RPMI * 4	0.0501013	1.17313	1.17313	TPC1 * 4 up vs RPMI * 4	0.0131278	1.15356	1.15356	TPC1 * 24 up vs RPMI * 24	12.9325	31790.5	90.4188	222266	0.266741	655.699	29498.2	1
ENOX2	0.00368011	0.0894139	0.0185349	272.424	12.5903	264.721	28.0365	280.113	8.90759	320.377	14.7672	0.00720007	0.874326	-1.14374	TPC1 * 24 down vs TPC1 * 4	0.547983	1.0291	1.0291	RPMI * 24 up vs RPMI * 4	0.00231606	0.850324	-1.17602	RPMI * 24 down vs TPC1 * 4	0.24033	1.05815	1.05815	TPC1 * 24 up vs RPMI * 4	0.000769924	1.21024	1.21024	TPC1 * 4 up vs RPMI * 4	0.548663	1.02823	1.02823	TPC1 * 24 up vs RPMI * 24	12.9234	4012.63	3.41445	1060.17	7.40994	2300.74	3725.93	1
MED25	0.00368599	0.736867	0.341858	385.583	50.7678	417.245	40.9629	323.752	41.7352	308.42	54.9681	0.656083	1.04971	1.04971	TPC1 * 24 up vs TPC1 * 4	0.364279	0.924117	-1.08211	RPMI * 24 down vs RPMI * 4	0.0403293	1.25019	1.25019	RPMI * 24 up vs TPC1 * 4	0.0165105	0.775927	-1.28878	TPC1 * 24 down vs RPMI * 4	0.00707095	0.739181	-1.35285	TPC1 * 4 down vs RPMI * 4	0.0903813	0.839642	-1.19098	TPC1 * 24 down vs RPMI * 24	12.9171	29123.8	0.118273	266.665	0.979503	2208.45	27055.9	1
FTSJ2	0.00369952	0.00218662	0.76633	440.216	21.5355	382.949	36.7817	485.217	30.3223	436.271	16.1515	0.026476	1.11219	1.11219	TPC1 * 24 up vs TPC1 * 4	0.0119481	1.14954	1.14954	RPMI * 24 up vs RPMI * 4	0.841896	1.00904	1.00904	RPMI * 24 up vs TPC1 * 4	0.000193406	1.26705	1.26705	TPC1 * 24 up vs RPMI * 4	0.0174424	1.13924	1.13924	TPC1 * 4 up vs RPMI * 4	0.0384175	1.10222	1.10222	TPC1 * 24 up vs RPMI * 24	12.9028	9667.37	15.0569	11281.3	0.0924196	69.245	8990.95	1
ADAM10	0.00369952	0.00169656	0.358538	4283.59	477.577	4893.62	470.332	4808.28	295.8	5798.22	310.696	0.00423622	0.829269	-1.20588	TPC1 * 24 down vs TPC1 * 4	0.0509656	0.875342	-1.14241	RPMI * 24 down vs RPMI * 4	0.000164499	0.738776	-1.35359	RPMI * 24 down vs TPC1 * 4	0.766871	0.982563	-1.01775	TPC1 * 24 down vs RPMI * 4	0.00742195	1.18485	1.18485	TPC1 * 4 up vs RPMI * 4	0.0868358	1.12249	1.12249	TPC1 * 24 up vs RPMI * 24	12.9028	2042910	16.168	2559890	0.911565	144329	1899970	1
TNRC18	0.00373183	0.865869	0.095442	1450.22	243.519	1616.48	187.955	1269.69	151.881	1068.38	217.542	0.186345	1.18843	1.18843	TPC1 * 24 up vs TPC1 * 4	0.269539	0.897146	-1.11465	RPMI * 24 down vs RPMI * 4	0.0208439	1.3574	1.3574	RPMI * 24 up vs TPC1 * 4	0.0326382	0.785466	-1.27313	TPC1 * 24 down vs RPMI * 4	0.00245611	0.660929	-1.51302	TPC1 * 4 down vs RPMI * 4	0.232682	0.875516	-1.14218	TPC1 * 24 down vs RPMI * 24	12.8688	530906	0.0297789	1228.54	3.275	135111	495063	1
HEXB	0.00374972	0.00103286	0.550259	6175.8	217.582	5307.91	380.609	6700.35	533.791	6049.57	148.111	0.0229893	1.10758	1.10758	TPC1 * 24 up vs TPC1 * 4	0.00459007	1.16351	1.16351	RPMI * 24 up vs RPMI * 4	0.622423	1.02087	1.02087	RPMI * 24 up vs TPC1 * 4	0.000120864	1.26233	1.26233	TPC1 * 24 up vs RPMI * 4	0.0117143	1.13973	1.13973	TPC1 * 4 up vs RPMI * 4	0.0575304	1.08494	1.08494	TPC1 * 24 up vs RPMI * 24	12.8501	1603290	18.4854	2306400	0.377803	47137.9	1497220	1
FAM126B	0.00375257	3.5845e-05	0.147208	669.623	45.4069	797.769	80.7224	723.772	43.803	934.392	28.8932	0.000116822	0.774592	-1.291	TPC1 * 24 down vs TPC1 * 4	0.00522209	0.83937	-1.19137	RPMI * 24 down vs RPMI * 4	1.36567e-05	0.716641	-1.3954	RPMI * 24 down vs TPC1 * 4	0.0728479	0.907246	-1.10224	TPC1 * 24 down vs RPMI * 4	0.00344959	1.17126	1.17126	TPC1 * 4 up vs RPMI * 4	0.175782	1.08086	1.08086	TPC1 * 24 up vs RPMI * 24	12.8472	36394.1	40.511	114762	2.40112	6802.03	33994.2	1
GAK	0.00376209	0.606338	0.128026	1527.63	131.795	1614.17	177.73	1375.14	158.087	1205.76	155.18	0.151897	1.14048	1.14048	TPC1 * 24 up vs TPC1 * 4	0.449472	0.946384	-1.05665	RPMI * 24 down vs RPMI * 4	0.0131375	1.26695	1.26695	RPMI * 24 up vs TPC1 * 4	0.051774	0.851918	-1.17382	TPC1 * 24 down vs RPMI * 4	0.00309459	0.746981	-1.33872	TPC1 * 4 down vs RPMI * 4	0.193506	0.900182	-1.11089	TPC1 * 24 down vs RPMI * 24	12.8373	314611	0.280021	6862.65	2.67267	65500.8	294091	1
DCXR	0.0037631	9.50795e-07	0.833989	338.488	29.0628	242.142	21.3512	299.33	9.19171	207.403	17.7949	3.92965e-05	1.44323	1.44323	TPC1 * 24 up vs TPC1 * 4	2.51578e-05	1.39789	1.39789	RPMI * 24 up vs RPMI * 4	1.11985e-06	1.63203	1.63203	RPMI * 24 up vs TPC1 * 4	0.00203097	1.23617	1.23617	TPC1 * 24 up vs RPMI * 4	0.0346404	0.856533	-1.1675	TPC1 * 4 down vs RPMI * 4	0.0198577	0.884317	-1.13082	TPC1 * 24 down vs RPMI * 24	12.8362	5460.74	83.3219	35446.6	0.0458811	19.5186	5105	1
LINC01000	0.00376492	0.00661091	0.00100396	979.244	59.234	1024.52	89.0286	1011.22	98.7401	680.036	96.1974	0.000168309	1.48701	1.48701	TPC1 * 24 up vs TPC1 * 4	0.477031	0.955807	-1.04624	RPMI * 24 down vs RPMI * 4	0.000397741	1.43999	1.43999	RPMI * 24 up vs TPC1 * 4	0.832858	0.987014	-1.01316	TPC1 * 24 down vs RPMI * 4	0.000118989	0.66376	-1.50657	TPC1 * 4 down vs RPMI * 4	0.613643	1.03265	1.03265	TPC1 * 24 up vs RPMI * 24	12.8343	97663.8	10.7419	81741.2	18.624	141721	91314.9	1
C21orf2	0.00377162	0.0180591	0.774215	212.183	39.5168	172.289	38.128	158.482	30.6002	109.003	17.7759	0.0533775	1.45392	1.45392	TPC1 * 24 up vs TPC1 * 4	0.109741	1.23156	1.23156	RPMI * 24 up vs RPMI * 4	0.00076929	1.94657	1.94657	RPMI * 24 up vs TPC1 * 4	0.561107	0.919864	-1.08712	TPC1 * 24 down vs RPMI * 4	0.0179312	0.632679	-1.58058	TPC1 * 4 down vs RPMI * 4	0.0384138	0.746912	-1.33885	TPC1 * 24 down vs RPMI * 24	12.8274	13685.8	7.4866	7987.59	0.0860942	91.8555	12803	1
PCDH12	0.00377406	0.0822624	0.460447	35.1525	3.97997	37.1757	3.73038	27.4004	3.51825	32.1454	2.97094	0.0845918	0.852389	-1.17317	TPC1 * 24 down vs TPC1 * 4	0.438369	0.945578	-1.05755	RPMI * 24 down vs RPMI * 4	0.256506	1.09355	1.09355	RPMI * 24 up vs TPC1 * 4	0.00221541	0.737051	-1.35676	TPC1 * 24 down vs RPMI * 4	0.0694957	0.864689	-1.15649	TPC1 * 4 down vs RPMI * 4	0.0096898	0.779471	-1.28292	TPC1 * 24 down vs RPMI * 24	12.8249	163.39	3.5956	45.8083	0.581514	7.40856	152.881	1
MARK3	0.00377757	9.45649e-08	0.753488	796.703	31.9313	944.226	32.5233	846.253	21.0368	985.615	7.75215	5.12675e-06	0.858604	-1.16468	TPC1 * 24 down vs TPC1 * 4	2.86402e-06	0.843764	-1.18517	RPMI * 24 down vs RPMI * 4	2.06668e-07	0.808332	-1.23712	RPMI * 24 down vs TPC1 * 4	0.000146346	0.89624	-1.11577	TPC1 * 24 down vs RPMI * 4	0.0398565	1.04383	1.04383	TPC1 * 4 up vs RPMI * 4	0.0173069	1.06219	1.06219	TPC1 * 24 up vs RPMI * 24	12.8212	8269.76	127.6	82302.5	0.103253	66.5984	7740.05	1
C15orf61	0.00378107	8.05251e-06	0.125877	45.7825	5.47319	25.8252	2.65293	34.279	6.0781	21.565	1.90005	0.0015162	1.58957	1.58957	TPC1 * 24 up vs TPC1 * 4	3.35209e-05	1.77279	1.77279	RPMI * 24 up vs RPMI * 4	5.00671e-06	2.123	2.123	RPMI * 24 up vs TPC1 * 4	0.0187711	1.32735	1.32735	TPC1 * 24 up vs RPMI * 4	0.196285	0.835038	-1.19755	TPC1 * 4 down vs RPMI * 4	0.00306473	0.748736	-1.33558	TPC1 * 24 down vs RPMI * 24	12.8176	248.493	55.0588	1067.42	2.70626	52.4658	232.642	1
MAP3K11	0.00378662	0.0801705	0.16069	1485.36	167.559	1844.33	193.719	1265.72	245.982	1309.55	227.117	0.773723	0.966532	-1.03463	TPC1 * 24 down vs TPC1 * 4	0.0329967	0.805367	-1.24167	RPMI * 24 down vs RPMI * 4	0.260995	1.13425	1.13425	RPMI * 24 up vs TPC1 * 4	0.00217862	0.686278	-1.45714	TPC1 * 24 down vs RPMI * 4	0.00372532	0.710042	-1.40837	TPC1 * 4 down vs RPMI * 4	0.166296	0.852131	-1.17353	TPC1 * 24 down vs RPMI * 24	12.8119	569145	3.65225	162244	2.23561	99312.8	533078	1
CENPB	0.00379392	0.00219751	0.500251	852.364	68.6146	744.888	40.479	754.994	52.2138	600.573	95.7836	0.00717462	1.25712	1.25712	TPC1 * 24 up vs TPC1 * 4	0.0439676	1.14428	1.14428	RPMI * 24 up vs RPMI * 4	0.000197125	1.41925	1.41925	RPMI * 24 up vs TPC1 * 4	0.835968	1.01357	1.01357	TPC1 * 24 up vs RPMI * 4	0.0106284	0.806259	-1.2403	TPC1 * 4 down vs RPMI * 4	0.0641297	0.885765	-1.12897	TPC1 * 24 down vs RPMI * 24	12.8044	58411.4	15.0356	68589.7	0.48312	2203.91	54741.9	1
OSBP2	0.00379655	0.0988722	0.20815	17.5235	6.03618	26.0093	6.3401	11.4089	6.13458	12.6567	2.03696	0.751274	0.901413	-1.10937	TPC1 * 24 down vs TPC1 * 4	0.0476512	0.673739	-1.48425	RPMI * 24 down vs RPMI * 4	0.229884	1.38453	1.38453	RPMI * 24 up vs TPC1 * 4	0.00255302	0.438645	-2.27975	TPC1 * 24 down vs RPMI * 4	0.00462539	0.48662	-2.05499	TPC1 * 4 down vs RPMI * 4	0.137971	0.65106	-1.53596	TPC1 * 24 down vs RPMI * 24	12.8017	378.977	3.20039	94.7432	1.76969	52.3892	355.244	1
STRN4	0.00382662	0.0666622	0.0290147	1137.45	106.249	1162.3	123.914	1078.59	103.653	836.865	94.1701	0.00793673	1.28884	1.28884	TPC1 * 24 up vs TPC1 * 4	0.74945	0.97862	-1.02185	RPMI * 24 down vs RPMI * 4	0.00191729	1.35918	1.35918	RPMI * 24 up vs TPC1 * 4	0.292541	0.927979	-1.07761	TPC1 * 24 down vs RPMI * 4	0.00106934	0.720009	-1.38887	TPC1 * 4 down vs RPMI * 4	0.453863	0.948252	-1.05457	TPC1 * 24 down vs RPMI * 24	12.771	147682	4.06737	47034.4	6.14512	71061.1	138766	1
FBL	0.00383277	5.63982e-06	0.43112	667.884	39.7987	536.335	31.5328	710.557	25.5635	604.219	24.4636	0.000391653	1.17599	1.17599	TPC1 * 24 up vs TPC1 * 4	6.10342e-05	1.24527	1.24527	RPMI * 24 up vs RPMI * 4	0.0130912	1.10537	1.10537	RPMI * 24 up vs TPC1 * 4	3.94628e-06	1.32484	1.32484	TPC1 * 24 up vs RPMI * 4	0.00914893	1.12657	1.12657	TPC1 * 4 up vs RPMI * 4	0.0748935	1.06389	1.06389	TPC1 * 24 up vs RPMI * 24	12.7648	12222.9	59.0985	56590	0.663723	635.551	11490.7	1
DPAGT1	0.00383877	0.113654	0.277629	502.816	20.0292	471.668	22.3932	529.483	27.8858	523.249	15.4716	0.694431	1.01191	1.01191	TPC1 * 24 up vs TPC1 * 4	0.0673685	1.06604	1.06604	RPMI * 24 up vs RPMI * 4	0.211746	0.960948	-1.04064	RPMI * 24 down vs TPC1 * 4	0.00286165	1.12258	1.12258	TPC1 * 24 up vs RPMI * 4	0.00599923	1.10936	1.10936	TPC1 * 4 up vs RPMI * 4	0.1108	1.05304	1.05304	TPC1 * 24 up vs RPMI * 24	12.7587	6122.93	2.91182	1397.39	1.29336	620.687	5758.84	1
CYP2U1	0.00385664	0.00188366	0.613195	25.4617	1.74454	17.7902	3.51406	18.4637	4.51908	12.5689	3.32612	0.0314348	1.46899	1.46899	TPC1 * 24 up vs TPC1 * 4	0.00808249	1.43122	1.43122	RPMI * 24 up vs RPMI * 4	0.000180494	2.02576	2.02576	RPMI * 24 up vs TPC1 * 4	0.785593	1.03785	1.03785	TPC1 * 24 up vs RPMI * 4	0.0519934	0.706508	-1.41541	TPC1 * 4 down vs RPMI * 4	0.0135525	0.725155	-1.37902	TPC1 * 24 down vs RPMI * 24	12.7406	149.311	15.7041	184.041	0.269367	3.15679	140.632	1
LYPLAL1	0.00386394	0.000706428	0.370212	242.9	13.7524	199.01	13.9033	264.151	23.8728	235.263	9.29521	0.0261708	1.12279	1.12279	TPC1 * 24 up vs TPC1 * 4	0.0023028	1.22054	1.22054	RPMI * 24 up vs RPMI * 4	0.515401	1.03246	1.03246	RPMI * 24 up vs TPC1 * 4	9.65618e-05	1.32732	1.32732	TPC1 * 24 up vs RPMI * 4	0.00789877	1.18217	1.18217	TPC1 * 4 up vs RPMI * 4	0.0868257	1.08749	1.08749	TPC1 * 24 up vs RPMI * 24	12.7333	3306.65	20.3963	5296.62	0.866738	225.079	3116.23	1
SH3TC1	0.00387135	0.140385	0.0680452	1264.56	190.155	1637.92	243.886	1101.8	226.489	1057.39	163.456	0.768203	1.04201	1.04201	TPC1 * 24 up vs TPC1 * 4	0.0262197	0.772053	-1.29525	RPMI * 24 down vs RPMI * 4	0.185039	1.19593	1.19593	RPMI * 24 up vs TPC1 * 4	0.0033955	0.672686	-1.48658	TPC1 * 24 down vs RPMI * 4	0.00196187	0.645567	-1.54903	TPC1 * 4 down vs RPMI * 4	0.290959	0.871296	-1.14772	TPC1 * 24 down vs RPMI * 24	12.7258	552474	2.49234	108202	4.02036	174538	520963	1
UBXN6	0.00387229	0.147627	0.32934	1245.43	196.123	1201.93	169.65	1036.52	108.934	826.454	168.051	0.0948399	1.25418	1.25418	TPC1 * 24 up vs TPC1 * 4	0.713828	1.03619	1.03619	RPMI * 24 up vs RPMI * 4	0.00353492	1.50696	1.50696	RPMI * 24 up vs TPC1 * 4	0.178818	0.862378	-1.15958	TPC1 * 24 down vs RPMI * 4	0.00706916	0.687604	-1.45433	TPC1 * 4 down vs RPMI * 4	0.0964647	0.832257	-1.20155	TPC1 * 24 down vs RPMI * 24	12.7249	341515	2.3957	64296.5	1.03376	27744.4	322060	1
AP5M1	0.00388079	0.000132713	0.0513196	607.686	42.3882	696.578	53.0312	644.857	62.3918	848.53	52.4325	0.000152243	0.759969	-1.31584	TPC1 * 24 down vs TPC1 * 4	0.035379	0.872388	-1.14628	RPMI * 24 down vs RPMI * 4	3.29238e-05	0.716162	-1.39633	RPMI * 24 down vs TPC1 * 4	0.193007	0.92575	-1.08021	TPC1 * 24 down vs RPMI * 4	0.00160484	1.21814	1.21814	TPC1 * 4 up vs RPMI * 4	0.341161	1.06117	1.06117	TPC1 * 24 up vs RPMI * 24	12.7164	35767.9	30.431	85594.6	4.68399	13174.9	33752.9	1
NUP58	0.00388689	0.436337	0.633934	1127.4	101.611	1112.87	79.569	1313.35	88.5885	1254	95.7287	0.378265	1.04733	1.04733	TPC1 * 24 up vs TPC1 * 4	0.826592	1.01305	1.01305	RPMI * 24 up vs RPMI * 4	0.0747272	0.899041	-1.1123	RPMI * 24 down vs TPC1 * 4	0.00935635	1.18015	1.18015	TPC1 * 24 up vs RPMI * 4	0.0503019	1.12681	1.12681	TPC1 * 4 up vs RPMI * 4	0.0141835	1.16494	1.16494	TPC1 * 24 up vs RPMI * 24	12.7103	106982	0.64844	5457.91	0.238728	2009.36	101004	1
SOGA1	0.003898	0.00838498	0.0098295	913.921	74.0118	1178.46	89.705	892.641	53.2058	896.284	112.473	0.952753	0.995935	-1.00408	TPC1 * 24 down vs TPC1 * 4	0.000875531	0.77552	-1.28946	RPMI * 24 down vs RPMI * 4	0.774592	1.01968	1.01968	RPMI * 24 up vs TPC1 * 4	0.000474729	0.757462	-1.3202	TPC1 * 24 down vs RPMI * 4	0.000526565	0.760553	-1.31483	TPC1 * 4 down vs RPMI * 4	0.72991	0.976715	-1.02384	TPC1 * 24 down vs RPMI * 24	12.6992	92087.9	9.91843	71923.2	9.38683	68068.3	87017.6	1
CAPN10	0.00390598	0.919051	0.269683	289.661	47.1129	313.952	53.8054	234.202	36.9436	205.124	45.0254	0.390085	1.14175	1.14175	TPC1 * 24 up vs TPC1 * 4	0.47066	0.922628	-1.08386	RPMI * 24 down vs RPMI * 4	0.0235516	1.41213	1.41213	RPMI * 24 up vs TPC1 * 4	0.0308367	0.745978	-1.34052	TPC1 * 24 down vs RPMI * 4	0.00591691	0.653361	-1.53055	TPC1 * 4 down vs RPMI * 4	0.114736	0.808536	-1.2368	TPC1 * 24 down vs RPMI * 24	12.6913	26990.4	0.0107722	22.9091	1.33925	2848.18	25520.3	1
KDM1B	0.00390969	0.0498575	0.341078	560.764	75.6949	594.002	36.5266	632.623	45.8176	721.287	57.7919	0.0445734	0.877075	-1.14015	TPC1 * 24 down vs TPC1 * 4	0.41691	0.944043	-1.05927	RPMI * 24 down vs RPMI * 4	0.00158037	0.777448	-1.28626	RPMI * 24 down vs TPC1 * 4	0.347898	1.06502	1.06502	TPC1 * 24 up vs RPMI * 4	0.00735872	1.21428	1.21428	TPC1 * 4 up vs RPMI * 4	0.0941484	1.12815	1.12815	TPC1 * 24 up vs RPMI * 24	12.6876	39658.5	4.75417	14860.4	0.9828	3072	37509.2	1
AIF1	0.00391036	0.0407461	0.53071	1251.91	420.642	1017.96	197.979	1849.58	267.63	1432.23	187.339	0.0598838	1.2914	1.2914	TPC1 * 24 up vs TPC1 * 4	0.266826	1.22982	1.22982	RPMI * 24 up vs RPMI * 4	0.387066	0.874102	-1.14403	RPMI * 24 down vs TPC1 * 4	0.00137162	1.81695	1.81695	TPC1 * 24 up vs RPMI * 4	0.0615378	1.40696	1.40696	TPC1 * 4 up vs RPMI * 4	0.0115906	1.47741	1.47741	TPC1 * 24 up vs RPMI * 24	12.6869	1024020	5.2556	424202	0.416759	33638.3	968570	1
ZNF404	0.00392907	7.41738e-05	0.245614	11.7227	2.20358	6.56019	2.49741	17.0128	1.20859	9.14822	2.65392	0.000296687	1.85969	1.85969	TPC1 * 24 up vs TPC1 * 4	0.0063588	1.78694	1.78694	RPMI * 24 up vs RPMI * 4	0.125912	1.28142	1.28142	RPMI * 24 up vs TPC1 * 4	2.26526e-05	2.59334	2.59334	TPC1 * 24 up vs RPMI * 4	0.124118	1.3945	1.3945	TPC1 * 4 up vs RPMI * 4	0.00546804	1.45127	1.45127	TPC1 * 24 up vs RPMI * 24	12.6684	62.0652	34.6393	169.705	1.49031	7.30131	58.7903	1
LOC155060	0.00393108	2.61613e-05	0.156242	61.673	6.49914	44.5957	10.1178	54.7755	4.22726	27.5005	4.39412	9.57939e-05	1.9918	1.9918	TPC1 * 24 up vs TPC1 * 4	0.00376504	1.38294	1.38294	RPMI * 24 up vs RPMI * 4	1.13457e-05	2.24261	2.24261	RPMI * 24 up vs TPC1 * 4	0.0540205	1.22827	1.22827	TPC1 * 24 up vs RPMI * 4	0.00373931	0.616663	-1.62163	TPC1 * 4 down vs RPMI * 4	0.173521	0.88816	-1.12592	TPC1 * 24 down vs RPMI * 24	12.6665	575.648	43.2844	1967.13	2.28821	103.992	545.36	1
ARID5B	0.00393142	0.00043027	0.4112	598.492	93.4898	808.123	53.9239	498.14	61.6554	644.656	80.8128	0.0161876	0.772722	-1.29413	TPC1 * 24 down vs TPC1 * 4	0.00176389	0.740595	-1.35027	RPMI * 24 down vs RPMI * 4	0.395778	0.928391	-1.07713	RPMI * 24 down vs TPC1 * 4	7.0994e-05	0.616415	-1.62228	TPC1 * 24 down vs RPMI * 4	0.00887773	0.797719	-1.25357	TPC1 * 4 down vs RPMI * 4	0.0796964	0.832324	-1.20145	TPC1 * 24 down vs RPMI * 24	12.6661	69601.1	23.0827	126841	0.724931	3983.54	65940.7	1
ERLIN2	0.00393389	0.0654413	0.584407	594.37	40.577	621.733	13.3718	650.331	24.0981	698.688	56.3399	0.0920372	0.930789	-1.07436	TPC1 * 24 down vs TPC1 * 4	0.320606	0.955989	-1.04604	RPMI * 24 down vs RPMI * 4	0.00192842	0.850695	-1.17551	RPMI * 24 down vs TPC1 * 4	0.300169	1.046	1.046	TPC1 * 24 up vs RPMI * 4	0.0129898	1.12377	1.12377	TPC1 * 4 up vs RPMI * 4	0.0556472	1.09415	1.09415	TPC1 * 24 up vs RPMI * 24	12.6637	17666.5	4.10986	5733.45	0.315936	440.745	16740.6	1
A4GALT	0.00394302	0.13376	0.580221	28.0207	10.8212	38.6121	13.7786	13.4772	7.89067	18.5367	3.1003	0.476313	0.727055	-1.37541	TPC1 * 24 down vs TPC1 * 4	0.149713	0.725699	-1.37798	RPMI * 24 down vs RPMI * 4	0.193287	1.51164	1.51164	RPMI * 24 up vs TPC1 * 4	0.00331065	0.34904	-2.865	TPC1 * 24 down vs RPMI * 4	0.0129032	0.480074	-2.08301	TPC1 * 4 down vs RPMI * 4	0.056183	0.480971	-2.07913	TPC1 * 24 down vs RPMI * 24	12.6547	1198.47	2.58642	244.948	0.32312	30.6013	1136.47	1
SH2D3A	0.00394354	0.26971	0.508296	12.2387	4.77875	9.22687	2.36326	5.29615	3.34519	4.51763	1.81751	0.742575	1.17233	1.17233	TPC1 * 24 up vs TPC1 * 4	0.217891	1.32642	1.32642	RPMI * 24 up vs RPMI * 4	0.00595792	2.7091	2.7091	RPMI * 24 up vs TPC1 * 4	0.115435	0.573992	-1.74218	TPC1 * 24 down vs RPMI * 4	0.0647566	0.489617	-2.04241	TPC1 * 4 down vs RPMI * 4	0.0111183	0.432738	-2.31087	TPC1 * 24 down vs RPMI * 24	12.6542	135.764	1.33909	14.3668	0.464886	4.98766	128.745	1
GLTSCR2	0.00396355	7.44947e-05	0.163493	1456.22	200.953	1086.37	225.073	1282.14	51.0925	662.645	139.596	0.000218515	1.93489	1.93489	TPC1 * 24 up vs TPC1 * 4	0.00901915	1.34045	1.34045	RPMI * 24 up vs RPMI * 4	2.28274e-05	2.19759	2.19759	RPMI * 24 up vs TPC1 * 4	0.125622	1.18021	1.18021	TPC1 * 24 up vs RPMI * 4	0.00390194	0.609965	-1.63944	TPC1 * 4 down vs RPMI * 4	0.168945	0.88046	-1.13577	TPC1 * 24 down vs RPMI * 24	12.6346	357363	34.6065	978825	2.2034	62321.8	339413	1
PPFIA1	0.00396779	0.119466	0.0327724	1344.98	117.142	1498.1	22.868	1568.41	48.0694	1540.85	76.695	0.612331	1.01788	1.01788	TPC1 * 24 up vs TPC1 * 4	0.0135438	0.897789	-1.11385	RPMI * 24 down vs RPMI * 4	0.00304401	0.87288	-1.14563	RPMI * 24 down vs TPC1 * 4	0.20904	1.04693	1.04693	TPC1 * 24 up vs RPMI * 4	0.435241	1.02854	1.02854	TPC1 * 4 up vs RPMI * 4	0.00119144	1.16612	1.16612	TPC1 * 24 up vs RPMI * 24	12.6305	70850.8	2.81082	15767.3	5.81939	32643.9	67314	1
ZFP69	0.00398602	0.00042342	0.00685211	57.3757	7.4578	37.4898	1.07113	58.0982	2.66902	54.2656	5.76331	0.29288	1.07063	1.07063	TPC1 * 24 up vs TPC1 * 4	9.79219e-05	1.53044	1.53044	RPMI * 24 up vs RPMI * 4	0.389581	1.05731	1.05731	RPMI * 24 up vs TPC1 * 4	7.08439e-05	1.54971	1.54971	TPC1 * 24 up vs RPMI * 4	0.000422536	1.44748	1.44748	TPC1 * 4 up vs RPMI * 4	0.83918	1.01259	1.01259	TPC1 * 24 up vs RPMI * 24	12.6128	306.193	23.1735	562.568	10.6155	257.707	291.317	1
KIAA0196	0.00400658	0.173466	0.273633	974.263	125.007	988.865	74.2789	1091.18	99.0886	1217.5	83.4649	0.0914745	0.896248	-1.11576	TPC1 * 24 down vs TPC1 * 4	0.835618	0.985234	-1.01499	RPMI * 24 down vs RPMI * 4	0.00412683	0.800215	-1.24966	RPMI * 24 down vs TPC1 * 4	0.163078	1.10347	1.10347	TPC1 * 24 up vs RPMI * 4	0.0061044	1.23121	1.23121	TPC1 * 4 up vs RPMI * 4	0.115258	1.12001	1.12001	TPC1 * 24 up vs RPMI * 24	12.5929	119409	2.09428	19858.5	1.31621	12480.6	113787	1
OGFRL1	0.00400692	3.85902e-05	0.178601	792.469	51.3055	599.301	95.8498	989.226	89.7564	683.102	71.6054	0.000141662	1.44814	1.44814	TPC1 * 24 up vs TPC1 * 4	0.00475825	1.32232	1.32232	RPMI * 24 up vs RPMI * 4	0.0741097	1.1601	1.1601	RPMI * 24 up vs TPC1 * 4	1.48598e-05	1.65063	1.65063	TPC1 * 24 up vs RPMI * 4	0.159713	1.13983	1.13983	TPC1 * 4 up vs RPMI * 4	0.00422747	1.24828	1.24828	TPC1 * 24 up vs RPMI * 24	12.5926	78713	39.8821	249293	2.04117	12758.8	75009	1
MOB3B	0.00402119	0.0466777	0.972589	326.793	82.0866	524.185	265.868	644.456	208.802	848.195	99.5457	0.137242	0.759797	-1.31614	TPC1 * 24 down vs TPC1 * 4	0.148793	0.623431	-1.60403	RPMI * 24 down vs RPMI * 4	0.00153801	0.385281	-2.59551	RPMI * 24 down vs TPC1 * 4	0.365696	1.22944	1.22944	TPC1 * 24 up vs RPMI * 4	0.0262894	1.61812	1.61812	TPC1 * 4 up vs RPMI * 4	0.0287959	1.97206	1.97206	TPC1 * 24 up vs RPMI * 24	12.5789	411744	4.91572	160906	0.00123098	40.2937	392796	1
ZNF204P	0.00403571	0.0735643	0.0414176	26.4574	11.1625	11.6991	2.63144	6.19013	5.80387	7.31315	5.3173	0.823216	0.846439	-1.18142	TPC1 * 24 down vs TPC1 * 4	0.0110469	2.2615	2.2615	RPMI * 24 up vs RPMI * 4	0.00213778	3.61779	3.61779	RPMI * 24 up vs TPC1 * 4	0.284554	0.529114	-1.88995	TPC1 * 24 down vs RPMI * 4	0.390016	0.625106	-1.59973	TPC1 * 4 down vs RPMI * 4	0.00141775	0.233966	-4.27413	TPC1 * 24 down vs RPMI * 24	12.565	607.78	3.84368	185.922	5.21424	252.218	580.452	1
PER1	0.00403822	0.0280411	0.240315	419.105	56.9288	384.123	52.176	355.109	65.1782	251.643	45.6078	0.0215893	1.41116	1.41116	TPC1 * 24 up vs TPC1 * 4	0.389691	1.09107	1.09107	RPMI * 24 up vs RPMI * 4	0.0010837	1.66548	1.66548	RPMI * 24 up vs TPC1 * 4	0.473404	0.924466	-1.08171	TPC1 * 24 down vs RPMI * 4	0.00546995	0.65511	-1.52646	TPC1 * 4 down vs RPMI * 4	0.128483	0.847302	-1.18022	TPC1 * 24 down vs RPMI * 24	12.5626	38603.2	6.23776	19167.9	1.52626	4690	36874.5	1
SPINT2	0.00404916	0.0230142	0.180822	347.712	91.0861	310.195	31.5879	504.983	58.8845	377.43	57.4456	0.0147131	1.33795	1.33795	TPC1 * 24 up vs TPC1 * 4	0.418788	1.12095	1.12095	RPMI * 24 up vs RPMI * 4	0.519727	0.921264	-1.08547	RPMI * 24 down vs TPC1 * 4	0.000949507	1.62795	1.62795	TPC1 * 24 up vs RPMI * 4	0.159325	1.21675	1.21675	TPC1 * 4 up vs RPMI * 4	0.00430269	1.4523	1.4523	TPC1 * 24 up vs RPMI * 24	12.5522	50402.7	6.78585	27248.4	2.01881	8106.46	48185.6	1
CD1D	0.00406233	0.004281	0.589533	41.157	5.28136	25.4543	11.0913	62.8957	15.8505	41.3082	6.97492	0.0139392	1.5226	1.5226	TPC1 * 24 up vs TPC1 * 4	0.058384	1.6169	1.6169	RPMI * 24 up vs RPMI * 4	0.984258	0.996339	-1.00367	RPMI * 24 down vs TPC1 * 4	0.00031571	2.47093	2.47093	TPC1 * 24 up vs RPMI * 4	0.056332	1.62284	1.62284	TPC1 * 4 up vs RPMI * 4	0.0134273	1.52819	1.52819	TPC1 * 24 up vs RPMI * 24	12.5396	1413.21	12.3387	1390.56	0.307284	34.6307	1352.39	1
CEP170B	0.00406729	0.311187	0.967484	30.6047	6.81507	26.6986	3.51724	17.8724	7.8949	14.2622	8.99986	0.486379	1.25313	1.25313	TPC1 * 24 up vs TPC1 * 4	0.452165	1.1463	1.1463	RPMI * 24 up vs RPMI * 4	0.00694187	2.14587	2.14587	RPMI * 24 up vs TPC1 * 4	0.10458	0.669413	-1.49385	TPC1 * 24 down vs RPMI * 4	0.0292749	0.534192	-1.87199	TPC1 * 4 down vs RPMI * 4	0.0262779	0.583975	-1.7124	TPC1 * 24 down vs RPMI * 24	12.5349	633.463	1.11792	56.4952	0.0017324	0.0875484	606.43	1
SQSTM1	0.0040699	0.646486	0.447276	9352.11	1370.98	10013	445.267	7903	741.104	7737.13	1342.18	0.827333	1.02144	1.02144	TPC1 * 24 up vs TPC1 * 4	0.391878	0.934	-1.07066	RPMI * 24 down vs RPMI * 4	0.05074	1.20873	1.20873	RPMI * 24 up vs TPC1 * 4	0.0150109	0.789277	-1.26698	TPC1 * 24 down vs RPMI * 4	0.00992068	0.772711	-1.29414	TPC1 * 4 down vs RPMI * 4	0.075233	0.84505	-1.18336	TPC1 * 24 down vs RPMI * 24	12.5325	13875200	0.2213	245009	0.617337	683476	13285600	1
YDJC	0.00408602	0.23206	0.0648084	64.3021	6.21298	68.0882	12.7524	56.9398	9.94559	40.84	9.09153	0.0382455	1.39422	1.39422	TPC1 * 24 up vs TPC1 * 4	0.59418	0.944394	-1.05888	RPMI * 24 down vs RPMI * 4	0.00535025	1.57449	1.57449	RPMI * 24 up vs TPC1 * 4	0.13301	0.836266	-1.19579	TPC1 * 24 down vs RPMI * 4	0.00196599	0.59981	-1.6672	TPC1 * 4 down vs RPMI * 4	0.308131	0.885505	-1.1293	TPC1 * 24 down vs RPMI * 24	12.5173	1197.88	1.58444	151.628	4.13226	395.452	1148.38	1
PDS5A	0.00410563	0.4625	0.0135532	2135.54	97.5932	2057.34	50.6149	2159.18	77.7125	2293.06	58.3263	0.0240588	0.941615	-1.06201	TPC1 * 24 down vs TPC1 * 4	0.157553	1.03801	1.03801	RPMI * 24 up vs RPMI * 4	0.0103393	0.931306	-1.07376	RPMI * 24 down vs TPC1 * 4	0.0732236	1.0495	1.0495	TPC1 * 24 up vs RPMI * 4	0.000673069	1.11458	1.11458	TPC1 * 4 up vs RPMI * 4	0.656739	1.01107	1.01107	TPC1 * 24 up vs RPMI * 24	12.4989	67267.3	0.576086	3100.42	8.35736	44978.3	64582.5	1
SELPLG	0.00410586	7.38936e-06	0.0854317	1043.07	94.9314	632.966	73.5102	1438.55	220.759	754.398	149.536	2.47449e-05	1.90689	1.90689	TPC1 * 24 up vs TPC1 * 4	0.00187052	1.64791	1.64791	RPMI * 24 up vs RPMI * 4	0.0162782	1.38266	1.38266	RPMI * 24 up vs TPC1 * 4	4.91924e-06	2.27271	2.27271	TPC1 * 24 up vs RPMI * 4	0.262965	1.19184	1.19184	TPC1 * 4 up vs RPMI * 4	0.00241654	1.37915	1.37915	TPC1 * 24 up vs RPMI * 24	12.4986	267194	56.0117	1197410	3.51304	75101.2	256534	1
RNF2	0.00410878	0.717716	0.0588473	287.276	12.9958	265.894	21.2975	299.871	15.1469	314.812	18.9561	0.248002	0.95254	-1.04983	TPC1 * 24 down vs TPC1 * 4	0.107825	1.08042	1.08042	RPMI * 24 up vs RPMI * 4	0.0449709	0.912532	-1.09585	RPMI * 24 down vs TPC1 * 4	0.0172366	1.12779	1.12779	TPC1 * 24 up vs RPMI * 4	0.00184083	1.18398	1.18398	TPC1 * 4 up vs RPMI * 4	0.326224	1.04384	1.04384	TPC1 * 24 up vs RPMI * 24	12.4959	3783.89	0.137017	41.49	4.35719	1319.4	3633.72	1
2015-09-01	0.00413017	0.00119289	0.0237376	2502.76	111.584	2621.86	103.051	2571.74	178.995	3069.1	174.146	0.00042422	0.837945	-1.1934	TPC1 * 24 down vs TPC1 * 4	0.271542	0.954572	-1.04759	RPMI * 24 down vs RPMI * 4	0.000140646	0.81547	-1.22629	RPMI * 24 down vs TPC1 * 4	0.636367	0.980881	-1.01949	TPC1 * 24 down vs RPMI * 4	0.000982664	1.17058	1.17058	TPC1 * 4 up vs RPMI * 4	0.517097	1.02756	1.02756	TPC1 * 24 up vs RPMI * 24	12.476	266476	17.7925	380033	6.69864	143077	256310	1
C19orf25	0.00413911	0.429574	0.136134	217.619	25.4825	231.436	33.2274	183.373	39.3115	140.596	41.4856	0.113413	1.30425	1.30425	TPC1 * 24 up vs TPC1 * 4	0.591378	0.940302	-1.06349	RPMI * 24 down vs RPMI * 4	0.00963005	1.54783	1.54783	RPMI * 24 up vs TPC1 * 4	0.0791186	0.792328	-1.2621	TPC1 * 24 down vs RPMI * 4	0.00347371	0.607496	-1.6461	TPC1 * 4 down vs RPMI * 4	0.196642	0.842631	-1.18676	TPC1 * 24 down vs RPMI * 24	12.4677	15646.5	0.668312	838.709	2.55206	3202.75	15059.6	1
RGMB	0.00414856	0.0962476	0.158414	25.0892	10.3816	13.9236	2.36581	8.10282	4.18646	7.0882	7.16182	0.835199	1.14314	1.14314	TPC1 * 24 up vs TPC1 * 4	0.0374049	1.80192	1.80192	RPMI * 24 up vs RPMI * 4	0.00266183	3.53958	3.53958	RPMI * 24 up vs TPC1 * 4	0.246	0.581948	-1.71837	TPC1 * 24 down vs RPMI * 4	0.177579	0.509078	-1.96434	TPC1 * 4 down vs RPMI * 4	0.00392787	0.32296	-3.09636	TPC1 * 24 down vs RPMI * 24	12.4589	567.48	3.25719	148.359	2.26229	103.043	546.577	1
PNPLA8	0.00416236	1.54899e-10	0.00250465	673.49	16.1251	915.916	47.0643	669.288	23.0334	1026.92	25.6977	1.1269e-09	0.651743	-1.53435	TPC1 * 24 down vs TPC1 * 4	9.19469e-08	0.735318	-1.35995	RPMI * 24 down vs RPMI * 4	1.29149e-09	0.655834	-1.52477	RPMI * 24 down vs TPC1 * 4	7.60317e-08	0.730731	-1.36849	TPC1 * 24 down vs RPMI * 4	0.000227264	1.1212	1.1212	TPC1 * 4 up vs RPMI * 4	0.847675	0.993761	-1.00628	TPC1 * 24 down vs RPMI * 24	12.4462	11406.8	392.877	360070	14.4818	13272.5	10997.9	1
PRF1	0.00419284	0.174652	0.707472	81.2964	30.8229	62.0104	11.7686	40.0443	16.4917	28.8711	20.5438	0.468572	1.387	1.387	TPC1 * 24 up vs TPC1 * 4	0.220684	1.31101	1.31101	RPMI * 24 up vs RPMI * 4	0.00428559	2.81584	2.81584	RPMI * 24 up vs TPC1 * 4	0.166875	0.645766	-1.54855	TPC1 * 24 down vs RPMI * 4	0.0464334	0.465585	-2.14783	TPC1 * 4 down vs RPMI * 4	0.0171656	0.492571	-2.03017	TPC1 * 24 down vs RPMI * 24	12.4182	5534.1	2.08184	927.757	0.147695	65.8191	5347.72	1
PIP5K1C	0.00419413	0.299073	0.119137	1048.14	147.825	1315.96	266.586	869.278	168.962	811.827	169.709	0.682488	1.07077	1.07077	TPC1 * 24 up vs TPC1 * 4	0.0743869	0.79648	-1.25552	RPMI * 24 down vs RPMI * 4	0.11031	1.29108	1.29108	RPMI * 24 up vs TPC1 * 4	0.00683907	0.660566	-1.51385	TPC1 * 24 down vs RPMI * 4	0.00315829	0.616909	-1.62098	TPC1 * 4 down vs RPMI * 4	0.216356	0.829356	-1.20575	TPC1 * 24 down vs RPMI * 24	12.417	466476	1.17807	44257	2.81637	105804	450809	1
SMC3	0.00419715	0.00828556	0.26074	1066.14	45.7057	1126.87	85.1506	1138.17	46.2581	1271.47	60.3382	0.00978773	0.895163	-1.11711	TPC1 * 24 down vs TPC1 * 4	0.187753	0.94611	-1.05696	RPMI * 24 down vs RPMI * 4	0.000494527	0.838514	-1.19259	RPMI * 24 down vs TPC1 * 4	0.799315	1.01003	1.01003	TPC1 * 24 up vs RPMI * 4	0.00604237	1.12832	1.12832	TPC1 * 4 up vs RPMI * 4	0.123454	1.06756	1.06756	TPC1 * 24 up vs RPMI * 24	12.4143	46926.4	9.95893	37645.1	1.39316	5266.2	45360.4	1
LMNB1	0.00421282	1.21787e-05	0.00980678	236.099	25.8629	313.245	45.1908	244.786	47.1235	438.629	29.4397	1.08655e-05	0.558072	-1.79188	TPC1 * 24 down vs TPC1 * 4	0.0142083	0.753722	-1.32675	RPMI * 24 down vs RPMI * 4	7.01667e-06	0.538267	-1.85781	RPMI * 24 down vs TPC1 * 4	0.0258043	0.781455	-1.27966	TPC1 * 24 down vs RPMI * 4	0.000553457	1.40028	1.40028	TPC1 * 4 up vs RPMI * 4	0.752496	1.03679	1.03679	TPC1 * 24 up vs RPMI * 24	12.4	17975.2	50.6581	73434.3	9.39447	13618.3	17395.3	1
GPC2	0.00421817	0.149937	0.267264	10.679	3.31266	7.13717	1.94338	4.5382	2.94166	4.04687	2.02362	0.7955	1.12141	1.12141	TPC1 * 24 up vs TPC1 * 4	0.0802714	1.49625	1.49625	RPMI * 24 up vs RPMI * 4	0.00380192	2.63883	2.63883	RPMI * 24 up vs TPC1 * 4	0.186304	0.635854	-1.57269	TPC1 * 24 down vs RPMI * 4	0.121416	0.567013	-1.76363	TPC1 * 4 down vs RPMI * 4	0.00619942	0.424965	-2.35313	TPC1 * 24 down vs RPMI * 24	12.3952	85.2132	2.36611	16.2663	1.35359	9.30553	82.4965	1
KLHL25	0.00421868	0.365847	0.66802	58.3584	11.5457	50.4434	10.6074	35.6354	12.4202	32.7654	11.2549	0.729711	1.08759	1.08759	TPC1 * 24 up vs TPC1 * 4	0.34861	1.15691	1.15691	RPMI * 24 up vs RPMI * 4	0.00831301	1.7811	1.7811	RPMI * 24 up vs TPC1 * 4	0.0929956	0.706443	-1.41554	TPC1 * 24 down vs RPMI * 4	0.0500205	0.649548	-1.53953	TPC1 * 4 down vs RPMI * 4	0.016035	0.61063	-1.63765	TPC1 * 24 down vs RPMI * 24	12.3947	1632.24	0.88325	116.314	0.193272	25.4517	1580.26	1
LILRA6	0.00422951	9.91985e-05	0.97039	591.823	88.8338	414.283	44.484	699.548	68.2295	524.354	28.194	0.00175094	1.33411	1.33411	TPC1 * 24 up vs TPC1 * 4	0.00159023	1.42855	1.42855	RPMI * 24 up vs RPMI * 4	0.149084	1.12867	1.12867	RPMI * 24 up vs TPC1 * 4	2.8573e-05	1.68858	1.68858	TPC1 * 24 up vs RPMI * 4	0.0271443	1.26569	1.26569	TPC1 * 4 up vs RPMI * 4	0.0299472	1.18202	1.18202	TPC1 * 24 up vs RPMI * 24	12.3849	47435.5	32.4851	124421	0.00143648	5.50189	45961.3	1
GALNS	0.00423743	0.727198	0.242813	473.309	47.0488	495.657	69.0619	414.583	30.0505	373.916	51.3669	0.28414	1.10876	1.10876	TPC1 * 24 up vs TPC1 * 4	0.549309	0.954912	-1.04722	RPMI * 24 down vs RPMI * 4	0.0179223	1.26582	1.26582	RPMI * 24 up vs TPC1 * 4	0.0451845	0.836432	-1.19555	TPC1 * 24 down vs RPMI * 4	0.00571194	0.754385	-1.32558	TPC1 * 4 down vs RPMI * 4	0.131397	0.875926	-1.14165	TPC1 * 24 down vs RPMI * 24	12.3777	32568.1	0.12754	335.58	1.50918	3970.92	31574.2	1
C11orf31	0.00424477	0.00907744	0.528564	355.695	37.5139	312.072	40.8434	304.784	29.6624	238.122	32.9488	0.0209598	1.27995	1.27995	TPC1 * 24 up vs TPC1 * 4	0.107814	1.13978	1.13978	RPMI * 24 up vs RPMI * 4	0.000528804	1.49375	1.49375	RPMI * 24 up vs TPC1 * 4	0.776499	0.976644	-1.02391	TPC1 * 24 down vs RPMI * 4	0.012235	0.763033	-1.31056	TPC1 * 4 down vs RPMI * 4	0.0653389	0.856868	-1.16704	TPC1 * 24 down vs RPMI * 24	12.3711	15590.6	9.65117	12162.8	0.421201	530.814	15122.9	1
IGFBP6	0.00424562	0.597973	0.596161	19.0354	2.99359	16.6106	6.08687	9.96708	5.02856	9.97314	2.90948	0.9985	0.999392	-1.00061	TPC1 * 24 down vs TPC1 * 4	0.457375	1.14598	1.14598	RPMI * 24 up vs RPMI * 4	0.0140896	1.90867	1.90867	RPMI * 24 up vs TPC1 * 4	0.0571377	0.600042	-1.66655	TPC1 * 24 down vs RPMI * 4	0.0573329	0.600407	-1.66554	TPC1 * 4 down vs RPMI * 4	0.0140395	0.523606	-1.90983	TPC1 * 24 down vs RPMI * 24	12.3704	246.674	0.293384	5.8503	0.296333	5.90911	239.289	1
ECHDC2	0.00426384	0.00034393	0.830213	32.6706	3.79868	18.5542	6.86983	22.8091	7.61262	7.38128	4.86613	0.00335216	3.09013	3.09013	TPC1 * 24 up vs TPC1 * 4	0.00593312	1.76081	1.76081	RPMI * 24 up vs RPMI * 4	6.44815e-05	4.42614	4.42614	RPMI * 24 up vs TPC1 * 4	0.334505	1.22932	1.22932	TPC1 * 24 up vs RPMI * 4	0.0215609	0.397822	-2.51369	TPC1 * 4 down vs RPMI * 4	0.0380433	0.698155	-1.43235	TPC1 * 24 down vs RPMI * 24	12.354	442.446	24.3721	872.859	0.0480285	1.72009	429.767	1
LFNG	0.00427889	7.96953e-05	0.0604852	803.058	83.8553	1179.87	79.346	734.423	97.4948	913.863	116.038	0.0206398	0.803646	-1.24433	TPC1 * 24 down vs TPC1 * 4	0.000117242	0.680635	-1.46922	RPMI * 24 down vs RPMI * 4	0.12589	0.878751	-1.13798	RPMI * 24 down vs TPC1 * 4	2.49026e-05	0.622463	-1.60652	TPC1 * 24 down vs RPMI * 4	0.00193109	0.774548	-1.29107	TPC1 * 4 down vs RPMI * 4	0.328328	0.914532	-1.09345	TPC1 * 24 down vs RPMI * 24	12.3406	111983	34.0974	309413	4.29274	38953.8	108892	1
CROCC	0.00428871	0.000969744	0.356231	183.401	38.5349	133.218	29.4207	145.461	15.4624	66.7494	30.7629	0.00280171	2.17921	2.17921	TPC1 * 24 up vs TPC1 * 4	0.0343235	1.3767	1.3767	RPMI * 24 up vs RPMI * 4	0.000126058	2.74761	2.74761	RPMI * 24 up vs TPC1 * 4	0.571117	1.0919	1.0919	TPC1 * 24 up vs RPMI * 4	0.00819634	0.501054	-1.99579	TPC1 * 4 down vs RPMI * 4	0.0962685	0.79313	-1.26083	TPC1 * 24 down vs RPMI * 24	12.3318	10901.2	18.7942	16613.8	0.92068	813.873	10607.9	1
LASP1	0.00429022	0.566117	0.892453	8137.46	318.708	8053.08	496.446	7507.66	316.822	7371.73	330.565	0.616	1.01844	1.01844	TPC1 * 24 up vs TPC1 * 4	0.754795	1.01048	1.01048	RPMI * 24 up vs RPMI * 4	0.0133213	1.10387	1.10387	RPMI * 24 up vs TPC1 * 4	0.0611431	0.932272	-1.07265	TPC1 * 24 down vs RPMI * 4	0.0240694	0.915392	-1.09243	TPC1 * 4 down vs RPMI * 4	0.0344264	0.922605	-1.08389	TPC1 * 24 down vs RPMI * 24	12.3305	1719120	0.348132	48536.9	0.0190712	2658.93	1673050	1
RTKN	0.00429464	0.00108939	0.645189	14.8666	1.49515	9.67833	1.8969	10.5082	2.90046	6.35346	2.2159	0.0198561	1.65393	1.65393	TPC1 * 24 up vs TPC1 * 4	0.00574995	1.53607	1.53607	RPMI * 24 up vs RPMI * 4	0.000135937	2.33993	2.33993	RPMI * 24 up vs TPC1 * 4	0.60157	1.08574	1.08574	TPC1 * 24 up vs RPMI * 4	0.0527721	0.656462	-1.52332	TPC1 * 4 down vs RPMI * 4	0.015559	0.70683	-1.41477	TPC1 * 24 down vs RPMI * 24	12.3265	59.0335	18.2271	87.2922	0.223063	1.06828	57.4696	1
NFIC	0.00431217	0.0626068	0.0291905	748.449	59.9348	884.179	23.9775	717.482	54.3539	704.795	85.177	0.769846	1.018	1.018	TPC1 * 24 up vs TPC1 * 4	0.00760708	0.84649	-1.18135	RPMI * 24 down vs RPMI * 4	0.323428	1.06194	1.06194	RPMI * 24 up vs TPC1 * 4	0.00199042	0.811467	-1.23234	TPC1 * 24 down vs RPMI * 4	0.00116474	0.797118	-1.25452	TPC1 * 4 down vs RPMI * 4	0.479111	0.958625	-1.04316	TPC1 * 24 down vs RPMI * 24	12.311	44247.5	4.21231	15139.6	6.12878	22027.7	43129.7	1
NUDT16L1	0.00432636	0.976197	0.770739	245.841	33.6684	242.779	26.7782	202.301	7.21614	206.06	13.8697	0.820207	0.981755	-1.01858	TPC1 * 24 down vs TPC1 * 4	0.853073	1.01261	1.01261	RPMI * 24 up vs RPMI * 4	0.0301362	1.19306	1.19306	RPMI * 24 up vs TPC1 * 4	0.0278484	0.833271	-1.20009	TPC1 * 24 down vs RPMI * 4	0.0425152	0.848757	-1.17819	TPC1 * 4 down vs RPMI * 4	0.0196501	0.822891	-1.21523	TPC1 * 24 down vs RPMI * 24	12.2985	6441.57	0.000928101	0.48611	0.0888524	46.5381	6285.22	1
BLOC1S4	0.00432938	0.206683	0.598782	148.084	11.2263	134.505	23.7367	118.78	9.60685	113.027	7.56125	0.584613	1.0509	1.0509	TPC1 * 24 up vs TPC1 * 4	0.209506	1.10096	1.10096	RPMI * 24 up vs RPMI * 4	0.00504663	1.31017	1.31017	RPMI * 24 up vs TPC1 * 4	0.150577	0.88309	-1.13239	TPC1 * 24 down vs RPMI * 4	0.0578161	0.84032	-1.19002	TPC1 * 4 down vs RPMI * 4	0.01431	0.80211	-1.24671	TPC1 * 24 down vs RPMI * 24	12.2958	2578.83	1.78196	373.733	0.292074	61.2572	2516.78	1
EIF2S3	0.00433057	0.00389293	0.416993	1751.27	73.1701	1949.66	136.401	1947.05	56.1225	2069.71	73.0988	0.0781319	0.940734	-1.063	TPC1 * 24 down vs TPC1 * 4	0.00894151	0.898248	-1.11328	RPMI * 24 down vs RPMI * 4	0.000309447	0.846144	-1.18183	RPMI * 24 down vs TPC1 * 4	0.968011	0.998662	-1.00134	TPC1 * 24 down vs RPMI * 4	0.0838731	1.06158	1.06158	TPC1 * 4 up vs RPMI * 4	0.0096483	1.11179	1.11179	TPC1 * 24 up vs RPMI * 24	12.2948	99748.7	12.7043	103071	0.706651	5733.12	97357	1
PARP9	0.00433485	0.10083	0.863447	309.187	51.4809	260.775	27.6535	391.731	48.9437	352.03	63.4024	0.279516	1.11278	1.11278	TPC1 * 24 up vs TPC1 * 4	0.192433	1.18565	1.18565	RPMI * 24 up vs RPMI * 4	0.2451	0.878298	-1.13857	RPMI * 24 down vs TPC1 * 4	0.00284346	1.50218	1.50218	TPC1 * 24 up vs RPMI * 4	0.0230865	1.34994	1.34994	TPC1 * 4 up vs RPMI * 4	0.036396	1.26697	1.26697	TPC1 * 24 up vs RPMI * 24	12.291	30206.3	3.15922	7764.06	0.0308762	75.8808	29491	1
PCED1B-AS1	0.00433656	0.16273	0.415226	37.6568	15.0238	25.8786	5.32888	15.6813	7.39558	12.4306	9.98086	0.657262	1.26151	1.26151	TPC1 * 24 up vs TPC1 * 4	0.12518	1.45513	1.45513	RPMI * 24 up vs RPMI * 4	0.00414218	3.02938	3.02938	RPMI * 24 up vs TPC1 * 4	0.17903	0.605955	-1.65029	TPC1 * 24 down vs RPMI * 4	0.0842873	0.480341	-2.08186	TPC1 * 4 down vs RPMI * 4	0.00961624	0.416426	-2.40139	TPC1 * 24 down vs RPMI * 24	12.2895	1254.83	2.21211	225.869	0.712184	72.7182	1225.27	1
LOC100272216	0.00436076	0.00204241	0.0249586	30.3128	9.68482	19.1721	12.5984	80.0898	26.3185	26.9027	11.5362	0.000630998	2.97702	2.97702	TPC1 * 24 up vs TPC1 * 4	0.35619	1.58108	1.58108	RPMI * 24 up vs RPMI * 4	0.773982	1.12676	1.12676	RPMI * 24 up vs TPC1 * 4	0.000205343	4.17741	4.17741	TPC1 * 24 up vs RPMI * 4	0.518087	1.40322	1.40322	TPC1 * 4 up vs RPMI * 4	0.00105478	2.64212	2.64212	TPC1 * 24 up vs RPMI * 24	12.2684	3307.12	15.3509	4138.07	6.55838	1767.91	3234.78	1
SAMSN1	0.00437119	0.000517612	0.826679	283.059	154.04	540.253	61.6829	471.537	82.0789	754.47	136.532	0.00455468	0.624991	-1.60002	TPC1 * 24 down vs TPC1 * 4	0.00818261	0.523938	-1.90862	RPMI * 24 down vs RPMI * 4	8.51884e-05	0.375176	-2.66541	RPMI * 24 down vs TPC1 * 4	0.414668	0.872807	-1.14573	TPC1 * 24 down vs RPMI * 4	0.0218116	1.39651	1.39651	TPC1 * 4 up vs RPMI * 4	0.038939	1.66586	1.66586	TPC1 * 24 up vs RPMI * 24	12.2593	162163	22.0549	291737	0.0500855	662.518	158733	1
PRKCQ-AS1	0.00437596	0.171435	0.0969991	41.5264	16.0098	24.7706	1.91667	14.2369	11.1458	16.0161	6.3105	0.811064	0.888912	-1.12497	TPC1 * 24 down vs TPC1 * 4	0.0400893	1.67644	1.67644	RPMI * 24 up vs RPMI * 4	0.00435014	2.59279	2.59279	RPMI * 24 up vs TPC1 * 4	0.173555	0.574752	-1.73988	TPC1 * 24 down vs RPMI * 4	0.252377	0.64658	-1.5466	TPC1 * 4 down vs RPMI * 4	0.00277943	0.34284	-2.91681	TPC1 * 24 down vs RPMI * 24	12.2551	1299.16	2.11585	224.301	3.24073	343.55	1272.12	1
MAP7D1	0.00438655	0.000537939	0.309057	2177.7	234.925	2899.4	254.962	1871.05	231.206	2325.46	282.205	0.0252878	0.804591	-1.24287	TPC1 * 24 down vs TPC1 * 4	0.00159314	0.751084	-1.33141	RPMI * 24 down vs RPMI * 4	0.422508	0.936458	-1.06785	RPMI * 24 down vs TPC1 * 4	8.75124e-05	0.645321	-1.54962	TPC1 * 24 down vs RPMI * 4	0.00727915	0.802048	-1.24681	TPC1 * 4 down vs RPMI * 4	0.110464	0.859185	-1.16389	TPC1 * 24 down vs RPMI * 24	12.2459	775447	21.8447	1383270	1.12826	71444.5	759873	1
THBD	0.0043912	2.62383e-05	0.0782336	30.8359	8.24272	15.4014	4.09625	48.8323	4.65586	20.6226	8.35088	6.10341e-05	2.3679	2.3679	TPC1 * 24 up vs TPC1 * 4	0.00646676	2.00215	2.00215	RPMI * 24 up vs RPMI * 4	0.0501958	1.49524	1.49524	RPMI * 24 up vs TPC1 * 4	1.20563e-05	3.17065	3.17065	TPC1 * 24 up vs RPMI * 4	0.287611	1.33901	1.33901	TPC1 * 4 up vs RPMI * 4	0.00237234	1.58362	1.58362	TPC1 * 24 up vs RPMI * 24	12.2419	539.06	43.2578	1904.81	3.70633	163.204	528.407	1
FNDC3B	0.0044079	0.0204451	0.811411	1111.19	173.087	1268.65	76.9166	1322.4	148.296	1511.54	97.9067	0.0617914	0.874869	-1.14303	TPC1 * 24 down vs TPC1 * 4	0.112056	0.875881	-1.14171	RPMI * 24 down vs RPMI * 4	0.000928474	0.73514	-1.36029	RPMI * 24 down vs TPC1 * 4	0.569211	1.04236	1.04236	TPC1 * 24 up vs RPMI * 4	0.0213724	1.19145	1.19145	TPC1 * 4 up vs RPMI * 4	0.0401888	1.19007	1.19007	TPC1 * 24 up vs RPMI * 24	12.2275	206195	7.12405	120134	0.0594985	1003.33	202358	1
ASB16-AS1	0.00441849	0.0368353	0.167889	91.0473	12.9832	85.4815	19.7354	78.2284	6.80883	54.105	5.91889	0.0193717	1.44586	1.44586	TPC1 * 24 up vs TPC1 * 4	0.54523	1.06511	1.06511	RPMI * 24 up vs RPMI * 4	0.00139033	1.68279	1.68279	RPMI * 24 up vs TPC1 * 4	0.433005	0.91515	-1.09272	TPC1 * 24 down vs RPMI * 4	0.0043056	0.632944	-1.57992	TPC1 * 4 down vs RPMI * 4	0.177162	0.859206	-1.16387	TPC1 * 24 down vs RPMI * 24	12.2184	1953.24	5.51388	881.452	2.15429	344.385	1918.33	1
GAS6	0.00441893	0.223862	0.814298	29.5413	10.5918	21.3876	8.15157	58.7588	20.2021	46.8491	19.8005	0.302784	1.25421	1.25421	TPC1 * 24 up vs TPC1 * 4	0.475207	1.38123	1.38123	RPMI * 24 up vs RPMI * 4	0.143624	0.630562	-1.58589	RPMI * 24 down vs TPC1 * 4	0.00548274	2.74733	2.74733	TPC1 * 24 up vs RPMI * 4	0.0400626	2.19048	2.19048	TPC1 * 4 up vs RPMI * 4	0.0215171	1.98904	1.98904	TPC1 * 24 up vs RPMI * 24	12.218	2989.79	1.645	402.538	0.0576527	14.1078	2936.44	1
HSF1	0.00443407	0.000167942	0.400037	805.282	115.474	626.928	52.182	701.351	29.2571	453.8	90.7976	0.000843758	1.54551	1.54551	TPC1 * 24 up vs TPC1 * 4	0.007914	1.28449	1.28449	RPMI * 24 up vs RPMI * 4	4.14245e-05	1.77453	1.77453	RPMI * 24 up vs TPC1 * 4	0.209161	1.11871	1.11871	TPC1 * 24 up vs RPMI * 4	0.00940932	0.723847	-1.38151	TPC1 * 4 down vs RPMI * 4	0.0885691	0.870938	-1.14819	TPC1 * 24 down vs RPMI * 24	12.205	76761.8	28.8415	181395	0.761323	4788.23	75472.3	1
ZNF737	0.00443758	0.00185585	0.790846	55.8675	8.1986	35.0921	9.61972	37.4327	8.26526	19.3136	12.476	0.0225417	1.93815	1.93815	TPC1 * 24 up vs TPC1 * 4	0.0110718	1.59202	1.59202	RPMI * 24 up vs RPMI * 4	0.000195234	2.89264	2.89264	RPMI * 24 up vs TPC1 * 4	0.741233	1.0667	1.0667	TPC1 * 24 up vs RPMI * 4	0.0418097	0.550369	-1.81696	TPC1 * 4 down vs RPMI * 4	0.0207227	0.670027	-1.49248	TPC1 * 24 down vs RPMI * 24	12.202	1170.55	15.7695	1512.78	0.0735493	7.0556	1151.16	1
CPT1A	0.00444629	0.00581922	0.647792	1122.37	147.556	900.896	98.444	892.436	113.562	725.367	97.7955	0.0645662	1.23032	1.23032	TPC1 * 24 up vs TPC1 * 4	0.0193973	1.24583	1.24583	RPMI * 24 up vs RPMI * 4	0.000408153	1.54731	1.54731	RPMI * 24 up vs TPC1 * 4	0.919634	0.99061	-1.00948	TPC1 * 24 down vs RPMI * 4	0.0537862	0.805162	-1.24199	TPC1 * 4 down vs RPMI * 4	0.0160269	0.795138	-1.25764	TPC1 * 24 down vs RPMI * 24	12.1946	164396	11.1981	150963	0.219534	2959.55	161773	1
TSPYL2	0.00445071	0.543324	0.437406	206.87	41.6515	203.919	27.1	135.586	32.9654	159.302	29.1815	0.332257	0.851128	-1.17491	TPC1 * 24 down vs TPC1 * 4	0.902042	1.01447	1.01447	RPMI * 24 up vs RPMI * 4	0.0655241	1.2986	1.2986	RPMI * 24 up vs TPC1 * 4	0.0130514	0.664903	-1.50398	TPC1 * 24 down vs RPMI * 4	0.0816043	0.781202	-1.28008	TPC1 * 4 down vs RPMI * 4	0.0103326	0.655419	-1.52574	TPC1 * 24 down vs RPMI * 24	12.1908	13432.9	0.391312	431.18	0.645342	711.091	13222.6	1
LMF2	0.00445211	0.0031707	0.273293	680.288	111.155	561.504	94.7773	570.189	74.2244	343.514	92.0599	0.00516065	1.65987	1.65987	TPC1 * 24 up vs TPC1 * 4	0.0990956	1.21155	1.21155	RPMI * 24 up vs RPMI * 4	0.000275998	1.98038	1.98038	RPMI * 24 up vs TPC1 * 4	0.898173	1.01547	1.01547	TPC1 * 24 up vs RPMI * 4	0.00657266	0.611775	-1.63459	TPC1 * 4 down vs RPMI * 4	0.123427	0.838158	-1.19309	TPC1 * 24 down vs RPMI * 24	12.1897	107642	13.5146	119342	1.31817	11640.3	105968	1
CD33	0.00445923	0.029966	0.991315	547.358	26.2718	484.528	78.0378	637.15	44.5396	573.749	41.9175	0.105928	1.1105	1.1105	TPC1 * 24 up vs TPC1 * 4	0.108772	1.12967	1.12967	RPMI * 24 up vs RPMI * 4	0.480731	0.954002	-1.04822	RPMI * 24 down vs TPC1 * 4	0.00121328	1.31499	1.31499	TPC1 * 24 up vs RPMI * 4	0.0300221	1.18414	1.18414	TPC1 * 4 up vs RPMI * 4	0.0291702	1.16405	1.16405	TPC1 * 24 up vs RPMI * 24	12.1836	32045.8	6.0581	15934.2	0.000123539	0.324936	31562.9	1
MGAT4A	0.00445933	1.49985e-06	0.765927	1261.31	124.613	896.451	62.376	1425.42	26.877	1034.22	98.8873	3.41902e-05	1.37825	1.37825	TPC1 * 24 up vs TPC1 * 4	6.55e-05	1.407	1.407	RPMI * 24 up vs RPMI * 4	0.00296332	1.21957	1.21957	RPMI * 24 up vs TPC1 * 4	1.6761e-06	1.59007	1.59007	TPC1 * 24 up vs RPMI * 4	0.0437757	1.15369	1.15369	TPC1 * 4 up vs RPMI * 4	0.0199078	1.13011	1.13011	TPC1 * 24 up vs RPMI * 24	12.1835	91133.7	76.4187	571618	0.0927501	693.778	89761	1
ZGPAT	0.00446871	0.334827	0.259677	399.836	61.5138	404.865	67.8226	334.793	45.3314	273.087	47.8332	0.1478	1.22596	1.22596	TPC1 * 24 up vs TPC1 * 4	0.901752	0.987579	-1.01258	RPMI * 24 down vs RPMI * 4	0.00795303	1.46414	1.46414	RPMI * 24 up vs TPC1 * 4	0.104405	0.826924	-1.2093	TPC1 * 24 down vs RPMI * 4	0.00629482	0.674512	-1.48255	TPC1 * 4 down vs RPMI * 4	0.12889	0.837324	-1.19428	TPC1 * 24 down vs RPMI * 24	12.1756	38739	1.00961	3212.28	1.39974	4453.56	38180.4	1
RHBDF2	0.00448306	0.0375254	0.0784863	1283.65	199.853	1786.04	165.489	1099.23	209.483	1148.11	333.433	0.774392	0.957424	-1.04447	TPC1 * 24 down vs TPC1 * 4	0.0107991	0.718716	-1.39137	RPMI * 24 down vs RPMI * 4	0.432089	1.11805	1.11805	RPMI * 24 up vs TPC1 * 4	0.00142246	0.615459	-1.6248	TPC1 * 24 down vs RPMI * 4	0.00241256	0.642827	-1.55563	TPC1 * 4 down vs RPMI * 4	0.290359	0.856331	-1.16777	TPC1 * 24 down vs RPMI * 24	12.1634	676250	5.46599	303893	3.69918	205663	667165	1
FAM35A	0.00449031	0.00497163	0.176716	526.507	20.3905	601.206	29.6882	602.053	39.4951	632.69	30.2002	0.183509	0.951577	-1.05089	TPC1 * 24 down vs TPC1 * 4	0.00488137	0.875751	-1.14188	RPMI * 24 down vs RPMI * 4	0.000370954	0.832172	-1.20167	RPMI * 24 down vs TPC1 * 4	0.969503	1.00141	1.00141	TPC1 * 24 up vs RPMI * 4	0.172553	1.05237	1.05237	TPC1 * 4 up vs RPMI * 4	0.00454227	1.14349	1.14349	TPC1 * 24 up vs RPMI * 24	12.1573	11455.5	11.7754	11095.6	2.06044	1941.49	11307.2	1
NT5C	0.00449419	0.305089	0.828203	120.289	20.0521	130.989	19.285	93.2787	15.6692	100.308	8.70875	0.559201	0.929923	-1.07536	TPC1 * 24 down vs TPC1 * 4	0.37852	0.918317	-1.08895	RPMI * 24 down vs RPMI * 4	0.113426	1.1992	1.1992	RPMI * 24 up vs TPC1 * 4	0.00731753	0.712113	-1.40427	TPC1 * 24 down vs RPMI * 4	0.0223028	0.765775	-1.30587	TPC1 * 4 down vs RPMI * 4	0.039596	0.775454	-1.28957	TPC1 * 24 down vs RPMI * 24	12.154	3328.27	1.14778	314.309	0.0491933	13.4711	3286.1	1
FBXO6	0.00449817	0.887885	0.664119	114.282	21.3916	116.785	18.044	146.949	11.3482	142.053	13.8903	0.684317	1.03447	1.03447	TPC1 * 24 up vs TPC1 * 4	0.834936	0.97857	-1.0219	RPMI * 24 down vs RPMI * 4	0.0358557	0.804507	-1.243	RPMI * 24 down vs TPC1 * 4	0.0246975	1.25828	1.25828	TPC1 * 24 up vs RPMI * 4	0.05264	1.21636	1.21636	TPC1 * 4 up vs RPMI * 4	0.0166626	1.28584	1.28584	TPC1 * 24 up vs RPMI * 24	12.1507	3356.36	0.0207379	5.7284	0.198179	54.7426	3314.74	1
LOC100131655	0.00454464	0.42683	0.00258088	10.3805	2.38827	5.31912	3.03981	2.40216	1.86079	5.65806	0.93122	0.0577869	0.424555	-2.35541	TPC1 * 24 down vs TPC1 * 4	0.00681801	1.95155	1.95155	RPMI * 24 up vs RPMI * 4	0.0102267	1.83464	1.83464	RPMI * 24 up vs TPC1 * 4	0.0847032	0.451608	-2.21431	TPC1 * 24 down vs RPMI * 4	0.830817	1.06372	1.06372	TPC1 * 4 up vs RPMI * 4	0.000244958	0.23141	-4.32133	TPC1 * 24 down vs RPMI * 24	12.1118	58.3608	0.67652	3.25981	14.3566	69.1774	57.8219	1
GPSM1	0.00456776	0.707254	0.277749	96.5401	19.4606	104.793	28.1468	70.8676	19.5349	54.1776	19.3	0.303121	1.30806	1.30806	TPC1 * 24 up vs TPC1 * 4	0.604442	0.92125	-1.08548	RPMI * 24 down vs RPMI * 4	0.0182363	1.78192	1.78192	RPMI * 24 up vs TPC1 * 4	0.0492749	0.676265	-1.47871	TPC1 * 24 down vs RPMI * 4	0.00679223	0.516999	-1.93424	TPC1 * 4 down vs RPMI * 4	0.123828	0.734074	-1.36226	TPC1 * 24 down vs RPMI * 24	12.0927	5819.78	0.147927	71.1921	1.29268	622.122	5775.18	1
BCL7A	0.00458553	0.240068	0.301875	19.7661	3.3251	20.1669	7.17423	8.16034	3.6041	14.0597	5.32846	0.127589	0.580408	-1.72293	TPC1 * 24 down vs TPC1 * 4	0.913282	0.980125	-1.02028	RPMI * 24 down vs RPMI * 4	0.13932	1.40587	1.40587	RPMI * 24 up vs TPC1 * 4	0.00598145	0.40464	-2.47133	TPC1 * 24 down vs RPMI * 4	0.115922	0.697165	-1.43438	TPC1 * 4 down vs RPMI * 4	0.00735062	0.412845	-2.42221	TPC1 * 24 down vs RPMI * 24	12.078	313.751	1.52796	39.6919	1.16386	30.2335	311.724	1
PARP12	0.00463251	0.0600194	0.0185463	651.189	38.4641	760.756	27.9715	792.579	59.8023	777.838	50.0537	0.656212	1.01895	1.01895	TPC1 * 24 up vs TPC1 * 4	0.00534097	0.855976	-1.16826	RPMI * 24 down vs RPMI * 4	0.00202899	0.837178	-1.19449	RPMI * 24 down vs TPC1 * 4	0.343882	1.04183	1.04183	TPC1 * 24 up vs RPMI * 4	0.606495	1.02245	1.02245	TPC1 * 4 up vs RPMI * 4	0.000899256	1.21713	1.21713	TPC1 * 24 up vs RPMI * 24	12.0396	25113.4	4.31085	8991.97	7.40813	15452.6	25030.7	1
WDR18	0.00463449	0.000515753	0.929293	235.278	25.3423	172.719	28.3264	188.771	27.1591	128.58	23.4098	0.00685187	1.46812	1.46812	TPC1 * 24 up vs TPC1 * 4	0.00540465	1.3622	1.3622	RPMI * 24 up vs RPMI * 4	8.80277e-05	1.82981	1.82981	RPMI * 24 up vs TPC1 * 4	0.40196	1.09293	1.09293	TPC1 * 24 up vs RPMI * 4	0.0341793	0.744445	-1.34328	TPC1 * 4 down vs RPMI * 4	0.0270358	0.802332	-1.24637	TPC1 * 24 down vs RPMI * 24	12.038	8216.72	22.0746	15067.3	0.00821131	5.60474	8190.76	1
POLR2E	0.00463954	0.435309	0.303165	1651.29	196.66	1847.16	242.366	1402.33	144.775	1374.38	234.034	0.852484	1.02034	1.02034	TPC1 * 24 up vs TPC1 * 4	0.207788	0.893958	-1.11862	RPMI * 24 down vs RPMI * 4	0.0842715	1.20148	1.20148	RPMI * 24 up vs TPC1 * 4	0.0105906	0.75918	-1.31721	TPC1 * 24 down vs RPMI * 4	0.00744141	0.744047	-1.344	TPC1 * 4 down vs RPMI * 4	0.116381	0.849234	-1.17753	TPC1 * 24 down vs RPMI * 24	12.0339	520913	0.651428	28198.4	1.15738	50099.4	519444	1
FKBP11	0.00464821	0.0285086	0.125289	36.3945	6.9525	33.991	5.90811	31.1906	3.40943	19.3638	5.99425	0.012724	1.61077	1.61077	TPC1 * 24 up vs TPC1 * 4	0.56327	1.07071	1.07071	RPMI * 24 up vs RPMI * 4	0.00120614	1.87952	1.87952	RPMI * 24 up vs TPC1 * 4	0.501759	0.917613	-1.08978	TPC1 * 24 down vs RPMI * 4	0.00353089	0.569674	-1.75539	TPC1 * 4 down vs RPMI * 4	0.222367	0.857013	-1.16684	TPC1 * 24 down vs RPMI * 24	12.0269	393.275	6.19281	202.502	2.71556	88.7977	392.395	1
C1orf226	0.00465117	5.95446e-05	0.0897495	37.8107	6.03385	13.0611	2.77925	21.1094	9.25963	7.96265	5.31156	0.0119769	2.65106	2.65106	TPC1 * 24 up vs TPC1 * 4	0.000122291	2.89491	2.89491	RPMI * 24 up vs RPMI * 4	2.15069e-05	4.7485	4.7485	RPMI * 24 up vs TPC1 * 4	0.0953049	1.61621	1.61621	TPC1 * 24 up vs RPMI * 4	0.273766	0.609648	-1.64029	TPC1 * 4 down vs RPMI * 4	0.00273556	0.558294	-1.79117	TPC1 * 24 down vs RPMI * 24	12.0245	475.224	36.3383	1436.14	3.40639	134.625	474.255	1
NEO1	0.00465291	0.522586	0.802356	13.9568	3.87717	12.4748	2.74783	7.92278	3.05549	7.27017	3.17841	0.78069	1.08977	1.08977	TPC1 * 24 up vs TPC1 * 4	0.530028	1.1188	1.1188	RPMI * 24 up vs RPMI * 4	0.0128989	1.91974	1.91974	RPMI * 24 up vs TPC1 * 4	0.070343	0.635105	-1.57454	TPC1 * 24 down vs RPMI * 4	0.0423697	0.582791	-1.71588	TPC1 * 4 down vs RPMI * 4	0.0218623	0.567664	-1.76161	TPC1 * 24 down vs RPMI * 24	12.0231	126.307	0.433761	4.5568	0.065489	0.687984	126.064	1
TRIM11	0.00467603	0.18211	0.847415	244.831	22.7373	225.012	12.004	199.844	23.4921	184.857	34.6772	0.405337	1.08107	1.08107	TPC1 * 24 up vs TPC1 * 4	0.276317	1.08808	1.08808	RPMI * 24 up vs RPMI * 4	0.00479219	1.32443	1.32443	RPMI * 24 up vs TPC1 * 4	0.173113	0.888146	-1.12594	TPC1 * 24 down vs RPMI * 4	0.0394108	0.821543	-1.21722	TPC1 * 4 down vs RPMI * 4	0.0237025	0.816254	-1.22511	TPC1 * 24 down vs RPMI * 24	12.0045	7249.1	2.006	1211.36	0.0386598	23.3454	7246.4	1
MAPK7	0.00467812	0.000217806	0.0384102	247.026	22.3478	219.697	23.2607	236.237	11.134	164.876	16.4344	0.000179628	1.43281	1.43281	TPC1 * 24 up vs TPC1 * 4	0.0638938	1.12439	1.12439	RPMI * 24 up vs RPMI * 4	5.06203e-05	1.49825	1.49825	RPMI * 24 up vs TPC1 * 4	0.240401	1.07529	1.07529	TPC1 * 24 up vs RPMI * 4	0.0014886	0.750471	-1.3325	TPC1 * 4 down vs RPMI * 4	0.436102	0.956325	-1.04567	TPC1 * 24 down vs RPMI * 24	12.0028	4304.61	27.1578	9739.71	5.4061	1938.81	4303.61	1
SIGLEC1	0.00468075	0.0183923	0.161583	58.2449	12.7714	36.0092	32.1687	147.507	54.9934	71.5355	31.1161	0.0114305	2.06201	2.06201	TPC1 * 24 up vs TPC1 * 4	0.399814	1.6175	1.6175	RPMI * 24 up vs RPMI * 4	0.611319	0.81421	-1.22818	RPMI * 24 down vs TPC1 * 4	0.000900502	4.09637	4.09637	TPC1 * 24 up vs RPMI * 4	0.188375	1.98659	1.98659	TPC1 * 4 up vs RPMI * 4	0.0043467	2.53253	2.53253	TPC1 * 24 up vs RPMI * 24	12.0007	15572.1	7.43267	9644.66	2.22527	2887.53	15571.3	1
RXRA	0.00468334	0.00349195	0.285937	3385.45	312.167	2974.55	302.357	3000.72	294.401	2223.67	392.921	0.00575962	1.34944	1.34944	TPC1 * 24 up vs TPC1 * 4	0.101673	1.13814	1.13814	RPMI * 24 up vs RPMI * 4	0.000303382	1.52246	1.52246	RPMI * 24 up vs TPC1 * 4	0.912	1.0088	1.0088	TPC1 * 24 up vs RPMI * 4	0.00709909	0.747565	-1.33768	TPC1 * 4 down vs RPMI * 4	0.122873	0.886355	-1.12822	TPC1 * 24 down vs RPMI * 24	11.9986	1289630	13.1299	1411220	1.24727	134059	1289780	1
ABHD17A	0.00468356	0.00912215	0.338969	256.542	52.0761	206.587	65.3832	198.058	34.2788	100.904	28.6845	0.0133501	1.96284	1.96284	TPC1 * 24 up vs TPC1 * 4	0.161861	1.24182	1.24182	RPMI * 24 up vs RPMI * 4	0.000566093	2.54244	2.54244	RPMI * 24 up vs TPC1 * 4	0.803435	0.958719	-1.04306	TPC1 * 24 down vs RPMI * 4	0.00832038	0.488435	-2.04735	TPC1 * 4 down vs RPMI * 4	0.10649	0.77203	-1.29529	TPC1 * 24 down vs RPMI * 24	11.9984	26950.6	9.63475	21641.4	0.991767	2227.69	26954.2	1
RPLP1	0.00468743	0.000187039	0.313092	3056.62	361.288	2172.55	553.634	2555.36	423.308	1233.35	275.104	0.000732698	2.07188	2.07188	TPC1 * 24 up vs TPC1 * 4	0.0109418	1.40693	1.40693	RPMI * 24 up vs RPMI * 4	4.5887e-05	2.47831	2.47831	RPMI * 24 up vs TPC1 * 4	0.217466	1.1762	1.1762	TPC1 * 24 up vs RPMI * 4	0.007724	0.567697	-1.7615	TPC1 * 4 down vs RPMI * 4	0.114028	0.836008	-1.19616	TPC1 * 24 down vs RPMI * 24	11.9953	2074930	28.1351	4866760	1.10876	191792	2075740	1
TNFSF13	0.00468957	7.01062e-05	0.123289	490.378	173.309	231.466	52.2035	801.29	94.6547	341.092	131.382	0.000170933	2.34919	2.34919	TPC1 * 24 up vs TPC1 * 4	0.0107554	2.11858	2.11858	RPMI * 24 up vs RPMI * 4	0.107667	1.43767	1.43767	RPMI * 24 up vs TPC1 * 4	2.40765e-05	3.46181	3.46181	TPC1 * 24 up vs RPMI * 4	0.225849	1.47362	1.47362	TPC1 * 4 up vs RPMI * 4	0.00350852	1.63402	1.63402	TPC1 * 24 up vs RPMI * 24	11.9936	176852	35.0695	517119	2.74764	40515.5	176946	1
PROC	0.00471514	0.0657991	0.332567	198.493	45.8051	146.369	32.5676	121.697	27.9173	104.267	28.0109	0.486889	1.16716	1.16716	TPC1 * 24 up vs TPC1 * 4	0.0530891	1.35611	1.35611	RPMI * 24 up vs RPMI * 4	0.00219556	1.90369	1.90369	RPMI * 24 up vs TPC1 * 4	0.329933	0.831439	-1.20273	TPC1 * 24 down vs RPMI * 4	0.108729	0.71236	-1.40378	TPC1 * 4 down vs RPMI * 4	0.00820992	0.613105	-1.63104	TPC1 * 24 down vs RPMI * 24	11.9732	14136.6	4.09731	4837.63	1.01949	1203.69	14168.2	1
ARHGEF2	0.00473186	9.26672e-08	0.0146426	2621.45	149.006	3750.04	121.875	2572.93	64.0454	3247.52	245.756	6.33793e-05	0.792274	-1.26219	TPC1 * 24 down vs TPC1 * 4	3.51656e-07	0.699046	-1.43052	RPMI * 24 down vs RPMI * 4	0.000124422	0.807215	-1.23883	RPMI * 24 down vs TPC1 * 4	2.22701e-07	0.686107	-1.4575	TPC1 * 24 down vs RPMI * 4	0.000778958	0.865997	-1.15474	TPC1 * 4 down vs RPMI * 4	0.674351	0.98149	-1.01886	TPC1 * 24 down vs RPMI * 24	11.9599	303645	128.069	3251490	8.11834	206112	304662	1
HACD3	0.00473223	3.32839e-09	0.00844155	665.068	14.329	471.955	12.7889	668.357	22.2128	541.453	30.161	1.94551e-06	1.23438	1.23438	TPC1 * 24 up vs TPC1 * 4	2.01475e-08	1.40918	1.40918	RPMI * 24 up vs RPMI * 4	2.55532e-06	1.2283	1.2283	RPMI * 24 up vs TPC1 * 4	1.66557e-08	1.41615	1.41615	TPC1 * 24 up vs RPMI * 4	0.000541739	1.14726	1.14726	TPC1 * 4 up vs RPMI * 4	0.828811	1.00495	1.00495	TPC1 * 24 up vs RPMI * 24	11.9596	5298.04	231.179	102411	9.89564	4383.7	5315.92	1
LOC101928517	0.00475331	0.616142	0.0516395	7.2284	2.9309	9.3751	1.23444	14.553	2.518	11.064	3.27969	0.0828891	1.31535	1.31535	TPC1 * 24 up vs TPC1 * 4	0.267051	0.771021	-1.29698	RPMI * 24 down vs RPMI * 4	0.0596496	0.653325	-1.53063	RPMI * 24 down vs TPC1 * 4	0.0158204	1.55231	1.55231	TPC1 * 24 up vs RPMI * 4	0.377828	1.18015	1.18015	TPC1 * 4 up vs RPMI * 4	0.00185427	2.01331	2.01331	TPC1 * 24 up vs RPMI * 24	11.943	81.2441	0.264868	1.80181	4.66896	31.7614	81.6321	1
MCMBP	0.00475493	0.418497	0.00258883	1657.32	43.4134	1580.89	49.7718	1648.73	30.2043	1768.58	73.9593	0.00669721	0.932231	-1.0727	TPC1 * 24 down vs TPC1 * 4	0.059034	1.04835	1.04835	RPMI * 24 up vs RPMI * 4	0.010351	0.937091	-1.06713	RPMI * 24 down vs TPC1 * 4	0.0889136	1.04291	1.04291	TPC1 * 24 up vs RPMI * 4	0.000252598	1.11873	1.11873	TPC1 * 4 up vs RPMI * 4	0.818542	0.994814	-1.00521	TPC1 * 24 down vs RPMI * 24	11.9417	32076.1	0.701973	1885.54	14.3438	38528.4	32232.7	1
SPOCK2	0.00476332	0.0609361	0.222171	766.463	268.926	476.004	40.9718	355.933	151.885	288.4	151.112	0.59133	1.23416	1.23416	TPC1 * 24 up vs TPC1 * 4	0.0352383	1.6102	1.6102	RPMI * 24 up vs RPMI * 4	0.00209131	2.65764	2.65764	RPMI * 24 up vs TPC1 * 4	0.346064	0.747751	-1.33734	TPC1 * 24 down vs RPMI * 4	0.151354	0.605877	-1.6505	TPC1 * 4 down vs RPMI * 4	0.00574483	0.464384	-2.15339	TPC1 * 24 down vs RPMI * 24	11.9351	357765	4.27536	128158	1.65786	49695.9	359710	1
ZNF280C	0.00476875	0.0281022	0.303458	50.5413	2.44276	53.7773	4.34583	55.958	6.46959	64.0902	4.03026	0.0266422	0.873115	-1.14533	TPC1 * 24 down vs TPC1 * 4	0.33475	0.939825	-1.06403	RPMI * 24 down vs RPMI * 4	0.00121534	0.788596	-1.26808	RPMI * 24 down vs TPC1 * 4	0.511109	1.04055	1.04055	TPC1 * 24 up vs RPMI * 4	0.00759507	1.19177	1.19177	TPC1 * 4 up vs RPMI * 4	0.118349	1.10718	1.10718	TPC1 * 24 up vs RPMI * 24	11.9308	247.421	6.23183	129.236	1.15591	23.9712	248.856	1
PUDP	0.00476968	0.0221901	0.423722	215.322	13.0129	194.961	10.0881	230.806	14.4956	220.212	8.66731	0.22804	1.04811	1.04811	TPC1 * 24 up vs TPC1 * 4	0.0310669	1.10444	1.10444	RPMI * 24 up vs RPMI * 4	0.568491	0.977794	-1.02271	RPMI * 24 down vs TPC1 * 4	0.00103497	1.18386	1.18386	TPC1 * 24 up vs RPMI * 4	0.0105061	1.12952	1.12952	TPC1 * 4 up vs RPMI * 4	0.0880581	1.07191	1.07191	TPC1 * 24 up vs RPMI * 24	11.9301	1659.33	6.88925	958.208	0.685918	95.4025	1669.05	1
NDC1	0.00478558	0.00282761	0.00310521	575.067	28.4252	576.294	64.1758	569.437	60.9729	747.048	22.5207	0.000203945	0.762249	-1.31191	TPC1 * 24 down vs TPC1 * 4	0.971672	0.997872	-1.00213	RPMI * 24 down vs RPMI * 4	0.000268467	0.769787	-1.29906	RPMI * 24 down vs TPC1 * 4	0.842738	0.988102	-1.01204	TPC1 * 24 down vs RPMI * 4	0.000285176	1.2963	1.2963	TPC1 * 4 up vs RPMI * 4	0.870554	0.990209	-1.00989	TPC1 * 24 down vs RPMI * 24	11.9176	27265.8	13.9794	31982.8	13.5986	31111.6	27454.2	1
CDC27	0.00479283	2.0646e-05	0.174371	633.723	37.0071	720.403	4.46483	666.56	21.4793	800.476	49.2972	8.62058e-05	0.832705	-1.20091	TPC1 * 24 down vs TPC1 * 4	0.00278602	0.879679	-1.13678	RPMI * 24 down vs RPMI * 4	1.0741e-05	0.791683	-1.26313	RPMI * 24 down vs TPC1 * 4	0.0382425	0.925261	-1.08078	TPC1 * 24 down vs RPMI * 4	0.00470444	1.11115	1.11115	TPC1 * 4 up vs RPMI * 4	0.181201	1.05182	1.05182	TPC1 * 24 up vs RPMI * 24	11.912	12748.9	45.4677	48662.2	2.08478	2231.25	12843.1	1
ITFG1	0.00479618	0.272051	0.147973	544.501	42.4804	504.896	21.8024	572.464	17.6881	578.265	29.2569	0.784709	0.989969	-1.01013	TPC1 * 24 down vs TPC1 * 4	0.0806704	1.07844	1.07844	RPMI * 24 up vs RPMI * 4	0.129871	0.941612	-1.06201	RPMI * 24 down vs TPC1 * 4	0.00690145	1.13383	1.13383	TPC1 * 24 up vs RPMI * 4	0.00411858	1.14531	1.14531	TPC1 * 4 up vs RPMI * 4	0.202936	1.05136	1.05136	TPC1 * 24 up vs RPMI * 24	11.9094	10268.1	1.32538	1142.73	2.39122	2061.69	10346.3	1
PIDD1	0.00480279	0.00304526	0.104015	168.378	31.9246	143.287	24.2962	146.496	21.1787	75.8861	24.9096	0.00227305	1.93048	1.93048	TPC1 * 24 up vs TPC1 * 4	0.195396	1.17511	1.17511	RPMI * 24 up vs RPMI * 4	0.000282259	2.21883	2.21883	RPMI * 24 up vs TPC1 * 4	0.863695	1.0224	1.0224	TPC1 * 24 up vs RPMI * 4	0.00312854	0.529609	-1.88819	TPC1 * 4 down vs RPMI * 4	0.25485	0.870045	-1.14937	TPC1 * 24 down vs RPMI * 24	11.9042	7971.38	13.6774	9158.74	3.09428	2072.01	8035.53	1
TMED10	0.00480491	1.09337e-08	0.0163558	3183.53	141.672	3905.12	76.0579	3227.22	114.624	4317.9	176.151	6.67006e-08	0.747405	-1.33796	TPC1 * 24 down vs TPC1 * 4	5.4557e-06	0.81522	-1.22666	RPMI * 24 down vs RPMI * 4	4.30864e-08	0.737287	-1.35632	RPMI * 24 down vs TPC1 * 4	1.02045e-05	0.826407	-1.21006	TPC1 * 24 down vs RPMI * 4	0.000847247	1.1057	1.1057	TPC1 * 4 up vs RPMI * 4	0.648893	1.01372	1.01372	TPC1 * 24 up vs RPMI * 24	11.9026	208365	187.613	3284320	7.78203	136231	210070	1
NRDE2	0.00482106	0.531822	0.286832	223.795	18.4225	219.356	25.2623	245.797	15.9242	262.377	13.8293	0.237466	0.93681	-1.06745	TPC1 * 24 down vs TPC1 * 4	0.744926	1.02024	1.02024	RPMI * 24 up vs RPMI * 4	0.013489	0.852952	-1.1724	RPMI * 24 down vs TPC1 * 4	0.0707301	1.12054	1.12054	TPC1 * 24 up vs RPMI * 4	0.0072676	1.19613	1.19613	TPC1 * 4 up vs RPMI * 4	0.124839	1.09831	1.09831	TPC1 * 24 up vs RPMI * 24	11.89	4228.1	0.414469	147.386	1.24242	441.804	4267.21	1
HTATSF1	0.00482229	0.0769691	0.238254	827.373	51.5747	844.787	30.3758	882.797	58.6505	962.554	55.4003	0.0443484	0.91714	-1.09035	TPC1 * 24 down vs TPC1 * 4	0.63277	0.979387	-1.02105	RPMI * 24 down vs RPMI * 4	0.00250199	0.85956	-1.16339	RPMI * 24 down vs TPC1 * 4	0.305583	1.04499	1.04499	TPC1 * 24 up vs RPMI * 4	0.00615801	1.1394	1.1394	TPC1 * 4 up vs RPMI * 4	0.144616	1.06699	1.06699	TPC1 * 24 up vs RPMI * 24	11.8891	29995.2	3.74252	9442.1	1.54053	3886.66	30275.1	1
MAPK8IP3	0.00482263	0.150755	0.0608126	1104.87	241.174	1149.14	165.905	990.526	64.7083	691.761	141.761	0.0255504	1.43189	1.43189	TPC1 * 24 up vs TPC1 * 4	0.71233	0.961475	-1.04007	RPMI * 24 down vs RPMI * 4	0.00419696	1.59718	1.59718	RPMI * 24 up vs TPC1 * 4	0.201056	0.861974	-1.16013	TPC1 * 24 down vs RPMI * 4	0.00210624	0.601983	-1.66118	TPC1 * 4 down vs RPMI * 4	0.348701	0.896512	-1.11543	TPC1 * 24 down vs RPMI * 24	11.8888	326861	2.35577	64767.5	4.2801	117674	329918	1
KCTD20	0.00483001	0.00523124	0.158594	2202.77	198.508	2340.92	174.348	2344.06	80.26	2700.77	91.0787	0.00463078	0.867922	-1.15218	TPC1 * 24 down vs TPC1 * 4	0.203835	0.940984	-1.06272	RPMI * 24 down vs RPMI * 4	0.000401976	0.815606	-1.22608	RPMI * 24 down vs TPC1 * 4	0.976123	1.00134	1.00134	TPC1 * 24 up vs RPMI * 4	0.00437718	1.15372	1.15372	TPC1 * 4 up vs RPMI * 4	0.194419	1.06414	1.06414	TPC1 * 24 up vs RPMI * 24	11.8831	251148	11.587	244890	2.26017	47768.4	253619	1
STT3B	0.00484835	0.0197866	0.15009	3456.99	248.73	3567.79	244.703	3640.91	95.6479	4048.2	133.563	0.0113354	0.899389	-1.11187	TPC1 * 24 down vs TPC1 * 4	0.432263	0.968944	-1.03205	RPMI * 24 down vs RPMI * 4	0.000968536	0.853957	-1.17102	RPMI * 24 down vs TPC1 * 4	0.601605	1.02049	1.02049	TPC1 * 24 up vs RPMI * 4	0.00419777	1.13465	1.13465	TPC1 * 4 up vs RPMI * 4	0.202293	1.0532	1.0532	TPC1 * 24 up vs RPMI * 24	11.8689	441327	7.2189	268423	2.36417	87907.8	446201	1
CTPS2	0.00485387	1.46604e-06	0.156304	60.3191	17.32	22.9802	7.19596	85.8541	2.40803	32.933	8.18654	9.95031e-06	2.60693	2.60693	TPC1 * 24 up vs TPC1 * 4	0.000251014	2.62483	2.62483	RPMI * 24 up vs RPMI * 4	0.00272497	1.83157	1.83157	RPMI * 24 up vs TPC1 * 4	1.7152e-06	3.73601	3.73601	TPC1 * 24 up vs RPMI * 4	0.196937	1.4331	1.4331	TPC1 * 4 up vs RPMI * 4	0.00434096	1.42333	1.42333	TPC1 * 24 up vs RPMI * 24	11.8647	1259.39	76.7517	8146.87	2.28746	242.805	1273.75	1
PSMG4	0.00486119	0.13018	0.0907465	46.8062	7.74448	47.5601	6.18419	41.1663	8.41045	28.9906	5.35987	0.030629	1.41999	1.41999	TPC1 * 24 up vs TPC1 * 4	0.881977	0.984149	-1.01611	RPMI * 24 down vs RPMI * 4	0.00375518	1.61453	1.61453	RPMI * 24 up vs TPC1 * 4	0.222632	0.865565	-1.15531	TPC1 * 24 down vs RPMI * 4	0.00284486	0.609558	-1.64053	TPC1 * 4 down vs RPMI * 4	0.278718	0.879507	-1.137	TPC1 * 24 down vs RPMI * 24	11.8591	586.089	2.63972	130.458	3.38265	167.175	593.055	1
PRRC1	0.00486269	0.413239	0.171195	857.875	81.2423	836.253	68.8376	928.591	58.1581	1010.51	74.3148	0.129365	0.918931	-1.08822	TPC1 * 24 down vs TPC1 * 4	0.674943	1.02586	1.02586	RPMI * 24 up vs RPMI * 4	0.0103833	0.84895	-1.17793	RPMI * 24 down vs TPC1 * 4	0.0913096	1.11042	1.11042	TPC1 * 24 up vs RPMI * 4	0.00468145	1.20838	1.20838	TPC1 * 4 up vs RPMI * 4	0.185154	1.08243	1.08243	TPC1 * 24 up vs RPMI * 24	11.8579	60012.8	0.718453	3636.09	2.11841	10721.3	60731.9	1
HBA2	0.00488994	0.420344	0.232135	142.384	36.9319	200.622	76.9662	81.6691	60.9115	69.868	37.2884	0.769394	1.16891	1.16891	TPC1 * 24 up vs TPC1 * 4	0.164658	0.709713	-1.40902	RPMI * 24 down vs RPMI * 4	0.0901916	2.0379	2.0379	RPMI * 24 up vs TPC1 * 4	0.010607	0.407079	-2.45653	TPC1 * 24 down vs RPMI * 4	0.00607953	0.348257	-2.87145	TPC1 * 4 down vs RPMI * 4	0.148807	0.573583	-1.74343	TPC1 * 24 down vs RPMI * 24	11.8371	36660.5	0.696262	2156.39	1.5839	4905.48	37165.2	1
LARGE	0.00489169	0.937228	0.147933	11.5752	3.73673	9.6528	1.76732	5.03628	2.90294	7.16959	1.41283	0.272379	0.702449	-1.42359	TPC1 * 24 down vs TPC1 * 4	0.320319	1.19916	1.19916	RPMI * 24 up vs RPMI * 4	0.0350297	1.61449	1.61449	RPMI * 24 up vs TPC1 * 4	0.0284566	0.521742	-1.91666	TPC1 * 24 down vs RPMI * 4	0.205349	0.742747	-1.34635	TPC1 * 4 down vs RPMI * 4	0.00417534	0.435091	-2.29837	TPC1 * 24 down vs RPMI * 24	11.8357	81.3993	0.00646746	0.0444795	2.39173	16.449	82.5291	1
ERN1	0.00489881	0.388353	0.160158	402.793	44.1862	452.311	45.5526	362.59	37.7263	350.126	37.4742	0.677777	1.0356	1.0356	TPC1 * 24 up vs TPC1 * 4	0.116498	0.890521	-1.12294	RPMI * 24 down vs RPMI * 4	0.0971649	1.15042	1.15042	RPMI * 24 up vs TPC1 * 4	0.0098072	0.801639	-1.24744	TPC1 * 24 down vs RPMI * 4	0.00445648	0.774081	-1.29185	TPC1 * 4 down vs RPMI * 4	0.19475	0.900191	-1.11088	TPC1 * 24 down vs RPMI * 24	11.8303	20274.3	0.801145	1372.97	2.2418	3841.92	20565.2	1
ATIC	0.00490565	0.213212	0.130765	416.526	72.9694	406.186	29.7537	477.635	85.9508	576.412	67.1205	0.0599937	0.828635	-1.2068	TPC1 * 24 down vs TPC1 * 4	0.831581	1.02546	1.02546	RPMI * 24 up vs RPMI * 4	0.0056622	0.722618	-1.38386	RPMI * 24 down vs TPC1 * 4	0.158946	1.1759	1.1759	TPC1 * 24 up vs RPMI * 4	0.00379269	1.41908	1.41908	TPC1 * 4 up vs RPMI * 4	0.223162	1.14671	1.14671	TPC1 * 24 up vs RPMI * 24	11.8251	53516	1.7282	7821.22	2.63089	11906.4	54307.6	1
HSD17B13	0.0049131	0.132196	0.0558331	5.27989	3.51625	11.2783	4.94621	3.15696	1.88942	2.35083	0.962584	0.72898	1.34292	1.34292	TPC1 * 24 up vs TPC1 * 4	0.021606	0.468147	-2.13608	RPMI * 24 down vs RPMI * 4	0.22178	2.24597	2.24597	RPMI * 24 up vs TPC1 * 4	0.0038295	0.279915	-3.57251	TPC1 * 24 down vs RPMI * 4	0.00200616	0.208439	-4.79758	TPC1 * 4 down vs RPMI * 4	0.368691	0.597922	-1.67246	TPC1 * 24 down vs RPMI * 24	11.8194	122.111	2.60948	26.9595	4.48165	46.3015	123.976	1
PLEKHA5	0.00491621	0.00504524	0.325131	16.1523	2.51652	11.5174	1.26264	18.6643	0.844554	16.1669	2.95294	0.115779	1.15448	1.15448	TPC1 * 24 up vs TPC1 * 4	0.00843243	1.40242	1.40242	RPMI * 24 up vs RPMI * 4	0.992246	0.999096	-1.00091	RPMI * 24 down vs TPC1 * 4	0.000397179	1.62053	1.62053	TPC1 * 24 up vs RPMI * 4	0.00827847	1.40369	1.40369	TPC1 * 4 up vs RPMI * 4	0.113873	1.15552	1.15552	TPC1 * 24 up vs RPMI * 24	11.8171	51.2871	11.7208	50.8692	1.05267	4.56866	52.0809	1
MAF1	0.00493146	0.00135052	0.393587	1152.43	122.2	1015.57	83.2232	1045.44	25.0661	834.363	75.1804	0.00393057	1.25298	1.25298	TPC1 * 24 up vs TPC1 * 4	0.0396478	1.13476	1.13476	RPMI * 24 up vs RPMI * 4	0.000170007	1.3812	1.3812	RPMI * 24 up vs TPC1 * 4	0.623541	1.02942	1.02942	TPC1 * 24 up vs RPMI * 4	0.00998598	0.821575	-1.21718	TPC1 * 4 down vs RPMI * 4	0.0964013	0.907169	-1.10233	TPC1 * 24 down vs RPMI * 24	11.8056	83050.2	17.2089	121062	0.783079	5508.84	84418.1	1
PAQR8	0.00493516	0.000189882	0.283056	500.308	20.5773	398.182	35.7143	611.939	78.509	454.78	41.5782	0.000679225	1.34557	1.34557	TPC1 * 24 up vs TPC1 * 4	0.0121564	1.25648	1.25648	RPMI * 24 up vs RPMI * 4	0.213129	1.10011	1.10011	RPMI * 24 up vs TPC1 * 4	4.77422e-05	1.53683	1.53683	TPC1 * 24 up vs RPMI * 4	0.128076	1.14214	1.14214	TPC1 * 4 up vs RPMI * 4	0.00730067	1.22312	1.22312	TPC1 * 24 up vs RPMI * 24	11.8028	28301.1	28.0372	67228.5	1.26304	3028.56	28774	1
PDF	0.00494601	0.70093	0.000501068	10.179	2.55044	16.5024	3.57163	12.0531	0.86365	4.57865	3.77413	0.00356436	2.63246	2.63246	TPC1 * 24 up vs TPC1 * 4	0.0099731	0.616823	-1.62121	RPMI * 24 down vs RPMI * 4	0.0190749	2.22315	2.22315	RPMI * 24 up vs TPC1 * 4	0.0526185	0.730388	-1.36914	TPC1 * 24 down vs RPMI * 4	8.98415e-05	0.277454	-3.6042	TPC1 * 4 down vs RPMI * 4	0.382907	1.18411	1.18411	TPC1 * 24 up vs RPMI * 24	11.7946	100.995	0.154757	1.32516	22.2332	190.379	102.754	1
LMAN1	0.00496479	4.15572e-06	0.451126	857.815	25.5432	659.386	57.1204	918.327	60.603	755.423	27.0837	0.000284056	1.21564	1.21564	TPC1 * 24 up vs TPC1 * 4	4.92758e-05	1.30093	1.30093	RPMI * 24 up vs RPMI * 4	0.00799868	1.13554	1.13554	RPMI * 24 up vs TPC1 * 4	3.62437e-06	1.3927	1.3927	TPC1 * 24 up vs RPMI * 4	0.0115339	1.14565	1.14565	TPC1 * 4 up vs RPMI * 4	0.085151	1.07054	1.07054	TPC1 * 24 up vs RPMI * 24	11.7805	24507.7	62.759	130561	0.606684	1262.12	24964.3	1
SF3A2	0.00496862	0.346905	0.0993212	368.468	64.9228	388.643	51.7777	327.344	19.2782	258.237	52.2018	0.0742308	1.26761	1.26761	TPC1 * 24 up vs TPC1 * 4	0.578638	0.948089	-1.05475	RPMI * 24 down vs RPMI * 4	0.00887219	1.42686	1.42686	RPMI * 24 up vs TPC1 * 4	0.108429	0.842275	-1.18726	TPC1 * 24 down vs RPMI * 4	0.00309296	0.664459	-1.50498	TPC1 * 4 down vs RPMI * 4	0.267207	0.888393	-1.12563	TPC1 * 24 down vs RPMI * 24	11.7776	29422.2	0.95844	2394.32	3.19086	7971.23	29977.7	1
TRIM32	0.00497085	7.91385e-07	0.942568	69.7301	9.79124	34.9581	8.45819	82.9585	4.77659	47.6312	6.13667	2.46842e-05	1.74168	1.74168	TPC1 * 24 up vs TPC1 * 4	2.87247e-05	1.99468	1.99468	RPMI * 24 up vs RPMI * 4	0.00136947	1.46396	1.46396	RPMI * 24 up vs TPC1 * 4	1.11244e-06	2.37308	2.37308	TPC1 * 24 up vs RPMI * 4	0.0351129	1.36252	1.36252	TPC1 * 4 up vs RPMI * 4	0.029036	1.18971	1.18971	TPC1 * 24 up vs RPMI * 24	11.776	670.887	86.2528	4913.9	0.005412	0.308327	683.651	1
LST1	0.00497195	0.471518	0.28435	960.067	103.681	938.755	100.907	1090.62	157.707	1195.93	72.5506	0.212065	0.91194	-1.09656	TPC1 * 24 down vs TPC1 * 4	0.794192	1.0227	1.0227	RPMI * 24 up vs RPMI * 4	0.0120963	0.802779	-1.24567	RPMI * 24 down vs TPC1 * 4	0.0816203	1.16177	1.16177	TPC1 * 24 up vs RPMI * 4	0.00736985	1.27395	1.27395	TPC1 * 4 up vs RPMI * 4	0.128205	1.13598	1.13598	TPC1 * 24 up vs RPMI * 24	11.7751	150330	0.552711	7056.32	1.25593	16034.2	153201	1
GXYLT1	0.00500063	7.77626e-06	0.161166	489.716	41.7233	606.66	38.9186	527.731	36.1559	703.35	40.1539	3.82517e-05	0.750311	-1.33278	TPC1 * 24 down vs TPC1 * 4	0.00121188	0.807233	-1.2388	RPMI * 24 down vs RPMI * 4	5.62609e-06	0.696263	-1.43624	RPMI * 24 down vs TPC1 * 4	0.0148705	0.869895	-1.14956	TPC1 * 24 down vs RPMI * 4	0.0045448	1.15938	1.15938	TPC1 * 4 up vs RPMI * 4	0.196301	1.07763	1.07763	TPC1 * 24 up vs RPMI * 24	11.7538	18145.1	55.4442	85593	2.2301	3442.75	18525.2	1
PDIA3P1	0.00501924	6.29751e-10	0.0102444	2187.06	216.434	3570.75	159.068	2223.71	175.042	4186.8	205.834	5.40156e-09	0.531123	-1.8828	TPC1 * 24 down vs TPC1 * 4	2.67676e-07	0.612492	-1.63267	RPMI * 24 down vs RPMI * 4	4.37339e-09	0.522369	-1.91436	RPMI * 24 down vs TPC1 * 4	3.58028e-07	0.622757	-1.60576	TPC1 * 24 down vs RPMI * 4	0.000639588	1.17253	1.17253	TPC1 * 4 up vs RPMI * 4	0.790164	1.01676	1.01676	TPC1 * 24 up vs RPMI * 24	11.74	426026	308.666	11201000	9.25099	335704	435462	1
EFCAB14	0.00502841	2.08349e-06	0.648451	1942.58	65.2602	2246.49	72.0302	2054.9	93.1277	2394.31	70.3575	3.82878e-05	0.858241	-1.16517	TPC1 * 24 down vs TPC1 * 4	0.000105725	0.86472	-1.15644	RPMI * 24 down vs RPMI * 4	2.24038e-06	0.811332	-1.23254	RPMI * 24 down vs TPC1 * 4	0.0038683	0.914715	-1.09324	TPC1 * 24 down vs RPMI * 4	0.0175129	1.0658	1.0658	TPC1 * 4 up vs RPMI * 4	0.0584231	1.05782	1.05782	TPC1 * 24 up vs RPMI * 24	11.7332	67671.8	71.7569	413861	0.218646	1261.05	69210.6	1
FLT3LG	0.00503807	0.00335361	0.885509	55.036	15.4627	34.018	5.50467	35.2441	8.07969	15.8563	12.5178	0.0292884	2.22271	2.22271	TPC1 * 24 up vs TPC1 * 4	0.0199698	1.61785	1.61785	RPMI * 24 up vs RPMI * 4	0.000309734	3.47092	3.47092	RPMI * 24 up vs TPC1 * 4	0.878286	1.03604	1.03604	TPC1 * 24 up vs RPMI * 4	0.0389526	0.466115	-2.14539	TPC1 * 4 down vs RPMI * 4	0.0266449	0.640383	-1.56157	TPC1 * 24 down vs RPMI * 24	11.7261	1440.48	13.2902	1632.62	0.0216333	2.65752	1474.13	1
TM6SF1	0.00504049	0.000158287	0.534234	657.117	48.2065	539.991	25.1103	756.97	40.2303	608.397	71.3169	0.00107694	1.2442	1.2442	TPC1 * 24 up vs TPC1 * 4	0.00556203	1.2169	1.2169	RPMI * 24 up vs RPMI * 4	0.186214	1.08008	1.08008	RPMI * 24 up vs TPC1 * 4	4.2897e-05	1.40182	1.40182	TPC1 * 24 up vs RPMI * 4	0.0725254	1.12668	1.12668	TPC1 * 4 up vs RPMI * 4	0.0139933	1.15196	1.15196	TPC1 * 24 up vs RPMI * 24	11.7243	28311.2	29.2354	70595.8	0.409534	988.92	28976.9	1
SUMO1P3	0.00506969	0.774736	0.0474211	219.981	16.2911	206.039	18.0806	228.806	8.66378	247.009	13.4217	0.102362	0.926307	-1.07956	TPC1 * 24 down vs TPC1 * 4	0.200516	1.06767	1.06767	RPMI * 24 up vs RPMI * 4	0.0221401	0.890578	-1.12287	RPMI * 24 down vs TPC1 * 4	0.0471117	1.1105	1.1105	TPC1 * 24 up vs RPMI * 4	0.0018246	1.19885	1.19885	TPC1 * 4 up vs RPMI * 4	0.408001	1.04012	1.04012	TPC1 * 24 up vs RPMI * 24	11.7029	2479.58	0.0856854	18.1549	4.87679	1033.28	2542.54	1
TRAK1	0.0050913	7.37724e-06	0.000164089	1196.38	35.1511	1164.98	31.9199	1328	9.92566	1135.58	34.9779	9.81753e-07	1.16945	1.16945	TPC1 * 24 up vs TPC1 * 4	0.163245	1.02696	1.02696	RPMI * 24 up vs RPMI * 4	0.0139447	1.05354	1.05354	RPMI * 24 up vs TPC1 * 4	5.47389e-06	1.13994	1.13994	TPC1 * 24 up vs RPMI * 4	0.189704	0.974768	-1.02589	TPC1 * 4 down vs RPMI * 4	4.41761e-05	1.11001	1.11001	TPC1 * 24 up vs RPMI * 24	11.6871	10449.6	56.0301	50097.2	28.9954	25925.2	10729.4	1
ADAM19	0.00509459	0.703208	0.314257	27.738	9.77297	22.6109	5.05197	11.8335	6.00797	14.1829	6.7493	0.649026	0.834347	-1.19854	TPC1 * 24 down vs TPC1 * 4	0.328477	1.22676	1.22676	RPMI * 24 up vs RPMI * 4	0.0195599	1.95574	1.95574	RPMI * 24 up vs TPC1 * 4	0.0534795	0.523353	-1.91076	TPC1 * 24 down vs RPMI * 4	0.119895	0.627261	-1.59423	TPC1 * 4 down vs RPMI * 4	0.00822392	0.426615	-2.34403	TPC1 * 24 down vs RPMI * 24	11.6847	592.072	0.152276	7.71589	1.1032	55.9	608.046	1
FAM114A1	0.00510584	4.88692e-07	0.0221618	118.404	4.1601	90.1191	12.8046	142.509	7.04373	93.2773	4.87367	1.52773e-06	1.5278	1.5278	TPC1 * 24 up vs TPC1 * 4	0.000302393	1.31386	1.31386	RPMI * 24 up vs RPMI * 4	0.000787734	1.26938	1.26938	RPMI * 24 up vs TPC1 * 4	7.923e-07	1.58134	1.58134	TPC1 * 24 up vs RPMI * 4	0.585916	1.03504	1.03504	TPC1 * 4 up vs RPMI * 4	0.00108288	1.20359	1.20359	TPC1 * 24 up vs RPMI * 24	11.6766	743.305	94.3931	6008.86	6.89288	438.785	763.893	1
CD3G	0.00510772	0.23089	0.593552	34.4227	14.9436	25.0344	6.53899	13.8601	9.34536	10.1584	8.76788	0.622876	1.3644	1.3644	TPC1 * 24 up vs TPC1 * 4	0.22469	1.37502	1.37502	RPMI * 24 up vs RPMI * 4	0.00624105	3.38861	3.38861	RPMI * 24 up vs TPC1 * 4	0.153501	0.553641	-1.80622	TPC1 * 24 down vs RPMI * 4	0.0653099	0.405775	-2.46442	TPC1 * 4 down vs RPMI * 4	0.0159314	0.402644	-2.48359	TPC1 * 24 down vs RPMI * 24	11.6752	1255.9	1.59291	171.349	0.300613	32.3369	1290.84	1
MTIF2	0.00511066	0.818357	0.0389262	516.705	17.5642	483.656	24.057	530.933	17.7177	557.903	38.486	0.166519	0.951658	-1.0508	TPC1 * 24 down vs TPC1 * 4	0.0962278	1.06833	1.06833	RPMI * 24 up vs RPMI * 4	0.0440053	0.926156	-1.07973	RPMI * 24 down vs TPC1 * 4	0.024014	1.09775	1.09775	TPC1 * 24 up vs RPMI * 4	0.00159656	1.15351	1.15351	TPC1 * 4 up vs RPMI * 4	0.452203	1.02754	1.02754	TPC1 * 24 up vs RPMI * 24	11.6731	7827.79	0.0551097	36.9557	5.37193	3602.33	8047.01	1
SLC30A6	0.0051188	0.000864312	0.0659797	445.587	27.2284	473.285	19.9223	461.813	20.5881	536.626	24.664	0.000675508	0.860586	-1.162	TPC1 * 24 down vs TPC1 * 4	0.118472	0.941478	-1.06216	RPMI * 24 down vs RPMI * 4	0.000130474	0.83035	-1.20431	RPMI * 24 down vs TPC1 * 4	0.499392	0.975761	-1.02484	TPC1 * 24 down vs RPMI * 4	0.00232912	1.13383	1.13383	TPC1 * 4 up vs RPMI * 4	0.344033	1.03641	1.03641	TPC1 * 24 up vs RPMI * 24	11.6672	6330.82	19.3663	10508.5	4.091	2219.85	6511.4	1
MAEA	0.00512249	0.0497175	0.0754827	637.459	76.4968	794.284	94.2266	581.626	66.7096	590.6	62.5687	0.87013	0.984805	-1.01543	TPC1 * 24 down vs TPC1 * 4	0.0128701	0.802558	-1.24602	RPMI * 24 down vs RPMI * 4	0.400257	1.07934	1.07934	RPMI * 24 up vs TPC1 * 4	0.00190051	0.732264	-1.36563	TPC1 * 24 down vs RPMI * 4	0.00257217	0.743563	-1.34488	TPC1 * 4 down vs RPMI * 4	0.319223	0.912412	-1.096	TPC1 * 24 down vs RPMI * 24	11.6645	67349.4	4.76102	27489.5	3.786	21859.8	69286.3	1
KLHL8	0.0051574	0.00113109	0.139196	524.267	28.0512	587.984	39.0099	567.979	55.1291	707.458	61.6739	0.00141087	0.802846	-1.24557	TPC1 * 24 down vs TPC1 * 4	0.0840356	0.891636	-1.12153	RPMI * 24 down vs RPMI * 4	0.000155924	0.741058	-1.34942	RPMI * 24 down vs TPC1 * 4	0.565189	0.965978	-1.03522	TPC1 * 24 down vs RPMI * 4	0.00412805	1.20319	1.20319	TPC1 * 4 up vs RPMI * 4	0.22055	1.08338	1.08338	TPC1 * 24 up vs RPMI * 24	11.6394	26629.6	18.0464	41288.1	2.50882	5739.88	27454.6	1
CEACAM4	0.00516758	0.0102526	0.0399633	10.8874	4.21157	9.42536	3.3354	22.209	4.48754	11.6195	3.71715	0.00262826	1.91135	1.91135	TPC1 * 24 up vs TPC1 * 4	0.611329	1.15512	1.15512	RPMI * 24 up vs RPMI * 4	0.798322	0.936994	-1.06724	RPMI * 24 down vs TPC1 * 4	0.000652407	2.35631	2.35631	TPC1 * 24 up vs RPMI * 4	0.44879	1.23279	1.23279	TPC1 * 4 up vs RPMI * 4	0.00163866	2.03988	2.03988	TPC1 * 24 up vs RPMI * 24	11.6321	182.676	9.24838	145.24	5.30486	83.3096	188.453	1
RASGRP2	0.0051807	0.00583542	0.267407	194.343	62.1109	101.159	18.7173	99.8289	20.5	54.7292	46.9926	0.14884	1.82405	1.82405	TPC1 * 24 up vs TPC1 * 4	0.00781042	1.92115	1.92115	RPMI * 24 up vs RPMI * 4	0.00045174	3.55099	3.55099	RPMI * 24 up vs TPC1 * 4	0.964447	0.986848	-1.01333	TPC1 * 24 down vs RPMI * 4	0.138211	0.54102	-1.84836	TPC1 * 4 down vs RPMI * 4	0.00717792	0.513674	-1.94676	TPC1 * 24 down vs RPMI * 24	11.6228	19865.2	11.1881	19122.2	1.35274	2312.05	20510	1
KIF1C	0.0051818	0.000126965	0.286143	1396.49	77.8648	1224.8	25.7354	1307.58	79.2763	1049.32	105.105	0.000505891	1.24612	1.24612	TPC1 * 24 up vs TPC1 * 4	0.00867703	1.14018	1.14018	RPMI * 24 up vs RPMI * 4	3.77009e-05	1.33085	1.33085	RPMI * 24 up vs TPC1 * 4	0.157001	1.06759	1.06759	TPC1 * 24 up vs RPMI * 4	0.00763321	0.85673	-1.16723	TPC1 * 4 down vs RPMI * 4	0.130927	0.936337	-1.06799	TPC1 * 24 down vs RPMI * 24	11.622	69897.5	30.737	184860	1.24615	7494.65	72170.9	1
NR1H3	0.00521037	0.0089968	0.304096	654.685	63.663	568.118	100.076	555.599	71.8667	377.813	98.1883	0.0119361	1.47057	1.47057	TPC1 * 24 up vs TPC1 * 4	0.175184	1.15238	1.15238	RPMI * 24 up vs RPMI * 4	0.000601906	1.73283	1.73283	RPMI * 24 up vs TPC1 * 4	0.838428	0.977964	-1.02253	TPC1 * 24 down vs RPMI * 4	0.00810445	0.665026	-1.5037	TPC1 * 4 down vs RPMI * 4	0.124996	0.848651	-1.17834	TPC1 * 24 down vs RPMI * 24	11.6017	83746.9	9.68104	69882.5	1.15272	8320.9	86622	1
TSSC4	0.00521357	0.677086	0.308004	311.521	48.2806	329.357	73.1884	246.049	48.2722	204.341	49.9512	0.312386	1.20411	1.20411	TPC1 * 24 up vs TPC1 * 4	0.660026	0.945844	-1.05726	RPMI * 24 down vs RPMI * 4	0.0189536	1.52451	1.52451	RPMI * 24 up vs TPC1 * 4	0.0568871	0.747057	-1.33859	TPC1 * 24 down vs RPMI * 4	0.00820472	0.620424	-1.6118	TPC1 * 4 down vs RPMI * 4	0.123727	0.789832	-1.26609	TPC1 * 24 down vs RPMI * 24	11.5995	36285.7	0.182153	569.816	1.1334	3545.53	37538.7	1
JUNB	0.00521838	0.0137662	0.047221	1048.84	252.704	1964.26	562.713	834.135	344.691	954.882	132.468	0.643285	0.873548	-1.14476	TPC1 * 24 down vs TPC1 * 4	0.00363625	0.533963	-1.87279	RPMI * 24 down vs RPMI * 4	0.718074	1.0984	1.0984	RPMI * 24 up vs TPC1 * 4	0.000798217	0.424655	-2.35485	TPC1 * 24 down vs RPMI * 4	0.00185578	0.486127	-2.05707	TPC1 * 4 down vs RPMI * 4	0.414798	0.79529	-1.2574	TPC1 * 24 down vs RPMI * 24	11.5961	1498400	8.30888	1073640	4.8872	631504	1550590	1
ATG101	0.0052239	0.704528	0.343328	283.459	19.4748	303.667	48.3012	247.919	21.209	239.127	17.1462	0.679794	1.03676	1.03676	TPC1 * 24 up vs TPC1 * 4	0.350118	0.933453	-1.07129	RPMI * 24 down vs RPMI * 4	0.0542767	1.18539	1.18539	RPMI * 24 up vs TPC1 * 4	0.0199578	0.816417	-1.22486	TPC1 * 24 down vs RPMI * 4	0.00910306	0.787466	-1.2699	TPC1 * 4 down vs RPMI * 4	0.112992	0.874621	-1.14335	TPC1 * 24 down vs RPMI * 24	11.5922	10015.9	0.150849	130.337	0.973324	840.974	10368.3	1
SMIM11A	0.0052251	0.000542111	0.554866	14.2214	1.10154	11.7349	1.25337	16.6775	1.44411	13.4472	1.06127	0.00286733	1.24022	1.24022	TPC1 * 24 up vs TPC1 * 4	0.0140329	1.2119	1.2119	RPMI * 24 up vs RPMI * 4	0.388745	1.05758	1.05758	RPMI * 24 up vs TPC1 * 4	9.77143e-05	1.42119	1.42119	TPC1 * 24 up vs RPMI * 4	0.0713681	1.14592	1.14592	TPC1 * 4 up vs RPMI * 4	0.0149811	1.1727	1.1727	TPC1 * 24 up vs RPMI * 24	11.5913	17.3756	21.8027	32.6826	0.369009	0.55315	17.9882	1
C9orf72	0.00523055	0.223789	0.784401	796.279	93.8087	846.496	47.851	914.667	38.516	946.901	62.8618	0.491733	0.965959	-1.03524	TPC1 * 24 down vs TPC1 * 4	0.290858	0.940676	-1.06306	RPMI * 24 down vs RPMI * 4	0.00617743	0.840932	-1.18916	RPMI * 24 down vs TPC1 * 4	0.159471	1.08053	1.08053	TPC1 * 24 up vs RPMI * 4	0.0473506	1.11861	1.11861	TPC1 * 4 up vs RPMI * 4	0.0230187	1.14868	1.14868	TPC1 * 24 up vs RPMI * 24	11.5875	47870.4	1.64556	6798.16	0.0782837	323.407	49574.6	1
SNHG10	0.00523438	0.390704	0.0857389	56.0129	6.2183	52.9114	1.54691	39.3454	3.02648	48.0734	10.4628	0.0744669	0.818444	-1.22183	TPC1 * 24 down vs TPC1 * 4	0.500783	1.05862	1.05862	RPMI * 24 up vs RPMI * 4	0.100891	1.16515	1.16515	RPMI * 24 up vs TPC1 * 4	0.0103426	0.743608	-1.34479	TPC1 * 24 down vs RPMI * 4	0.300144	0.908563	-1.10064	TPC1 * 4 down vs RPMI * 4	0.00287077	0.702434	-1.42362	TPC1 * 24 down vs RPMI * 24	11.5848	462.49	0.792982	31.6576	3.50523	139.937	479.067	1
KATNBL1P6	0.00523712	0.00216672	0.233232	61.4773	5.7979	67.6996	3.31947	50.4551	4.95756	62.6177	4.511	0.00341883	0.805764	-1.24106	TPC1 * 24 down vs TPC1 * 4	0.0876122	0.90809	-1.10121	RPMI * 24 down vs RPMI * 4	0.739124	0.981788	-1.01855	RPMI * 24 down vs TPC1 * 4	0.000239435	0.745279	-1.34178	TPC1 * 24 down vs RPMI * 4	0.154701	0.924934	-1.08116	TPC1 * 4 down vs RPMI * 4	0.00640884	0.820711	-1.21846	TPC1 * 24 down vs RPMI * 24	11.5828	259.343	15.0961	338.005	1.57601	35.2874	268.683	1
GPR137	0.00524071	9.85872e-05	0.418816	308.381	21.9858	218.31	45.7086	260.891	45.9342	139.826	28.2647	0.000585122	1.86582	1.86582	TPC1 * 24 up vs TPC1 * 4	0.00488586	1.41258	1.41258	RPMI * 24 up vs RPMI * 4	3.21082e-05	2.20545	2.20545	RPMI * 24 up vs TPC1 * 4	0.129756	1.19505	1.19505	TPC1 * 24 up vs RPMI * 4	0.0111018	0.640494	-1.56129	TPC1 * 4 down vs RPMI * 4	0.0947029	0.846002	-1.18203	TPC1 * 24 down vs RPMI * 24	11.5803	15869.4	32.5298	44578	0.700982	960.608	16444.5	1
PAGR1	0.00524409	0.948704	0.0470832	477.955	18.8792	512.392	32.6853	459.96	33.0042	427.509	33.8007	0.154936	1.07591	1.07591	TPC1 * 24 up vs TPC1 * 4	0.133197	0.932791	-1.07205	RPMI * 24 down vs RPMI * 4	0.0360791	1.118	1.118	RPMI * 24 up vs TPC1 * 4	0.0304547	0.897673	-1.11399	TPC1 * 24 down vs RPMI * 4	0.00185822	0.83434	-1.19855	TPC1 * 4 down vs RPMI * 4	0.416428	0.962352	-1.03912	TPC1 * 24 down vs RPMI * 24	11.5779	10583.7	0.00431557	3.94499	4.89439	4474.11	10969.6	1
STMN3	0.00525447	0.0650576	0.968988	59.8286	13.4559	44.1989	18.1856	33.849	10.1946	18.8187	17.2102	0.184566	1.79869	1.79869	TPC1 * 24 up vs TPC1 * 4	0.168911	1.35362	1.35362	RPMI * 24 up vs RPMI * 4	0.00234763	3.1792	3.1792	RPMI * 24 up vs TPC1 * 4	0.351476	0.765834	-1.30577	TPC1 * 24 down vs RPMI * 4	0.0349404	0.425774	-2.34867	TPC1 * 4 down vs RPMI * 4	0.0315394	0.565767	-1.76751	TPC1 * 24 down vs RPMI * 24	11.5707	2637.82	4.12341	940.033	0.00157579	0.359242	2735.7	1
FERMT3	0.0052557	0.0593332	0.350063	6055.41	1084.86	7613.31	1311.25	4816.76	802.42	5382.97	787.578	0.447584	0.894813	-1.11755	TPC1 * 24 down vs TPC1 * 4	0.0516845	0.795372	-1.25727	RPMI * 24 down vs RPMI * 4	0.369483	1.12492	1.12492	RPMI * 24 up vs TPC1 * 4	0.00219619	0.632676	-1.58059	TPC1 * 24 down vs RPMI * 4	0.00931469	0.707048	-1.41433	TPC1 * 4 down vs RPMI * 4	0.111538	0.795446	-1.25716	TPC1 * 24 down vs RPMI * 24	11.5698	12033900	4.33784	4511850	0.945489	983416	12481400	1
MAP2K7	0.00525823	0.236845	0.0344662	576.674	76.0328	613.738	70.1114	543.614	25.1318	425.554	74.8159	0.0246955	1.27743	1.27743	TPC1 * 24 up vs TPC1 * 4	0.436041	0.93961	-1.06427	RPMI * 24 down vs RPMI * 4	0.00651402	1.35511	1.35511	RPMI * 24 up vs TPC1 * 4	0.153285	0.885742	-1.129	TPC1 * 24 down vs RPMI * 4	0.00149563	0.693381	-1.44221	TPC1 * 4 down vs RPMI * 4	0.486051	0.94267	-1.06082	TPC1 * 24 down vs RPMI * 24	11.568	48949	1.55039	6560.32	5.68682	24063.2	50776.9	1
KCTD3	0.00527338	4.33475e-06	0.196998	96.6274	12.7524	50.1543	13.9783	130.578	16.111	64.6421	13.9449	2.75131e-05	2.02002	2.02002	TPC1 * 24 up vs TPC1 * 4	0.000597642	1.9266	1.9266	RPMI * 24 up vs RPMI * 4	0.00799906	1.49481	1.49481	RPMI * 24 up vs TPC1 * 4	3.845e-06	2.60353	2.60353	TPC1 * 24 up vs RPMI * 4	0.175998	1.28887	1.28887	TPC1 * 4 up vs RPMI * 4	0.00557234	1.35136	1.35136	TPC1 * 24 up vs RPMI * 24	11.5574	2346.28	62.2422	12635.8	1.86591	378.799	2436.13	1
FCHO2	0.00527437	6.92838e-05	0.121153	1123.78	107.119	812.175	130.812	1494.34	206.35	938.779	119.928	0.000167406	1.59179	1.59179	TPC1 * 24 up vs TPC1 * 4	0.0107963	1.38367	1.38367	RPMI * 24 up vs RPMI * 4	0.0988609	1.19707	1.19707	RPMI * 24 up vs TPC1 * 4	2.55003e-05	1.83992	1.83992	TPC1 * 24 up vs RPMI * 4	0.244338	1.15588	1.15588	TPC1 * 4 up vs RPMI * 4	0.00375895	1.32974	1.32974	TPC1 * 24 up vs RPMI * 24	11.5567	247168	35.1601	751980	2.78264	59513.4	256648	1
PTCH1	0.00528878	0.0958457	0.27833	17.7141	5.6499	11.9534	3.45591	8.83915	3.91602	7.52421	1.45472	0.643337	1.17476	1.17476	TPC1 * 24 up vs TPC1 * 4	0.0595353	1.48194	1.48194	RPMI * 24 up vs RPMI * 4	0.00314492	2.35428	2.35428	RPMI * 24 up vs TPC1 * 4	0.282636	0.739469	-1.35232	TPC1 * 24 down vs RPMI * 4	0.135614	0.629463	-1.58865	TPC1 * 4 down vs RPMI * 4	0.00755207	0.498989	-2.00405	TPC1 * 24 down vs RPMI * 24	11.5467	177	3.26605	50.0654	1.2894	19.7652	183.948	1
HLA-DPA1	0.00530061	0.124574	0.0736276	3890.07	1187.07	4025.85	948.67	6246.43	369.963	4657.86	806.146	0.0252958	1.34105	1.34105	TPC1 * 24 up vs TPC1 * 4	0.830885	0.966272	-1.03491	RPMI * 24 down vs RPMI * 4	0.240738	0.835161	-1.19737	RPMI * 24 down vs TPC1 * 4	0.00385516	1.55158	1.55158	TPC1 * 24 up vs RPMI * 4	0.329691	1.15699	1.15699	TPC1 * 4 up vs RPMI * 4	0.00258621	1.60574	1.60574	TPC1 * 24 up vs RPMI * 24	11.5385	8930390	2.72697	2110580	3.84175	2973380	9287580	1
TMEM160	0.00531162	0.0457219	0.447073	46.8672	8.46773	37.4514	6.75301	33.8063	5.35771	29.3007	3.17309	0.327826	1.15377	1.15377	TPC1 * 24 up vs TPC1 * 4	0.0543874	1.25141	1.25141	RPMI * 24 up vs RPMI * 4	0.00183611	1.59953	1.59953	RPMI * 24 up vs TPC1 * 4	0.425337	0.902671	-1.10782	TPC1 * 24 down vs RPMI * 4	0.0898021	0.782366	-1.27817	TPC1 * 4 down vs RPMI * 4	0.011988	0.721321	-1.38635	TPC1 * 24 down vs RPMI * 24	11.5309	449.932	4.96687	193.806	0.617902	24.1104	468.237	1
DCHS1	0.00531534	0.744657	0.526222	102.12	26.5223	93.3655	11.4763	66.1798	11.0395	69.016	17.441	0.825091	0.958905	-1.04286	TPC1 * 24 down vs TPC1 * 4	0.498934	1.09377	1.09377	RPMI * 24 up vs RPMI * 4	0.0217118	1.47966	1.47966	RPMI * 24 up vs TPC1 * 4	0.0512344	0.708825	-1.41079	TPC1 * 24 down vs RPMI * 4	0.0763375	0.739202	-1.35281	TPC1 * 4 down vs RPMI * 4	0.0142892	0.648059	-1.54307	TPC1 * 24 down vs RPMI * 24	11.5283	3634.86	0.111091	35.0268	0.42609	134.346	3783.59	1
C14orf166	0.0053342	0.145814	0.628153	660.017	25.7432	675.942	36.9424	703.598	24.4383	734.48	31.5855	0.172334	0.957954	-1.04389	TPC1 * 24 down vs TPC1 * 4	0.468635	0.97644	-1.02413	RPMI * 24 down vs RPMI * 4	0.00438707	0.898619	-1.11282	RPMI * 24 down vs TPC1 * 4	0.218129	1.04091	1.04091	TPC1 * 24 up vs RPMI * 4	0.0175711	1.0866	1.0866	TPC1 * 4 up vs RPMI * 4	0.0630874	1.06603	1.06603	TPC1 * 24 up vs RPMI * 24	11.5153	10428	2.41933	2190.9	0.247032	223.708	10867	1
SMIM11B	0.00539272	0.000586907	0.737558	74.9759	5.55953	60.3598	6.03544	87.7145	8.38765	70.7562	6.9914	0.00428899	1.23967	1.23967	TPC1 * 24 up vs TPC1 * 4	0.0105328	1.24215	1.24215	RPMI * 24 up vs RPMI * 4	0.399384	1.05964	1.05964	RPMI * 24 up vs TPC1 * 4	0.000104854	1.45319	1.45319	TPC1 * 24 up vs RPMI * 4	0.0523787	1.17224	1.17224	TPC1 * 4 up vs RPMI * 4	0.0216596	1.1699	1.1699	TPC1 * 24 up vs RPMI * 24	11.4753	535.227	21.3743	996.936	0.117625	5.48626	559.702	1
ZNF558	0.00539356	0.0244317	0.129545	255.345	20.9096	245.303	15.1628	308.646	14.4582	264.006	30.514	0.0117012	1.16909	1.16909	TPC1 * 24 up vs TPC1 * 4	0.516713	1.04094	1.04094	RPMI * 24 up vs RPMI * 4	0.575112	0.967195	-1.03392	RPMI * 24 down vs TPC1 * 4	0.00120094	1.25822	1.25822	TPC1 * 24 up vs RPMI * 4	0.237136	1.07624	1.07624	TPC1 * 4 up vs RPMI * 4	0.0040245	1.20874	1.20874	TPC1 * 24 up vs RPMI * 24	11.4747	5184.45	6.61789	2990.07	2.64936	1197.03	5421.79	1
CHSY1	0.00539929	0.00342941	0.258248	633.233	33.4623	705.001	64.0643	697.77	72.2259	839.172	57.6903	0.00518833	0.831498	-1.20265	TPC1 * 24 down vs TPC1 * 4	0.10925	0.898201	-1.11334	RPMI * 24 down vs RPMI * 4	0.000328529	0.754593	-1.32522	RPMI * 24 down vs TPC1 * 4	0.864522	0.989742	-1.01036	TPC1 * 24 down vs RPMI * 4	0.00716453	1.19031	1.19031	TPC1 * 4 up vs RPMI * 4	0.145763	1.10192	1.10192	TPC1 * 24 up vs RPMI * 24	11.4708	39484.5	13.2014	45441.7	1.40864	4848.78	41306.1	1
UBE2M	0.00541914	0.203759	0.463173	232.992	12.9338	266.935	39.1224	190.571	43.3205	200.039	24.4439	0.685756	0.95267	-1.04968	TPC1 * 24 down vs TPC1 * 4	0.162986	0.872843	-1.14568	RPMI * 24 down vs RPMI * 4	0.174612	1.16473	1.16473	RPMI * 24 up vs TPC1 * 4	0.00584546	0.713925	-1.40071	TPC1 * 24 down vs RPMI * 4	0.0126196	0.749394	-1.33441	TPC1 * 4 down vs RPMI * 4	0.0879254	0.81793	-1.2226	TPC1 * 24 down vs RPMI * 24	11.4574	11950.1	1.80676	1884.45	0.574313	599.011	12516.1	1
ST8SIA4	0.00542891	0.00190056	0.451381	509.079	98.3861	673.071	28.2215	653.197	66.2685	763.282	65.6781	0.0441401	0.855773	-1.16853	TPC1 * 24 down vs TPC1 * 4	0.00578983	0.756352	-1.32213	RPMI * 24 down vs RPMI * 4	0.000225057	0.66696	-1.49934	RPMI * 24 down vs TPC1 * 4	0.691981	0.970473	-1.03043	TPC1 * 24 down vs RPMI * 4	0.0902607	1.13403	1.13403	TPC1 * 4 up vs RPMI * 4	0.0122981	1.2831	1.2831	TPC1 * 24 up vs RPMI * 24	11.4508	54910.4	15.6649	75118.5	0.605984	2905.9	57544.2	1
CMKLR1	0.00544928	0.00993305	0.827945	993.59	174.105	1398.08	89.6031	1437.99	396.185	1787.7	219.033	0.0680112	0.804383	-1.24319	TPC1 * 24 down vs TPC1 * 4	0.0388013	0.710683	-1.4071	RPMI * 24 down vs RPMI * 4	0.000661818	0.555793	-1.79923	RPMI * 24 down vs TPC1 * 4	0.8228	1.02855	1.02855	TPC1 * 24 up vs RPMI * 4	0.0452616	1.27868	1.27868	TPC1 * 4 up vs RPMI * 4	0.02554	1.44727	1.44727	TPC1 * 24 up vs RPMI * 24	11.4371	695600	9.35231	568806	0.0493438	3001.08	729838	1
KDELR2	0.00545743	0.000647063	0.418734	1162.93	56.9332	1284.21	75.4456	1245.65	65.9537	1421.39	60.3008	0.00243354	0.876362	-1.14108	TPC1 * 24 down vs TPC1 * 4	0.0216904	0.905564	-1.10428	RPMI * 24 down vs RPMI * 4	0.000112509	0.818167	-1.22224	RPMI * 24 down vs TPC1 * 4	0.418173	0.969975	-1.03095	TPC1 * 24 down vs RPMI * 4	0.0114239	1.10682	1.10682	TPC1 * 4 up vs RPMI * 4	0.0972575	1.07113	1.07113	TPC1 * 24 up vs RPMI * 24	11.4316	48354.2	20.8556	88216.6	0.701239	2966.15	50758.5	1
SLCO4C1	0.00546333	0.0129111	0.355479	112.242	30.067	62.9924	24.2023	142.966	17.7964	118.127	27.8181	0.191835	1.21028	1.21028	TPC1 * 24 up vs TPC1 * 4	0.017857	1.78183	1.78183	RPMI * 24 up vs RPMI * 4	0.748786	0.950178	-1.05243	RPMI * 24 down vs TPC1 * 4	0.0007887	2.26958	2.26958	TPC1 * 24 up vs RPMI * 4	0.00971781	1.87526	1.87526	TPC1 * 4 up vs RPMI * 4	0.112826	1.27374	1.27374	TPC1 * 24 up vs RPMI * 24	11.4276	7371.76	8.50913	5489.09	0.923672	595.845	7740.99	1
SFI1	0.00547437	0.03995	0.0818455	269.949	39.2315	263.479	37.7984	246.259	16.3433	179	29.3811	0.0116652	1.37575	1.37575	TPC1 * 24 up vs TPC1 * 4	0.779859	1.02456	1.02456	RPMI * 24 up vs RPMI * 4	0.00170452	1.5081	1.5081	RPMI * 24 up vs TPC1 * 4	0.461449	0.934643	-1.06993	TPC1 * 24 down vs RPMI * 4	0.00286093	0.679371	-1.47195	TPC1 * 4 down vs RPMI * 4	0.315868	0.912242	-1.0962	TPC1 * 24 down vs RPMI * 24	11.4203	11700.6	5.30571	5435.95	3.60674	3695.28	12294.6	1
SCAF1	0.00547939	0.497571	0.184458	535.036	83.4581	626.787	110.573	449.247	60.2922	418.398	86.5651	0.625366	1.07373	1.07373	TPC1 * 24 up vs TPC1 * 4	0.161941	0.853617	-1.17149	RPMI * 24 down vs RPMI * 4	0.0824898	1.27877	1.27877	RPMI * 24 up vs TPC1 * 4	0.0137317	0.716746	-1.3952	TPC1 * 24 down vs RPMI * 4	0.00541822	0.667527	-1.49807	TPC1 * 4 down vs RPMI * 4	0.188738	0.839657	-1.19096	TPC1 * 24 down vs RPMI * 24	11.4169	86541.1	0.489311	3709.02	1.98294	15030.9	90961	1
EIF3A	0.00548508	1.15954e-07	0.547656	5251.9	116.234	6233.44	276.821	5510.59	200.749	6608.14	100.853	2.6437e-06	0.83391	-1.19917	TPC1 * 24 down vs TPC1 * 4	8.23441e-06	0.842536	-1.18689	RPMI * 24 down vs RPMI * 4	2.79978e-07	0.794761	-1.25824	RPMI * 24 down vs TPC1 * 4	0.000147124	0.884038	-1.13117	TPC1 * 24 down vs RPMI * 4	0.0152788	1.06011	1.06011	TPC1 * 4 up vs RPMI * 4	0.0747548	1.04926	1.04926	TPC1 * 24 up vs RPMI * 24	11.4131	401204	122.966	4322610	0.382835	13457.8	421835	1
C7orf31	0.00550005	0.00701238	0.0515882	90.8106	5.64726	86.0557	9.09955	115.095	13.7023	91.3858	2.27986	0.00242474	1.25944	1.25944	TPC1 * 24 up vs TPC1 * 4	0.45805	1.05525	1.05525	RPMI * 24 up vs RPMI * 4	0.927629	0.993706	-1.00633	RPMI * 24 down vs TPC1 * 4	0.000529678	1.33745	1.33745	TPC1 * 24 up vs RPMI * 4	0.406906	1.06194	1.06194	TPC1 * 4 up vs RPMI * 4	0.00204955	1.26742	1.26742	TPC1 * 24 up vs RPMI * 24	11.4031	877.031	10.5344	810.218	4.67136	359.281	922.936	1
HPCAL1	0.00550997	0.0167795	0.497451	1123.01	175.596	963.153	199.435	916.95	114.295	649.334	105.792	0.030172	1.41214	1.41214	TPC1 * 24 up vs TPC1 * 4	0.167811	1.16598	1.16598	RPMI * 24 up vs RPMI * 4	0.000944977	1.72949	1.72949	RPMI * 24 up vs TPC1 * 4	0.678856	0.952029	-1.05039	TPC1 * 24 down vs RPMI * 4	0.0137825	0.674175	-1.48329	TPC1 * 4 down vs RPMI * 4	0.0828139	0.816508	-1.22473	TPC1 * 24 down vs RPMI * 24	11.3966	270279	7.70524	182736	0.489589	11611	284590	1
NDOR1	0.00551396	0.000887222	0.16011	571.642	91.6324	469.933	69.2598	505.51	56.2335	298.34	59.0268	0.00132259	1.69441	1.69441	TPC1 * 24 up vs TPC1 * 4	0.0637237	1.21643	1.21643	RPMI * 24 up vs RPMI * 4	0.000138893	1.91607	1.91607	RPMI * 24 up vs TPC1 * 4	0.488645	1.07571	1.07571	TPC1 * 24 up vs RPMI * 4	0.00484336	0.634857	-1.57516	TPC1 * 4 down vs RPMI * 4	0.208893	0.884312	-1.13082	TPC1 * 24 down vs RPMI * 24	11.3939	56513.2	19.2352	95405.8	2.24236	11122	59519.3	1
LAX1	0.00553491	0.310537	0.058468	37.8356	11.969	25.2986	3.37148	16.0859	7.79529	20.1944	6.17116	0.47946	0.796553	-1.25541	TPC1 * 24 down vs TPC1 * 4	0.0458352	1.49556	1.49556	RPMI * 24 up vs RPMI * 4	0.00862642	1.87357	1.87357	RPMI * 24 up vs TPC1 * 4	0.127633	0.635841	-1.57272	TPC1 * 24 down vs RPMI * 4	0.382362	0.79824	-1.25276	TPC1 * 4 down vs RPMI * 4	0.00225239	0.425152	-2.3521	TPC1 * 24 down vs RPMI * 24	11.3801	721.134	1.12107	71.04	4.37242	277.072	760.417	1
GNA11	0.00553925	2.64929e-05	0.93156	231.623	22.1229	151.227	14.523	190.88	33.7962	108.309	24.8643	0.000507289	1.76236	1.76236	TPC1 * 24 up vs TPC1 * 4	0.000628089	1.53162	1.53162	RPMI * 24 up vs RPMI * 4	1.37334e-05	2.13853	2.13853	RPMI * 24 up vs TPC1 * 4	0.0431395	1.26221	1.26221	TPC1 * 24 up vs RPMI * 4	0.0307561	0.716201	-1.39626	TPC1 * 4 down vs RPMI * 4	0.0385523	0.824098	-1.21345	TPC1 * 24 down vs RPMI * 24	11.3772	6999.14	43.1706	26558.1	0.00769166	4.73182	7382.26	1
PBX3	0.00554456	0.402721	0.328931	495.487	21.3296	493.271	21.7929	530.233	42.5854	558.047	27.2016	0.207306	0.950158	-1.05246	TPC1 * 24 down vs TPC1 * 4	0.917168	1.00449	1.00449	RPMI * 24 up vs RPMI * 4	0.0111063	0.887895	-1.12626	RPMI * 24 down vs TPC1 * 4	0.101873	1.07493	1.07493	TPC1 * 24 up vs RPMI * 4	0.00911702	1.13132	1.13132	TPC1 * 4 up vs RPMI * 4	0.121756	1.07012	1.07012	TPC1 * 24 up vs RPMI * 24	11.3737	9904.6	0.75243	655.239	1.03558	901.816	10450	1
MPZL3	0.00558155	0.00836573	0.000185291	124.161	10.7334	112.619	11.7696	113.786	10.1414	159.006	10.0246	6.3856e-05	0.715608	-1.39741	TPC1 * 24 down vs TPC1 * 4	0.152695	1.10248	1.10248	RPMI * 24 up vs RPMI * 4	0.000600491	0.780856	-1.28065	RPMI * 24 down vs TPC1 * 4	0.879886	1.01036	1.01036	TPC1 * 24 up vs RPMI * 4	5.0453e-05	1.41189	1.41189	TPC1 * 4 up vs RPMI * 4	0.194995	0.916441	-1.09118	TPC1 * 24 down vs RPMI * 24	11.3495	1296.87	9.92623	1134.24	28.1962	3221.9	1371.21	1
GLTSCR1	0.00559944	0.0535578	0.544691	124.275	25.3013	100.375	17.3659	89.7652	10.4015	76.6468	12.11	0.304528	1.17115	1.17115	TPC1 * 24 up vs TPC1 * 4	0.074373	1.23811	1.23811	RPMI * 24 up vs RPMI * 4	0.00213156	1.6214	1.6214	RPMI * 24 up vs TPC1 * 4	0.402686	0.894302	-1.11819	TPC1 * 24 down vs RPMI * 4	0.0762254	0.763607	-1.30957	TPC1 * 4 down vs RPMI * 4	0.0154096	0.72231	-1.38445	TPC1 * 24 down vs RPMI * 24	11.3378	3391.63	4.58109	1370.4	0.388624	116.254	3589.72	1
TTC37	0.00560535	0.00993597	0.362255	1140.1	42.2496	992.808	79.5665	1229.08	103.847	1151.45	52.3469	0.161358	1.06742	1.06742	TPC1 * 24 up vs TPC1 * 4	0.0151181	1.14836	1.14836	RPMI * 24 up vs RPMI * 4	0.830928	0.990143	-1.00995	RPMI * 24 down vs TPC1 * 4	0.000674464	1.23799	1.23799	TPC1 * 24 up vs RPMI * 4	0.0100797	1.15979	1.15979	TPC1 * 4 up vs RPMI * 4	0.112816	1.07805	1.07805	TPC1 * 24 up vs RPMI * 24	11.334	61317.6	9.35134	50591.3	0.897057	4853.13	64920.7	1
PTEN	0.00561228	0.907204	0.615027	1166.37	101.698	1136.45	113.543	1300.58	73.0994	1319.28	83.1227	0.783575	0.985819	-1.01438	TPC1 * 24 down vs TPC1 * 4	0.66125	1.02633	1.02633	RPMI * 24 up vs RPMI * 4	0.0404977	0.884094	-1.1311	RPMI * 24 down vs TPC1 * 4	0.0298054	1.14442	1.14442	TPC1 * 24 up vs RPMI * 4	0.0177611	1.16088	1.16088	TPC1 * 4 up vs RPMI * 4	0.0668707	1.11506	1.11506	TPC1 * 24 up vs RPMI * 24	11.3295	100514	0.0141733	125.744	0.266564	2364.92	106462	1
FBF1	0.00562541	1.04222e-08	0.157278	68.6761	5.55582	30.2388	7.40207	62.8506	7.63759	14.9437	3.69082	1.5606e-07	4.20583	4.20583	TPC1 * 24 up vs TPC1 * 4	1.65563e-06	2.27112	2.27112	RPMI * 24 up vs RPMI * 4	4.38593e-08	4.59566	4.59566	RPMI * 24 up vs TPC1 * 4	8.88726e-06	2.07847	2.07847	TPC1 * 24 up vs RPMI * 4	0.00484145	0.494189	-2.02352	TPC1 * 4 down vs RPMI * 4	0.213915	0.915174	-1.09269	TPC1 * 24 down vs RPMI * 24	11.321	446.083	189.206	7455.32	2.27579	89.6736	472.838	1
GIGYF1	0.00564914	0.0317938	0.0105898	1559.9	198.731	1604	135.058	1534.78	84.5106	1130.48	151.949	0.0022868	1.35763	1.35763	TPC1 * 24 up vs TPC1 * 4	0.681512	0.972506	-1.02827	RPMI * 24 down vs RPMI * 4	0.00148534	1.37985	1.37985	RPMI * 24 up vs TPC1 * 4	0.521691	0.95685	-1.0451	TPC1 * 24 down vs RPMI * 4	0.000707132	0.704793	-1.41886	TPC1 * 4 down vs RPMI * 4	0.814766	0.983901	-1.01636	TPC1 * 24 down vs RPMI * 24	11.3057	248626	5.89977	129743	9.14277	201061	263895	1
STK17B	0.00565208	0.000570524	0.0655247	1117.83	122.098	1248.85	103.164	1184.8	109.25	1519.05	52.3519	0.00050235	0.779958	-1.28212	TPC1 * 24 down vs TPC1 * 4	0.0894265	0.895084	-1.11721	RPMI * 24 down vs RPMI * 4	0.000105913	0.735873	-1.35893	RPMI * 24 down vs TPC1 * 4	0.384111	0.948706	-1.05407	TPC1 * 24 down vs RPMI * 4	0.00248259	1.21636	1.21636	TPC1 * 4 up vs RPMI * 4	0.363602	1.05991	1.05991	TPC1 * 24 up vs RPMI * 24	11.3038	113679	21.5264	216485	4.10692	41302.2	120681	1
ZFAND2B	0.00568964	0.513139	0.58636	269.636	40.4278	287.868	34.5224	228.243	16.4159	229.94	20.062	0.936647	0.992619	-1.00744	TPC1 * 24 down vs TPC1 * 4	0.400377	0.936665	-1.06762	RPMI * 24 down vs RPMI * 4	0.0819635	1.17263	1.17263	RPMI * 24 up vs TPC1 * 4	0.0145857	0.792874	-1.26123	TPC1 * 24 down vs RPMI * 4	0.0169556	0.79877	-1.25193	TPC1 * 4 down vs RPMI * 4	0.0711684	0.846486	-1.18135	TPC1 * 24 down vs RPMI * 24	11.2797	9864.59	0.454159	397.181	0.312621	273.4	10494.5	1
TLR7	0.00569221	0.00215757	0.013826	172.046	67.0214	132.975	61.2275	413.972	119.219	151.516	40.1004	0.000444286	2.7322	2.7322	TPC1 * 24 up vs TPC1 * 4	0.489823	1.29382	1.29382	RPMI * 24 up vs RPMI * 4	0.714673	1.1355	1.1355	RPMI * 24 up vs TPC1 * 4	0.000251715	3.11316	3.11316	TPC1 * 24 up vs RPMI * 4	0.74115	1.13943	1.13943	TPC1 * 4 up vs RPMI * 4	0.000848476	2.40617	2.40617	TPC1 * 24 up vs RPMI * 24	11.2781	67842.9	15.1142	90919	8.29544	49900.9	72185.5	1
PPP1R16B	0.00569327	0.0173573	0.225394	186.202	60.0472	108.846	6.59212	97.3332	32.7887	68.9738	33.9785	0.316102	1.41116	1.41116	TPC1 * 24 up vs TPC1 * 4	0.0145247	1.71069	1.71069	RPMI * 24 up vs RPMI * 4	0.00098826	2.69961	2.69961	RPMI * 24 up vs TPC1 * 4	0.678569	0.894228	-1.11828	TPC1 * 24 down vs RPMI * 4	0.167058	0.633682	-1.57808	TPC1 * 4 down vs RPMI * 4	0.00660056	0.522729	-1.91304	TPC1 * 24 down vs RPMI * 24	11.2774	16574.3	7.60417	11175.8	1.63346	2400.68	17636.3	1
RFX1	0.00569348	0.680278	0.270303	186.885	32.4278	198.726	34.5712	151.325	18.8003	125.848	39.6302	0.286354	1.20244	1.20244	TPC1 * 24 up vs TPC1 * 4	0.613479	0.940416	-1.06336	RPMI * 24 down vs RPMI * 4	0.0202908	1.485	1.485	RPMI * 24 up vs TPC1 * 4	0.0600495	0.761478	-1.31324	TPC1 * 24 down vs RPMI * 4	0.00774996	0.633276	-1.57909	TPC1 * 4 down vs RPMI * 4	0.145347	0.809724	-1.23499	TPC1 * 24 down vs RPMI * 24	11.2773	11758.6	0.178332	185.944	1.33561	1392.62	12512.2	1
CXXC1	0.00570061	0.0781754	0.00298487	714.667	65.8491	768.108	72.6035	725.206	30.1129	556.377	62.0401	0.0018117	1.30344	1.30344	TPC1 * 24 up vs TPC1 * 4	0.231195	0.930425	-1.07478	RPMI * 24 down vs RPMI * 4	0.00284411	1.2845	1.2845	RPMI * 24 up vs TPC1 * 4	0.331284	0.944147	-1.05916	TPC1 * 24 down vs RPMI * 4	0.000310899	0.724348	-1.38055	TPC1 * 4 down vs RPMI * 4	0.807771	1.01475	1.01475	TPC1 * 24 up vs RPMI * 24	11.2727	40477.9	3.70798	13314.5	13.7586	49404	43089.4	1
SLC46A1	0.00571376	5.46517e-05	0.0423849	251.14	68.42	148.527	53.8506	402.546	51.3674	177.736	36.9357	7.165e-05	2.26486	2.26486	TPC1 * 24 up vs TPC1 * 4	0.0194304	1.69088	1.69088	RPMI * 24 up vs RPMI * 4	0.0777134	1.413	1.413	RPMI * 24 up vs TPC1 * 4	2.27511e-05	2.71026	2.71026	TPC1 * 24 up vs RPMI * 4	0.457563	1.19666	1.19666	TPC1 * 4 up vs RPMI * 4	0.00183009	1.60287	1.60287	TPC1 * 24 up vs RPMI * 24	11.2644	32621.7	37.0186	107206	5.15605	14932	34752.1	1
AP5Z1	0.00573558	0.49361	0.0649085	601.273	123.278	673.772	148.939	528.968	68.3025	379.247	76.1391	0.0767671	1.39479	1.39479	TPC1 * 24 up vs TPC1 * 4	0.366988	0.892398	-1.12058	RPMI * 24 down vs RPMI * 4	0.0140623	1.58544	1.58544	RPMI * 24 up vs TPC1 * 4	0.0857014	0.785085	-1.27375	TPC1 * 24 down vs RPMI * 4	0.00249078	0.562871	-1.7766	TPC1 * 4 down vs RPMI * 4	0.368232	0.879748	-1.13669	TPC1 * 24 down vs RPMI * 24	11.2505	134564	0.498572	5963.25	4.1287	49382	143528	1
FEZ2	0.00574003	0.166154	0.147563	437.13	17.814	436.246	21.3869	458.75	30.5191	494.938	24.2419	0.0538673	0.926884	-1.07888	TPC1 * 24 down vs TPC1 * 4	0.959241	1.00203	1.00203	RPMI * 24 up vs RPMI * 4	0.00513577	0.883201	-1.13225	RPMI * 24 down vs TPC1 * 4	0.208563	1.05159	1.05159	TPC1 * 24 up vs RPMI * 4	0.00466422	1.13454	1.13454	TPC1 * 4 up vs RPMI * 4	0.225821	1.04946	1.04946	TPC1 * 24 up vs RPMI * 24	11.2477	6450.08	2.17347	1246.39	2.39652	1374.3	6881.48	1
ME1	0.00574914	0.592774	0.270301	1538.23	231.126	1483.5	123.243	1131.15	201.941	1285.11	145.077	0.251163	0.8802	-1.13611	TPC1 * 24 down vs TPC1 * 4	0.675754	1.0369	1.0369	RPMI * 24 up vs RPMI * 4	0.0708126	1.19697	1.19697	RPMI * 24 up vs TPC1 * 4	0.0172989	0.762492	-1.31149	TPC1 * 24 down vs RPMI * 4	0.146229	0.866271	-1.15437	TPC1 * 4 down vs RPMI * 4	0.00780359	0.735359	-1.35988	TPC1 * 24 down vs RPMI * 24	11.242	366588	0.301897	9844.52	1.33562	43553	391307	1
SNHG12	0.00575222	0.366212	0.934187	177.238	23.9866	166.335	23.8353	140.622	13.4539	131.516	22.1715	0.556835	1.06924	1.06924	TPC1 * 24 up vs TPC1 * 4	0.483148	1.06555	1.06555	RPMI * 24 up vs RPMI * 4	0.0103759	1.34766	1.34766	RPMI * 24 up vs TPC1 * 4	0.113611	0.845412	-1.18286	TPC1 * 24 down vs RPMI * 4	0.0394026	0.790665	-1.26476	TPC1 * 4 down vs RPMI * 4	0.0317159	0.793405	-1.26039	TPC1 * 24 down vs RPMI * 24	11.24	5103.15	0.881856	400.376	0.00711093	3.22847	5448.18	1
ARMC10	0.00575541	3.03957e-05	0.578829	407.842	27.7901	328.38	28.7523	460.623	26.4708	365.808	24.4277	0.00031824	1.25919	1.25919	TPC1 * 24 up vs TPC1 * 4	0.00128533	1.24198	1.24198	RPMI * 24 up vs RPMI * 4	0.0473547	1.11491	1.11491	RPMI * 24 up vs TPC1 * 4	1.5386e-05	1.40271	1.40271	TPC1 * 24 up vs RPMI * 4	0.0727375	1.11398	1.11398	TPC1 * 4 up vs RPMI * 4	0.0168401	1.12941	1.12941	TPC1 * 24 up vs RPMI * 24	11.238	8137.47	41.945	30372.4	0.325532	235.718	8689.21	1
PP7080	0.00576738	0.256282	0.407899	160.622	16.1377	177.991	22.5409	139.493	17.3804	142.326	8.84776	0.817056	0.980089	-1.02031	TPC1 * 24 down vs TPC1 * 4	0.172868	0.902419	-1.10813	RPMI * 24 down vs RPMI * 4	0.152742	1.12855	1.12855	RPMI * 24 up vs TPC1 * 4	0.00745671	0.783706	-1.27599	TPC1 * 24 down vs RPMI * 4	0.0115695	0.799627	-1.25058	TPC1 * 4 down vs RPMI * 4	0.103286	0.86845	-1.15148	TPC1 * 24 down vs RPMI * 24	11.2305	3225.61	1.42098	408.134	0.735532	211.259	3446.63	1
RTCA	0.00577467	0.00574769	0.0590247	435.532	13.414	393.119	23.056	445.395	3.8092	435.512	15.7162	0.387795	1.02269	1.02269	TPC1 * 24 up vs TPC1 * 4	0.00232798	1.10789	1.10789	RPMI * 24 up vs RPMI * 4	0.998601	1.00005	1.00005	RPMI * 24 up vs TPC1 * 4	0.000480151	1.13298	1.13298	TPC1 * 24 up vs RPMI * 4	0.00233555	1.10784	1.10784	TPC1 * 4 up vs RPMI * 4	0.388713	1.02265	1.02265	TPC1 * 24 up vs RPMI * 24	11.2259	2730.76	11.2429	2734.89	4.3501	1058.18	2919.06	1
AMIGO3	0.00577596	0.907681	0.000619208	39.2418	5.0596	51.6911	7.08368	42.5237	4.12631	30.7004	4.35263	0.00816852	1.38512	1.38512	TPC1 * 24 up vs TPC1 * 4	0.00598774	0.75916	-1.31725	RPMI * 24 down vs RPMI * 4	0.0412781	1.27822	1.27822	RPMI * 24 up vs TPC1 * 4	0.0304351	0.82265	-1.21558	TPC1 * 24 down vs RPMI * 4	0.000113174	0.59392	-1.68373	TPC1 * 4 down vs RPMI * 4	0.39713	1.08363	1.08363	TPC1 * 24 up vs RPMI * 24	11.2251	313.602	0.0140273	0.391889	21.0884	589.158	335.25	1
TNFSF8	0.00577824	0.467305	0.409627	203.175	31.5612	205.045	59.1104	278.979	23.8791	250.041	11.8448	0.278556	1.11573	1.11573	TPC1 * 24 up vs TPC1 * 4	0.942759	0.990883	-1.0092	RPMI * 24 down vs RPMI * 4	0.0909149	0.812567	-1.23067	RPMI * 24 down vs TPC1 * 4	0.0133325	1.36058	1.36058	TPC1 * 24 up vs RPMI * 4	0.10301	1.21945	1.21945	TPC1 * 4 up vs RPMI * 4	0.0116346	1.37309	1.37309	TPC1 * 24 up vs RPMI * 24	11.2237	14592.7	0.563534	732.687	0.729965	949.075	15602	1
HDHD2	0.00579356	0.0309047	0.0811591	321.273	21.9703	326.677	9.58409	335.72	17.7266	379.202	26.6661	0.00962993	0.885331	-1.12952	TPC1 * 24 down vs TPC1 * 4	0.709027	0.983457	-1.01682	RPMI * 24 down vs RPMI * 4	0.00148183	0.847233	-1.18031	RPMI * 24 down vs TPC1 * 4	0.534562	1.02768	1.02768	TPC1 * 24 up vs RPMI * 4	0.00295771	1.16079	1.16079	TPC1 * 4 up vs RPMI * 4	0.327132	1.04497	1.04497	TPC1 * 24 up vs RPMI * 24	11.2141	4485.25	5.97539	2389.95	3.62525	1449.97	4799.58	1
ATP6AP1L	0.00580185	0.00140993	0.409002	15.1659	0.99885	9.29581	1.027	22.7149	5.4015	13.7718	4.51367	0.00421375	1.64937	1.64937	TPC1 * 24 up vs TPC1 * 4	0.0393827	1.63148	1.63148	RPMI * 24 up vs RPMI * 4	0.593139	1.10123	1.10123	RPMI * 24 up vs TPC1 * 4	0.00019344	2.44356	2.44356	TPC1 * 24 up vs RPMI * 4	0.103428	1.48151	1.48151	TPC1 * 4 up vs RPMI * 4	0.0116503	1.49776	1.49776	TPC1 * 24 up vs RPMI * 24	11.2089	144.6	17.0094	219.428	0.731974	9.44279	154.805	1
MPEG1	0.00580483	0.53463	0.179088	4619.61	2803.81	6716.38	1410.24	9464.73	2355.78	8665.46	1037.24	0.587798	1.09224	1.09224	TPC1 * 24 up vs TPC1 * 4	0.169677	0.687811	-1.45389	RPMI * 24 down vs RPMI * 4	0.0154816	0.533106	-1.8758	RPMI * 24 down vs TPC1 * 4	0.0796128	1.4092	1.4092	TPC1 * 24 up vs RPMI * 4	0.1994	1.2902	1.2902	TPC1 * 4 up vs RPMI * 4	0.00550674	2.04882	2.04882	TPC1 * 24 up vs RPMI * 24	11.2071	46161100	0.408729	1683520	2.03624	8387110	49427100	1
KLHL15	0.00586523	0.000263949	0.0733254	167.868	16.9632	191.086	17.0966	178.094	10.7165	230.4	13.5647	0.00031433	0.772975	-1.2937	TPC1 * 24 down vs TPC1 * 4	0.0468453	0.878495	-1.13831	RPMI * 24 down vs RPMI * 4	6.55028e-05	0.728593	-1.37251	RPMI * 24 down vs TPC1 * 4	0.238838	0.932008	-1.07295	TPC1 * 24 down vs RPMI * 4	0.0027667	1.20574	1.20574	TPC1 * 4 up vs RPMI * 4	0.34852	1.06092	1.06092	TPC1 * 24 up vs RPMI * 24	11.1696	2454.22	25.9599	5703.96	3.85099	846.147	2636.66	1
SSR3	0.00586852	0.0679748	0.663298	2346.2	123.08	2451.6	110.366	2541.92	124.18	2707.66	174.233	0.108537	0.938786	-1.0652	TPC1 * 24 down vs TPC1 * 4	0.291817	0.957006	-1.04493	RPMI * 24 down vs RPMI * 4	0.00261769	0.866503	-1.15406	RPMI * 24 down vs TPC1 * 4	0.363404	1.03684	1.03684	TPC1 * 24 up vs RPMI * 4	0.0200881	1.10445	1.10445	TPC1 * 4 up vs RPMI * 4	0.0631612	1.08342	1.08342	TPC1 * 24 up vs RPMI * 24	11.1676	204107	4.02273	73522.2	0.199221	3641.11	219320	1
DBI	0.00589588	0.000136693	0.012667	1749.64	65.9771	1373.41	77.3949	1768.04	90.6757	1653.24	115.494	0.0941386	1.06943	1.06943	TPC1 * 24 up vs TPC1 * 4	6.63546e-05	1.27394	1.27394	RPMI * 24 up vs RPMI * 4	0.152816	1.05831	1.05831	RPMI * 24 up vs TPC1 * 4	4.26138e-05	1.28733	1.28733	TPC1 * 24 up vs RPMI * 4	0.000819428	1.20375	1.20375	TPC1 * 4 up vs RPMI * 4	0.77579	1.01051	1.01051	TPC1 * 24 up vs RPMI * 24	11.1508	88939	30.2281	241099	8.56918	68347.7	95711.9	1
APBA2	0.0058979	0.0340791	0.563915	57.2843	21.2952	36.0636	4.73969	29.3212	5.97466	16.5398	17.244	0.227812	1.77277	1.77277	TPC1 * 24 up vs TPC1 * 4	0.0565076	1.58843	1.58843	RPMI * 24 up vs RPMI * 4	0.00160535	3.46342	3.46342	RPMI * 24 up vs TPC1 * 4	0.515251	0.813042	-1.22995	TPC1 * 24 down vs RPMI * 4	0.0760471	0.458629	-2.18041	TPC1 * 4 down vs RPMI * 4	0.0166283	0.511854	-1.95368	TPC1 * 24 down vs RPMI * 24	11.1496	2255.01	5.71642	1156.15	0.352154	71.2231	2427	1
TIMM17B	0.00590987	0.11114	0.270567	310.391	30.1284	303.971	26.4083	285.572	8.13583	252.887	19.9244	0.0648125	1.12925	1.12925	TPC1 * 24 up vs TPC1 * 4	0.696668	1.02112	1.02112	RPMI * 24 up vs RPMI * 4	0.00380757	1.22739	1.22739	RPMI * 24 up vs TPC1 * 4	0.274818	0.939471	-1.06443	TPC1 * 24 down vs RPMI * 4	0.00796479	0.831945	-1.202	TPC1 * 4 down vs RPMI * 4	0.148633	0.920037	-1.08691	TPC1 * 24 down vs RPMI * 24	11.1423	5761.37	2.95752	1529.26	1.33405	689.803	6204.88	1
AKAP11	0.00592804	0.121696	0.499569	1199.34	94.0076	1319.86	159.058	1405.14	63.3916	1454.61	59.3203	0.506144	0.965994	-1.0352	TPC1 * 24 down vs TPC1 * 4	0.120791	0.908682	-1.10049	RPMI * 24 down vs RPMI * 4	0.00409491	0.82451	-1.21284	RPMI * 24 down vs TPC1 * 4	0.260285	1.06461	1.06461	TPC1 * 24 up vs RPMI * 4	0.0865337	1.10209	1.10209	TPC1 * 4 up vs RPMI * 4	0.0145838	1.1716	1.1716	TPC1 * 24 up vs RPMI * 24	11.1312	115971	2.77367	28897.6	0.484688	5049.75	125022	1
CEP68	0.00593555	0.0879231	0.997161	322.155	23.7285	346.886	26.0364	277.611	34.4514	302.439	20.4735	0.212728	0.917908	-1.08943	TPC1 * 24 down vs TPC1 * 4	0.214404	0.928706	-1.07677	RPMI * 24 down vs RPMI * 4	0.316555	1.06519	1.06519	RPMI * 24 up vs TPC1 * 4	0.00319409	0.800295	-1.24954	TPC1 * 24 down vs RPMI * 4	0.0363078	0.871868	-1.14696	TPC1 * 4 down vs RPMI * 4	0.0359702	0.861731	-1.16045	TPC1 * 24 down vs RPMI * 24	11.1266	7919.39	3.45072	2456.05	1.31965e-05	0.00939259	8541	1
FOXN3	0.00594261	0.000468883	0.728822	3698.49	164.262	4417.24	413.662	4185.39	225.629	5020.11	422.02	0.00356286	0.833726	-1.19944	TPC1 * 24 down vs TPC1 * 4	0.00900995	0.837286	-1.19433	RPMI * 24 down vs RPMI * 4	9.60844e-05	0.736735	-1.35734	RPMI * 24 down vs TPC1 * 4	0.335478	0.947514	-1.05539	TPC1 * 24 down vs RPMI * 4	0.0228365	1.13648	1.13648	TPC1 * 4 up vs RPMI * 4	0.0568074	1.13165	1.13165	TPC1 * 24 up vs RPMI * 24	11.1224	1187610	22.6008	2413240	0.125956	13449.2	1281320	1
PAF1	0.00594968	4.74929e-05	0.71047	469.708	33.7932	543.294	26.4739	422.555	22.4955	505.792	15.1481	0.000573605	0.835431	-1.19699	TPC1 * 24 down vs TPC1 * 4	0.00147526	0.864556	-1.15666	RPMI * 24 down vs RPMI * 4	0.0674657	0.928659	-1.07682	RPMI * 24 down vs TPC1 * 4	2.11709e-05	0.777764	-1.28574	TPC1 * 24 down vs RPMI * 4	0.0586847	0.930973	-1.07415	TPC1 * 4 down vs RPMI * 4	0.022115	0.89961	-1.11159	TPC1 * 24 down vs RPMI * 24	11.1181	7166.61	38.1539	24593.6	0.144522	93.1572	7735.08	1
TMEM68	0.00595133	0.0680038	0.0736779	202.622	13.5682	203.093	21.7781	216.767	30.3055	257.571	10.8428	0.0159336	0.841584	-1.18824	TPC1 * 24 down vs TPC1 * 4	0.974706	0.99768	-1.00233	RPMI * 24 down vs RPMI * 4	0.00264415	0.786665	-1.27119	RPMI * 24 down vs TPC1 * 4	0.365951	1.06733	1.06733	TPC1 * 24 up vs RPMI * 4	0.00280485	1.26824	1.26824	TPC1 * 4 up vs RPMI * 4	0.350247	1.06981	1.06981	TPC1 * 24 up vs RPMI * 24	11.1171	4709.12	4.02175	1703.59	3.84021	1626.69	5083.12	1
NISCH	0.00596053	0.0156025	0.194167	2360.97	315.335	3364.63	652.155	1891.97	464.284	2236.82	421.417	0.32874	0.845833	-1.18227	TPC1 * 24 down vs TPC1 * 4	0.0118536	0.701702	-1.42511	RPMI * 24 down vs RPMI * 4	0.720356	1.0555	1.0555	RPMI * 24 up vs TPC1 * 4	0.000948824	0.562313	-1.77837	TPC1 * 24 down vs RPMI * 4	0.00600303	0.664803	-1.5042	TPC1 * 4 down vs RPMI * 4	0.191387	0.801355	-1.24789	TPC1 * 24 down vs RPMI * 24	11.1115	2549800	7.92452	1818470	1.89148	434043	2753680	1
LOC102724297	0.00596692	0.809939	0.484045	354.093	22.3091	345.587	29.9894	400.72	45.9979	418.009	39.8863	0.506675	0.95864	-1.04314	TPC1 * 24 down vs TPC1 * 4	0.742105	1.02461	1.02461	RPMI * 24 up vs RPMI * 4	0.0263946	0.847094	-1.18051	RPMI * 24 down vs TPC1 * 4	0.0496441	1.15954	1.15954	TPC1 * 24 up vs RPMI * 4	0.014161	1.20956	1.20956	TPC1 * 4 up vs RPMI * 4	0.0896897	1.13168	1.13168	TPC1 * 24 up vs RPMI * 24	11.1077	14172.8	0.0604514	77.1327	0.521482	665.383	15311.3	1
IER5L	0.00596953	0.409324	0.758308	218.211	64.2688	206.704	39.3289	153.924	26.0419	129.004	30.0928	0.424295	1.19317	1.19317	TPC1 * 24 up vs TPC1 * 4	0.709189	1.05567	1.05567	RPMI * 24 up vs RPMI * 4	0.0118979	1.6915	1.6915	RPMI * 24 up vs TPC1 * 4	0.105273	0.744656	-1.3429	TPC1 * 24 down vs RPMI * 4	0.0241378	0.624101	-1.60231	TPC1 * 4 down vs RPMI * 4	0.0541789	0.70539	-1.41766	TPC1 * 24 down vs RPMI * 24	11.1061	20160.3	0.73094	1326.84	0.0991092	179.908	21783	1
TTL	0.00597402	2.39666e-05	0.0166183	1069.39	29.3796	1289.66	61.6655	1212.33	48.3356	1302.55	41.7769	0.0183239	0.930738	-1.07442	TPC1 * 24 down vs TPC1 * 4	2.32214e-05	0.829204	-1.20598	RPMI * 24 down vs RPMI * 4	1.33569e-05	0.821001	-1.21803	RPMI * 24 down vs TPC1 * 4	0.0374809	0.940038	-1.06379	TPC1 * 24 down vs RPMI * 4	0.70358	1.00999	1.00999	TPC1 * 4 up vs RPMI * 4	0.000991389	1.13366	1.13366	TPC1 * 24 up vs RPMI * 24	11.1034	24281.5	44.0823	96401.7	7.73419	16913.6	26242.3	1
DGKQ	0.0059891	0.00212947	0.152773	325.544	51.5199	275.531	59.2146	287.444	20.8186	172.955	23.2604	0.00237985	1.66196	1.66196	TPC1 * 24 up vs TPC1 * 4	0.119844	1.18151	1.18151	RPMI * 24 up vs RPMI * 4	0.000257758	1.88225	1.88225	RPMI * 24 up vs TPC1 * 4	0.696973	1.04324	1.04324	TPC1 * 24 up vs RPMI * 4	0.00494237	0.627714	-1.59308	TPC1 * 4 down vs RPMI * 4	0.226184	0.882966	-1.13255	TPC1 * 24 down vs RPMI * 24	11.0943	19789.8	15.1706	27061	2.33057	4157.24	21405.4	1
TXNRD1	0.00601386	0.000737234	0.0919548	9900.52	1584.53	11400.1	1050.44	6991.69	772.476	10556.2	934.649	0.00076411	0.662331	-1.50982	TPC1 * 24 down vs TPC1 * 4	0.0844427	0.868456	-1.15147	RPMI * 24 down vs RPMI * 4	0.426863	0.937888	-1.06623	RPMI * 24 down vs TPC1 * 4	0.000129908	0.613299	-1.63052	TPC1 * 24 down vs RPMI * 4	0.31062	0.92597	-1.07995	TPC1 * 4 down vs RPMI * 4	0.00333441	0.706195	-1.41604	TPC1 * 24 down vs RPMI * 24	11.0795	14083300	20.1754	25645200	3.35431	4263710	15253400	1
SRCAP	0.00603654	0.000406156	0.00968395	2832.94	176.156	3501.55	241.725	2811.41	46.3024	2960.73	150.681	0.235426	0.949567	-1.05311	TPC1 * 24 down vs TPC1 * 4	0.000117371	0.809054	-1.23601	RPMI * 24 down vs RPMI * 4	0.306086	0.956839	-1.04511	RPMI * 24 down vs TPC1 * 4	8.8321e-05	0.802905	-1.24548	TPC1 * 24 down vs RPMI * 4	0.000696539	0.845549	-1.18266	TPC1 * 4 down vs RPMI * 4	0.860065	0.9924	-1.00766	TPC1 * 24 down vs RPMI * 24	11.0659	316238	23.4101	669004	9.43609	269661	342931	1
FAR2	0.00603715	1.92731e-05	0.420919	336.165	81.4312	533.822	95.3673	418.879	38.1785	671.832	20.6767	0.000162357	0.623487	-1.60388	TPC1 * 24 down vs TPC1 * 4	0.00120433	0.629732	-1.58798	RPMI * 24 down vs RPMI * 4	1.15751e-05	0.50037	-1.99852	RPMI * 24 down vs TPC1 * 4	0.0306029	0.784679	-1.27441	TPC1 * 24 down vs RPMI * 4	0.0123384	1.25853	1.25853	TPC1 * 4 up vs RPMI * 4	0.103339	1.24605	1.24605	TPC1 * 24 up vs RPMI * 24	11.0656	48719.1	46.1187	203050	0.694492	3057.69	52833.2	1
PXMP4	0.00603856	4.89597e-05	0.476991	112.761	8.44725	76.0384	11.3377	126.576	13.6837	97.6776	8.20195	0.0023765	1.29586	1.29586	TPC1 * 24 up vs TPC1 * 4	0.000383309	1.48295	1.48295	RPMI * 24 up vs RPMI * 4	0.0684881	1.15442	1.15442	RPMI * 24 up vs TPC1 * 4	2.17851e-05	1.66464	1.66464	TPC1 * 24 up vs RPMI * 4	0.014059	1.28458	1.28458	TPC1 * 4 up vs RPMI * 4	0.091713	1.12251	1.12251	TPC1 * 24 up vs RPMI * 24	11.0647	1256.99	37.9057	4306.23	0.538894	61.2204	1363.25	1
ZMYND19	0.00604448	0.384386	0.431306	135.525	5.02589	134.901	8.11172	117.81	23.1457	105.698	13.0104	0.248016	1.11459	1.11459	TPC1 * 24 up vs TPC1 * 4	0.951151	1.00463	1.00463	RPMI * 24 up vs RPMI * 4	0.0112719	1.28219	1.28219	RPMI * 24 up vs TPC1 * 4	0.112342	0.873307	-1.14507	TPC1 * 24 down vs RPMI * 4	0.0126612	0.78352	-1.27629	TPC1 * 4 down vs RPMI * 4	0.101092	0.869286	-1.15037	TPC1 * 24 down vs RPMI * 24	11.0612	2201.33	0.815085	162.213	0.663175	131.981	2388.17	1
GAPVD1	0.00604517	6.77603e-08	0.762124	1162.39	103.426	1619.78	69.4011	1284.13	29.8379	1766.52	98.3062	2.13606e-06	0.726926	-1.37566	TPC1 * 24 down vs TPC1 * 4	3.69917e-06	0.717621	-1.39349	RPMI * 24 down vs RPMI * 4	1.93434e-07	0.65801	-1.51973	RPMI * 24 down vs TPC1 * 4	7.48087e-05	0.792781	-1.26138	TPC1 * 24 down vs RPMI * 4	0.0245163	1.09059	1.09059	TPC1 * 4 up vs RPMI * 4	0.054292	1.10473	1.10473	TPC1 * 24 up vs RPMI * 24	11.0608	72082.9	135.522	883191	0.0958947	624.943	78203.6	1
CD3D	0.00606551	0.210994	0.0916818	69.0142	21.0959	46.0791	4.13621	31.5204	16.4106	35.241	10.6886	0.723738	0.894422	-1.11804	TPC1 * 24 down vs TPC1 * 4	0.045555	1.49773	1.49773	RPMI * 24 up vs RPMI * 4	0.00652186	1.95835	1.95835	RPMI * 24 up vs TPC1 * 4	0.182206	0.684049	-1.46188	TPC1 * 24 down vs RPMI * 4	0.312591	0.764794	-1.30754	TPC1 * 4 down vs RPMI * 4	0.00334688	0.456723	-2.18951	TPC1 * 24 down vs RPMI * 24	11.0487	2335.98	1.74622	369.193	3.36067	710.529	2537.1	1
TMEM204	0.00607559	0.0222379	0.0608721	62.65	25.6451	26.1544	6.78243	20.7133	9.70533	16.3941	13.0468	0.701468	1.26347	1.26347	TPC1 * 24 up vs TPC1 * 4	0.00613688	2.39539	2.39539	RPMI * 24 up vs RPMI * 4	0.0012212	3.82151	3.82151	RPMI * 24 up vs TPC1 * 4	0.629801	0.791965	-1.26268	TPC1 * 24 down vs RPMI * 4	0.392374	0.62682	-1.59536	TPC1 * 4 down vs RPMI * 4	0.00247403	0.33062	-3.02462	TPC1 * 24 down vs RPMI * 24	11.0428	2672.58	6.88312	1665.86	4.27782	1035.32	2904.25	1
HIST2H2BF	0.00608168	0.00985726	0.00249389	7.43064	3.65584	17.1457	1.90411	8.11695	2.60436	7.06262	2.86726	0.607657	1.14928	1.14928	TPC1 * 24 up vs TPC1 * 4	0.000392931	0.433382	-2.30743	RPMI * 24 down vs RPMI * 4	0.857068	1.05211	1.05211	RPMI * 24 up vs TPC1 * 4	0.000708257	0.473411	-2.11233	TPC1 * 24 down vs RPMI * 4	0.000288367	0.411918	-2.42767	TPC1 * 4 down vs RPMI * 4	0.737396	1.09236	1.09236	TPC1 * 24 up vs RPMI * 24	11.0392	88.2988	9.37754	75.0079	14.4998	115.979	95.9841	1
SNX11	0.00609558	0.000278539	0.754636	362.64	12.4492	424.105	33.6604	401.537	35.317	471.29	12.3169	0.00250228	0.851996	-1.17371	TPC1 * 24 down vs TPC1 * 4	0.00573983	0.855072	-1.16949	RPMI * 24 down vs RPMI * 4	6.94106e-05	0.769464	-1.29961	RPMI * 24 down vs TPC1 * 4	0.241764	0.946788	-1.0562	TPC1 * 24 down vs RPMI * 4	0.0243374	1.11126	1.11126	TPC1 * 4 up vs RPMI * 4	0.0552991	1.10726	1.10726	TPC1 * 24 up vs RPMI * 24	11.031	7410.08	25.6314	17217.9	0.102258	68.6919	8061.02	1
SIPA1	0.00611016	6.65223e-06	0.382226	1136.08	128.429	821.49	73.7867	1022.03	39.5255	621.692	110.658	6.32172e-05	1.64395	1.64395	TPC1 * 24 up vs TPC1 * 4	0.000508774	1.38295	1.38295	RPMI * 24 up vs RPMI * 4	5.58267e-06	1.8274	1.8274	RPMI * 24 up vs TPC1 * 4	0.0110646	1.24412	1.24412	TPC1 * 24 up vs RPMI * 4	0.0112955	0.756785	-1.32138	TPC1 * 4 down vs RPMI * 4	0.113693	0.89961	-1.11159	TPC1 * 24 down vs RPMI * 24	11.0224	98501.3	57.1958	511128	0.822769	7352.63	107237	1
NHSL1	0.00611135	0.00043144	0.0374675	55.9729	8.48421	46.8914	6.37214	76.8287	5.62987	50.5074	8.54738	0.000284563	1.52114	1.52114	TPC1 * 24 up vs TPC1 * 4	0.106992	1.19367	1.19367	RPMI * 24 up vs RPMI * 4	0.31502	1.10821	1.10821	RPMI * 24 up vs TPC1 * 4	9.25519e-05	1.63844	1.63844	TPC1 * 24 up vs RPMI * 4	0.501052	1.07711	1.07711	TPC1 * 4 up vs RPMI * 4	0.00175758	1.3726	1.3726	TPC1 * 24 up vs RPMI * 24	11.0217	598.862	23.0674	1253.36	5.46996	297.209	652.017	1
CAP1	0.00611485	0.00150206	0.113489	6080.26	346.126	6488.55	326.66	6356.67	422.545	7350.35	255.356	0.00147639	0.864812	-1.15632	TPC1 * 24 down vs TPC1 * 4	0.117988	0.937075	-1.06715	RPMI * 24 down vs RPMI * 4	0.000208274	0.827207	-1.20889	RPMI * 24 down vs TPC1 * 4	0.596443	0.979675	-1.02075	TPC1 * 24 down vs RPMI * 4	0.00396349	1.13282	1.13282	TPC1 * 4 up vs RPMI * 4	0.2765	1.04546	1.04546	TPC1 * 24 up vs RPMI * 24	11.0197	1295530	16.7186	1965520	2.9148	342679	1410780	1
E4F1	0.00615142	0.299838	0.277392	255.359	53.2883	256.641	51.7137	203.868	46.826	151.364	35.0936	0.142211	1.34688	1.34688	TPC1 * 24 up vs TPC1 * 4	0.970027	0.995003	-1.00502	RPMI * 24 down vs RPMI * 4	0.00900007	1.68706	1.68706	RPMI * 24 up vs TPC1 * 4	0.140364	0.794371	-1.25886	TPC1 * 24 down vs RPMI * 4	0.00838105	0.589787	-1.69553	TPC1 * 4 down vs RPMI * 4	0.149397	0.798361	-1.25257	TPC1 * 24 down vs RPMI * 24	10.9983	24576.2	1.17417	2623.74	1.2947	2893.07	26814.6	1
VPS41	0.00615379	0.0145677	0.594012	1320.39	72.0496	1224.97	45.0173	1480.37	101.073	1339.6	99.986	0.0332812	1.10508	1.10508	TPC1 * 24 up vs TPC1 * 4	0.129161	1.07789	1.07789	RPMI * 24 up vs RPMI * 4	0.748427	0.985654	-1.01455	RPMI * 24 down vs TPC1 * 4	0.000925802	1.20849	1.20849	TPC1 * 24 up vs RPMI * 4	0.0739319	1.09358	1.09358	TPC1 * 4 up vs RPMI * 4	0.0181961	1.12116	1.12116	TPC1 * 24 up vs RPMI * 24	10.9969	75413.2	8.1341	55780.9	0.299856	2056.31	82292	1
DHX16	0.00616619	0.507061	0.181457	747.988	43.2897	762.49	25.2775	710.559	31.6197	669.063	52.152	0.162898	1.06202	1.06202	TPC1 * 24 up vs TPC1 * 4	0.61282	0.980981	-1.01939	RPMI * 24 down vs RPMI * 4	0.0152416	1.11796	1.11796	RPMI * 24 up vs TPC1 * 4	0.0874789	0.931892	-1.07309	TPC1 * 24 down vs RPMI * 4	0.0058099	0.877471	-1.13964	TPC1 * 4 down vs RPMI * 4	0.204753	0.949959	-1.05268	TPC1 * 24 down vs RPMI * 24	10.9897	17123.6	0.46765	728.668	2.01248	3135.74	18697.8	1
RAPH1	0.00617776	0.00162379	0.768857	324.825	55.1984	413.563	29.6119	396.233	57.0219	499.218	42.5345	0.00966162	0.793709	-1.25991	TPC1 * 24 down vs TPC1 * 4	0.0212598	0.785431	-1.27319	RPMI * 24 down vs RPMI * 4	0.000220481	0.650668	-1.53688	RPMI * 24 down vs TPC1 * 4	0.614479	0.958098	-1.04374	TPC1 * 24 down vs RPMI * 4	0.0251882	1.20712	1.20712	TPC1 * 4 up vs RPMI * 4	0.0544741	1.21984	1.21984	TPC1 * 24 up vs RPMI * 24	10.983	24668.9	16.3649	36757.3	0.0903657	202.97	26953.2	1
ATG2A	0.00617824	0.610508	0.125627	421.498	75.7737	460.753	90.8242	363.217	27.4736	287.409	69.242	0.150989	1.26376	1.26376	TPC1 * 24 up vs TPC1 * 4	0.442454	0.914803	-1.09313	RPMI * 24 down vs RPMI * 4	0.0188446	1.46654	1.46654	RPMI * 24 up vs TPC1 * 4	0.0719088	0.788311	-1.26854	TPC1 * 24 down vs RPMI * 4	0.00432212	0.623781	-1.60313	TPC1 * 4 down vs RPMI * 4	0.261142	0.861728	-1.16046	TPC1 * 24 down vs RPMI * 24	10.9827	53650.4	0.273509	1336.09	2.71021	13239.4	58619.8	1
HDGFRP2	0.00619622	0.0136876	0.235015	429.494	37.639	395.03	38.9865	386.034	45.3336	298.867	45.9903	0.0127326	1.29166	1.29166	TPC1 * 24 up vs TPC1 * 4	0.270055	1.08724	1.08724	RPMI * 24 up vs RPMI * 4	0.000892096	1.43708	1.43708	RPMI * 24 up vs TPC1 * 4	0.767949	0.977227	-1.0233	TPC1 * 24 down vs RPMI * 4	0.00726814	0.756568	-1.32176	TPC1 * 4 down vs RPMI * 4	0.170472	0.89881	-1.11258	TPC1 * 24 down vs RPMI * 24	10.9723	19494.7	8.32667	14794.1	1.5633	2777.55	21320.6	1
MX2	0.00619779	0.597942	0.452366	137.065	12.4226	141.289	34.9537	210.564	48.7477	186.866	37.6438	0.369582	1.12682	1.12682	TPC1 * 24 up vs TPC1 * 4	0.87078	0.970101	-1.03082	RPMI * 24 down vs RPMI * 4	0.0737453	0.733493	-1.36334	RPMI * 24 down vs TPC1 * 4	0.0184297	1.49031	1.49031	TPC1 * 24 up vs RPMI * 4	0.0982061	1.32258	1.32258	TPC1 * 4 up vs RPMI * 4	0.0135414	1.53624	1.53624	TPC1 * 24 up vs RPMI * 24	10.9714	14179.1	0.293434	379.225	0.603286	779.668	15508.4	1
LOC441081	0.0062063	0.00277333	0.015072	106.24	46.9815	80.2353	44.9092	280.729	82.6363	93.8041	42.9739	0.0005556	2.99272	2.99272	TPC1 * 24 up vs TPC1 * 4	0.529443	1.3241	1.3241	RPMI * 24 up vs RPMI * 4	0.762112	1.13257	1.13257	RPMI * 24 up vs TPC1 * 4	0.000312983	3.49882	3.49882	TPC1 * 24 up vs RPMI * 4	0.741271	1.16911	1.16911	TPC1 * 4 up vs RPMI * 4	0.000952584	2.64241	2.64241	TPC1 * 24 up vs RPMI * 24	10.9665	35365.9	14.059	45338.9	8.02984	25895.5	38698.8	1
PLEK2	0.00620955	0.000538477	0.0127621	30.3255	10.782	37.2044	8.60758	31.8507	4.13842	61.7117	6.30566	0.000167633	0.51612	-1.93753	TPC1 * 24 down vs TPC1 * 4	0.239602	0.815106	-1.22684	RPMI * 24 down vs RPMI * 4	0.000107975	0.491406	-2.03498	RPMI * 24 down vs TPC1 * 4	0.354527	0.8561	-1.16809	TPC1 * 24 down vs RPMI * 4	0.000852575	1.65872	1.65872	TPC1 * 4 up vs RPMI * 4	0.788476	1.05029	1.05029	TPC1 * 24 up vs RPMI * 24	10.9646	677.693	21.8393	1349.82	8.54562	528.181	741.687	1
FAM20B	0.00622576	0.709163	0.0109858	651.496	23.8144	612.763	37.1174	656.015	31.036	706.033	24.1562	0.0338747	0.929156	-1.07625	TPC1 * 24 down vs TPC1 * 4	0.0884673	1.06321	1.06321	RPMI * 24 up vs RPMI * 4	0.0227793	0.922755	-1.08371	RPMI * 24 down vs TPC1 * 4	0.0606508	1.07059	1.07059	TPC1 * 24 up vs RPMI * 4	0.000772975	1.15221	1.15221	TPC1 * 4 up vs RPMI * 4	0.832367	1.00694	1.00694	TPC1 * 24 up vs RPMI * 24	10.9553	9562.84	0.1459	127.355	9.02371	7876.75	10474.7	1
NRD1	0.00623593	0.0278752	0.0369668	2711.93	97.5906	2720.89	124.455	2767.71	136.036	3048.54	100.956	0.00501022	0.907881	-1.10147	TPC1 * 24 down vs TPC1 * 4	0.914766	0.996708	-1.0033	RPMI * 24 down vs RPMI * 4	0.00145109	0.889582	-1.12412	RPMI * 24 down vs TPC1 * 4	0.578213	1.01721	1.01721	TPC1 * 24 up vs RPMI * 4	0.0017654	1.12042	1.12042	TPC1 * 4 up vs RPMI * 4	0.508922	1.02057	1.02057	TPC1 * 24 up vs RPMI * 24	10.9495	147026	6.25393	83976	5.50467	73915.1	161133	1
RHPN1	0.00624747	0.0014303	0.332446	25.5677	6.98112	17.1034	6.42913	19.3057	3.81708	5.33719	3.7636	0.00348408	3.6172	3.6172	TPC1 * 24 up vs TPC1 * 4	0.0484441	1.49489	1.49489	RPMI * 24 up vs RPMI * 4	0.000204494	4.79048	4.79048	RPMI * 24 up vs TPC1 * 4	0.578214	1.12877	1.12877	TPC1 * 24 up vs RPMI * 4	0.0100238	0.312055	-3.20456	TPC1 * 4 down vs RPMI * 4	0.130129	0.755081	-1.32436	TPC1 * 24 down vs RPMI * 24	10.9429	325.016	16.9432	503.233	1.02002	30.2957	356.414	1
KLHL21	0.00625199	0.0926538	0.504705	841.104	160.366	983.972	67.2946	692.263	64.1191	756.991	131.469	0.43613	0.914494	-1.0935	TPC1 * 24 down vs TPC1 * 4	0.100694	0.854804	-1.16986	RPMI * 24 down vs RPMI * 4	0.315769	1.11112	1.11112	RPMI * 24 up vs TPC1 * 4	0.00344595	0.703539	-1.42138	TPC1 * 24 down vs RPMI * 4	0.0153136	0.769321	-1.29985	TPC1 * 4 down vs RPMI * 4	0.0886921	0.823042	-1.21501	TPC1 * 24 down vs RPMI * 24	10.9403	141242	3.33812	43096	0.472959	6106.03	154923	1
PPP1R12C	0.00626307	0.444144	0.239853	1022.61	127.867	1173.44	176.068	868.67	158.664	835.543	126.383	0.758194	1.03965	1.03965	TPC1 * 24 up vs TPC1 * 4	0.177114	0.871469	-1.14749	RPMI * 24 down vs RPMI * 4	0.10062	1.22389	1.22389	RPMI * 24 up vs TPC1 * 4	0.0133841	0.740278	-1.35084	TPC1 * 24 down vs RPMI * 4	0.00745557	0.712047	-1.4044	TPC1 * 4 down vs RPMI * 4	0.168981	0.84946	-1.17722	TPC1 * 24 down vs RPMI * 24	10.934	241905	0.626112	13852.2	1.52945	33837.7	265490	1
FCGR2C	0.00627051	0.00314475	0.0135014	85.4148	16.951	66.4592	43.3866	234.584	74.1709	76.3984	39.9219	0.000562097	3.07054	3.07054	TPC1 * 24 up vs TPC1 * 4	0.587757	1.28522	1.28522	RPMI * 24 up vs RPMI * 4	0.795545	1.11802	1.11802	RPMI * 24 up vs TPC1 * 4	0.00034188	3.52975	3.52975	TPC1 * 24 up vs RPMI * 4	0.775225	1.14955	1.14955	TPC1 * 4 up vs RPMI * 4	0.000891056	2.74641	2.74641	TPC1 * 24 up vs RPMI * 24	10.9297	25315.5	13.5476	31379	8.36928	19385	27794.4	1
CASP1	0.00627065	0.950704	0.492027	390.468	141.223	426.144	85.6376	612.315	91.1497	569.663	115.192	0.59521	1.07487	1.07487	TPC1 * 24 up vs TPC1 * 4	0.656172	0.916284	-1.09137	RPMI * 24 down vs RPMI * 4	0.0407057	0.685437	-1.45892	RPMI * 24 down vs TPC1 * 4	0.0346153	1.43688	1.43688	TPC1 * 24 up vs RPMI * 4	0.0911604	1.33679	1.33679	TPC1 * 4 up vs RPMI * 4	0.0149285	1.56816	1.56816	TPC1 * 24 up vs RPMI * 24	10.9296	133493	0.00398512	48.6736	0.50231	6135.12	146566	1
LINC00900	0.00628277	0.275947	0.770074	57.7375	5.77261	64.0418	7.81855	73.5107	7.04551	77.198	12.7432	0.562427	0.952236	-1.05016	TPC1 * 24 down vs TPC1 * 4	0.328519	0.90156	-1.10919	RPMI * 24 down vs RPMI * 4	0.00846735	0.747915	-1.33705	RPMI * 24 down vs TPC1 * 4	0.151984	1.14786	1.14786	TPC1 * 24 up vs RPMI * 4	0.0549888	1.20543	1.20543	TPC1 * 4 up vs RPMI * 4	0.0255424	1.27319	1.27319	TPC1 * 24 up vs RPMI * 24	10.9228	836.908	1.30292	99.8306	0.0893855	6.84877	919.447	1
PLXNB2	0.0063007	0.0663391	0.042748	8532.36	1173.03	11266.3	1117.48	7870.52	937.391	7713.31	1734.41	0.86457	1.02038	1.02038	TPC1 * 24 up vs TPC1 * 4	0.0104606	0.757335	-1.32042	RPMI * 24 down vs RPMI * 4	0.38183	1.10619	1.10619	RPMI * 24 up vs TPC1 * 4	0.00270166	0.69859	-1.43145	TPC1 * 24 down vs RPMI * 4	0.00196946	0.684636	-1.46063	TPC1 * 4 down vs RPMI * 4	0.477287	0.922432	-1.08409	TPC1 * 24 down vs RPMI * 24	10.9126	17764700	4.07852	6639470	5.13461	8358690	19534900	1
ADGRG2	0.00631507	0.022945	0.212168	28.0246	5.3717	18.1705	2.43353	16.4239	4.42268	13.1879	6.82213	0.380078	1.24538	1.24538	TPC1 * 24 up vs TPC1 * 4	0.0168059	1.54231	1.54231	RPMI * 24 up vs RPMI * 4	0.00128073	2.12503	2.12503	RPMI * 24 up vs TPC1 * 4	0.631695	0.903877	-1.10634	TPC1 * 24 down vs RPMI * 4	0.185911	0.725783	-1.37782	TPC1 * 4 down vs RPMI * 4	0.00674257	0.586054	-1.70633	TPC1 * 24 down vs RPMI * 24	10.9045	275.007	6.79436	171.352	1.73665	43.7978	302.636	1
B3GALT4	0.00631852	0.00150479	0.0740471	145.171	16.4478	133.271	9.39862	137.66	8.26336	103.906	8.47252	0.00108007	1.32485	1.32485	TPC1 * 24 up vs TPC1 * 4	0.157708	1.08929	1.08929	RPMI * 24 up vs RPMI * 4	0.000212848	1.39714	1.39714	RPMI * 24 up vs TPC1 * 4	0.588604	1.03293	1.03293	TPC1 * 24 up vs RPMI * 4	0.00293518	0.779657	-1.28262	TPC1 * 4 down vs RPMI * 4	0.360298	0.948259	-1.05456	TPC1 * 24 down vs RPMI * 24	10.9025	1359.9	16.7103	2084.32	3.82899	477.599	1496.79	1
PCED1B	0.00631982	0.0223008	0.405752	31.8772	9.62613	20.4576	1.17883	18.2295	1.66757	12.4591	8.66537	0.236981	1.46315	1.46315	TPC1 * 24 up vs TPC1 * 4	0.029854	1.5582	1.5582	RPMI * 24 up vs RPMI * 4	0.00125673	2.55855	2.55855	RPMI * 24 up vs TPC1 * 4	0.639408	0.891083	-1.12223	TPC1 * 24 down vs RPMI * 4	0.110087	0.609017	-1.64199	TPC1 * 4 down vs RPMI * 4	0.01228	0.571865	-1.74866	TPC1 * 24 down vs RPMI * 24	10.9018	468.562	6.8751	295.494	0.742498	31.9128	515.764	1
TRIM22	0.00634658	0.00390805	0.0557593	1983.45	166.218	1610.79	124.532	2060.99	99.675	1966.22	125.715	0.327221	1.0482	1.0482	TPC1 * 24 up vs TPC1 * 4	0.00171075	1.23135	1.23135	RPMI * 24 up vs RPMI * 4	0.855743	1.00877	1.00877	RPMI * 24 up vs TPC1 * 4	0.000396926	1.27949	1.27949	TPC1 * 24 up vs RPMI * 4	0.00239311	1.22065	1.22065	TPC1 * 4 up vs RPMI * 4	0.419687	1.03909	1.03909	TPC1 * 24 up vs RPMI * 24	10.8867	187458	12.6892	218495	4.4848	77223.5	206627	1
KIAA1683	0.00636666	0.0723956	0.269878	22.1101	5.98365	34.2614	11.0861	13.7887	7.98002	16.9483	4.39386	0.576023	0.813576	-1.22914	TPC1 * 24 down vs TPC1 * 4	0.0472172	0.645335	-1.54958	RPMI * 24 down vs RPMI * 4	0.366195	1.30456	1.30456	RPMI * 24 up vs TPC1 * 4	0.00290194	0.402457	-2.48474	TPC1 * 24 down vs RPMI * 4	0.00837723	0.494676	-2.02153	TPC1 * 4 down vs RPMI * 4	0.155927	0.62364	-1.60349	TPC1 * 24 down vs RPMI * 24	10.8755	657.127	3.87972	234.424	1.3381	80.8521	725.074	1
HIATL1	0.00636722	0.000433261	0.175803	1016.04	81.7755	1116.1	74.8042	1071.37	33.6327	1257.08	27.5973	0.000847835	0.85227	-1.17334	TPC1 * 24 down vs TPC1 * 4	0.0349494	0.910347	-1.09848	RPMI * 24 down vs RPMI * 4	9.51191e-05	0.808251	-1.23724	RPMI * 24 down vs TPC1 * 4	0.308918	0.959926	-1.04175	TPC1 * 24 down vs RPMI * 4	0.00578893	1.12632	1.12632	TPC1 * 4 up vs RPMI * 4	0.213233	1.05446	1.05446	TPC1 * 24 up vs RPMI * 24	10.8752	38540.6	23.0436	81664.5	2.06987	7335.43	42527	1
SIRPD	0.00638782	0.000273033	0.0396192	21.3283	4.77093	14.2422	5.45947	35.6813	5.58413	16.7727	4.60489	0.000214581	2.12735	2.12735	TPC1 * 24 up vs TPC1 * 4	0.0740997	1.49754	1.49754	RPMI * 24 up vs RPMI * 4	0.232407	1.27161	1.27161	RPMI * 24 up vs TPC1 * 4	7.0426e-05	2.50532	2.50532	TPC1 * 24 up vs RPMI * 4	0.498104	1.17767	1.17767	TPC1 * 4 up vs RPMI * 4	0.00188435	1.67295	1.67295	TPC1 * 24 up vs RPMI * 24	10.8637	285.049	25.7529	675.726	5.32688	139.771	314.866	1
C12orf4	0.0063906	0.566483	0.779783	283.63	30.6536	289.82	32.17	345.013	54.4112	362.867	41.4688	0.547475	0.950798	-1.05175	TPC1 * 24 down vs TPC1 * 4	0.833677	0.978643	-1.02182	RPMI * 24 down vs RPMI * 4	0.0176913	0.781638	-1.27937	RPMI * 24 down vs TPC1 * 4	0.0798149	1.19044	1.19044	TPC1 * 24 up vs RPMI * 4	0.0262901	1.25204	1.25204	TPC1 * 4 up vs RPMI * 4	0.0547245	1.21642	1.21642	TPC1 * 24 up vs RPMI * 24	10.8621	18071.3	0.347467	578.081	0.0817748	136.049	19964.4	1
BCL9L	0.0063992	0.209453	0.427702	703.524	77.0855	814.101	59.6777	576.107	88.9867	602.131	158.155	0.727064	0.956781	-1.04517	TPC1 * 24 down vs TPC1 * 4	0.154846	0.864173	-1.15718	RPMI * 24 down vs RPMI * 4	0.189135	1.16839	1.16839	RPMI * 24 up vs TPC1 * 4	0.00673141	0.70766	-1.41311	TPC1 * 24 down vs RPMI * 4	0.0130708	0.739626	-1.35203	TPC1 * 4 down vs RPMI * 4	0.105713	0.818888	-1.22117	TPC1 * 24 down vs RPMI * 24	10.8573	115184	1.75889	18659.7	0.673902	7149.32	127306	1
ZC3H14	0.00640195	0.00104304	0.00170373	611.385	9.11964	546.636	8.83722	605.747	26.1831	603.603	11.1331	0.848904	1.00355	1.00355	TPC1 * 24 up vs TPC1 * 4	7.5062e-05	1.11845	1.11845	RPMI * 24 up vs RPMI * 4	0.493384	1.01289	1.01289	RPMI * 24 up vs TPC1 * 4	0.000169142	1.10814	1.10814	TPC1 * 24 up vs RPMI * 4	0.000232626	1.10421	1.10421	TPC1 * 4 up vs RPMI * 4	0.61808	0.990779	-1.00931	TPC1 * 24 down vs RPMI * 24	10.8558	2634.61	18.4377	4474.67	16.1492	3919.26	2912.29	1
RASSF7	0.00640358	0.00244729	0.975341	166.87	32.7252	118.821	20.8341	125.464	9.83433	76.6142	31.2165	0.0185315	1.63761	1.63761	TPC1 * 24 up vs TPC1 * 4	0.0201265	1.40438	1.40438	RPMI * 24 up vs RPMI * 4	0.000294376	2.17806	2.17806	RPMI * 24 up vs TPC1 * 4	0.717674	1.05591	1.05591	TPC1 * 24 up vs RPMI * 4	0.0365791	0.644787	-1.5509	TPC1 * 4 down vs RPMI * 4	0.0396646	0.751868	-1.33002	TPC1 * 24 down vs RPMI * 24	10.8549	6991.06	14.579	9389.53	0.000996059	0.641508	7728.56	1
ZNF653	0.00640531	0.876675	0.473719	49.2413	8.49133	52.3625	13.5287	35.5195	12.855	30.6954	6.41541	0.537267	1.15716	1.15716	TPC1 * 24 up vs TPC1 * 4	0.688366	0.940392	-1.06339	RPMI * 24 down vs RPMI * 4	0.031062	1.60419	1.60419	RPMI * 24 up vs TPC1 * 4	0.0466487	0.678339	-1.47419	TPC1 * 24 down vs RPMI * 4	0.014552	0.586209	-1.70588	TPC1 * 4 down vs RPMI * 4	0.0959547	0.721337	-1.38632	TPC1 * 24 down vs RPMI * 24	10.8539	1252.37	0.0251322	2.89986	0.547121	63.129	1384.61	1
MIB2	0.00641021	4.57326e-05	0.523713	308.91	61.6932	173.176	56.9553	244.353	30.0783	76.4653	40.3999	0.000398347	3.19561	3.19561	TPC1 * 24 up vs TPC1 * 4	0.00203143	1.78379	1.78379	RPMI * 24 up vs RPMI * 4	2.15008e-05	4.03987	4.03987	RPMI * 24 up vs TPC1 * 4	0.0621948	1.41101	1.41101	TPC1 * 24 up vs RPMI * 4	0.0162324	0.441547	-2.26476	TPC1 * 4 down vs RPMI * 4	0.0868314	0.791018	-1.26419	TPC1 * 24 down vs RPMI * 24	10.8512	26007.2	38.4639	92186.5	0.431373	1033.87	28760.4	1
C19orf24	0.00642157	0.0292407	0.609731	272.418	40.164	233.386	41.5924	217.008	40.4531	156.999	37.7804	0.0554861	1.38223	1.38223	TPC1 * 24 up vs TPC1 * 4	0.192978	1.16724	1.16724	RPMI * 24 up vs RPMI * 4	0.00153014	1.73516	1.73516	RPMI * 24 up vs TPC1 * 4	0.573466	0.929824	-1.07547	TPC1 * 24 down vs RPMI * 4	0.0193367	0.6727	-1.48655	TPC1 * 4 down vs RPMI * 4	0.0738898	0.796598	-1.25534	TPC1 * 24 down vs RPMI * 24	10.8449	17370.6	6.12414	9809.17	0.274716	440.018	19220.7	1
HLA-DRB5	0.00642381	0.808081	0.145184	1703.01	835.553	2207.7	183.622	3058.34	564.385	2692.41	445.565	0.372626	1.13591	1.13591	TPC1 * 24 up vs TPC1 * 4	0.225649	0.771396	-1.29635	RPMI * 24 down vs RPMI * 4	0.0277073	0.632523	-1.58097	RPMI * 24 down vs TPC1 * 4	0.0523721	1.38531	1.38531	TPC1 * 24 up vs RPMI * 4	0.24344	1.21955	1.21955	TPC1 * 4 up vs RPMI * 4	0.00498369	1.79584	1.79584	TPC1 * 24 up vs RPMI * 24	10.8437	3385740	0.0616656	19253.9	2.42761	757977	3746780	1
DRAM2	0.00643349	0.00183889	0.944117	974.435	49.0824	789.001	89.7068	1121.97	124.562	943.099	87.2177	0.017248	1.18967	1.18967	TPC1 * 24 up vs TPC1 * 4	0.0142954	1.23502	1.23502	RPMI * 24 up vs RPMI * 4	0.637322	1.03323	1.03323	RPMI * 24 up vs TPC1 * 4	0.00024521	1.42202	1.42202	TPC1 * 24 up vs RPMI * 4	0.0348564	1.19531	1.19531	TPC1 * 4 up vs RPMI * 4	0.0418823	1.15141	1.15141	TPC1 * 24 up vs RPMI * 24	10.8383	90985.2	15.81	132721	0.00512336	43.0094	100737	1
TPGS1	0.00643849	0.369035	0.270817	17.4908	1.63695	18.1598	8.82893	11.0207	7.32516	4.70095	3.51086	0.16563	2.34437	2.34437	TPC1 * 24 up vs TPC1 * 4	0.878408	0.963158	-1.03825	RPMI * 24 down vs RPMI * 4	0.0113247	3.72069	3.72069	RPMI * 24 up vs TPC1 * 4	0.121253	0.606875	-1.64778	TPC1 * 24 down vs RPMI * 4	0.00847062	0.258865	-3.86301	TPC1 * 4 down vs RPMI * 4	0.156579	0.630089	-1.58708	TPC1 * 24 down vs RPMI * 24	10.8356	397.161	0.87116	31.931	1.33259	48.8439	439.841	1
CD247	0.00644133	0.0892612	0.231518	185.936	78.4907	107.964	9.20388	71.7834	39.294	57.0242	47.6802	0.684649	1.25882	1.25882	TPC1 * 24 up vs TPC1 * 4	0.0482685	1.72221	1.72221	RPMI * 24 up vs RPMI * 4	0.00342076	3.26065	3.26065	RPMI * 24 up vs TPC1 * 4	0.327792	0.664884	-1.50402	TPC1 * 24 down vs RPMI * 4	0.176477	0.528178	-1.8933	TPC1 * 4 down vs RPMI * 4	0.00737346	0.386065	-2.59024	TPC1 * 24 down vs RPMI * 24	10.834	27255.4	3.41813	8599.09	1.58835	3995.86	30188.8	1
NFATC2	0.006445	0.14442	0.283073	129.677	38.1411	90.8841	14.7176	65.8922	20.7331	59.5713	35.1902	0.762346	1.10611	1.10611	TPC1 * 24 up vs TPC1 * 4	0.0819114	1.42684	1.42684	RPMI * 24 up vs RPMI * 4	0.00497415	2.17683	2.17683	RPMI * 24 up vs TPC1 * 4	0.24473	0.725014	-1.37928	TPC1 * 24 down vs RPMI * 4	0.151311	0.655465	-1.52563	TPC1 * 4 down vs RPMI * 4	0.00882391	0.508126	-1.96802	TPC1 * 24 down vs RPMI * 24	10.832	9043.52	2.43774	2035.25	1.26295	1054.43	10018.7	1
MUS81	0.00644604	1.62899e-05	0.053576	471.13	25.4607	408.967	18.337	456.129	24.1108	338.176	33.9454	3.40707e-05	1.34879	1.34879	TPC1 * 24 up vs TPC1 * 4	0.00554508	1.152	1.152	RPMI * 24 up vs RPMI * 4	1.06757e-05	1.39315	1.39315	RPMI * 24 up vs TPC1 * 4	0.0250661	1.11532	1.11532	TPC1 * 24 up vs RPMI * 4	0.00235039	0.826904	-1.20933	TPC1 * 4 down vs RPMI * 4	0.431586	0.968159	-1.03289	TPC1 * 24 down vs RPMI * 24	10.8314	7360.24	47.7414	32441.6	4.58027	3112.42	8154.33	1
FBP1	0.00645138	4.03846e-06	0.515945	7506.77	905.495	4650.47	475.51	9061.56	797.473	5679.66	885.685	5.41162e-05	1.59544	1.59544	TPC1 * 24 up vs TPC1 * 4	0.000243325	1.6142	1.6142	RPMI * 24 up vs RPMI * 4	0.00645202	1.32169	1.32169	RPMI * 24 up vs TPC1 * 4	4.03834e-06	1.94853	1.94853	TPC1 * 24 up vs RPMI * 4	0.0885389	1.22131	1.22131	TPC1 * 4 up vs RPMI * 4	0.0160397	1.20712	1.20712	TPC1 * 24 up vs RPMI * 24	10.8285	6676920	63.1117	38915200	0.448028	276258	7399300	1
CASP10	0.00646368	7.80575e-06	0.354481	484.572	35.6411	372.84	42.7466	557.9	31.3894	412.954	25.9599	6.77356e-05	1.351	1.351	TPC1 * 24 up vs TPC1 * 4	0.000630096	1.29968	1.29968	RPMI * 24 up vs RPMI * 4	0.0124396	1.17343	1.17343	RPMI * 24 up vs TPC1 * 4	6.42181e-06	1.49635	1.49635	TPC1 * 24 up vs RPMI * 4	0.125876	1.10759	1.10759	TPC1 * 4 up vs RPMI * 4	0.0109202	1.15133	1.15133	TPC1 * 24 up vs RPMI * 24	10.8217	12869.1	55.4023	65884	0.927656	1103.16	14270.3	1
MON1A	0.00646583	0.0257283	0.0230465	86.0687	14.7416	118.746	18.6518	81.7195	8.86147	81.3401	0.89291	0.966975	1.00466	1.00466	TPC1 * 24 up vs TPC1 * 4	0.00338415	0.724811	-1.37967	RPMI * 24 down vs RPMI * 4	0.607921	1.05813	1.05813	RPMI * 24 up vs TPC1 * 4	0.00140759	0.688185	-1.4531	TPC1 * 24 down vs RPMI * 4	0.00130536	0.68499	-1.45988	TPC1 * 4 down vs RPMI * 4	0.636723	0.949468	-1.05322	TPC1 * 24 down vs RPMI * 24	10.8205	1743.53	6.47408	1043.18	6.78189	1092.78	1933.58	1
CCR2	0.00648443	0.540605	0.529394	851.612	724.012	846.757	455.515	1570.43	591.668	1918.24	322.835	0.384121	0.818682	-1.22148	TPC1 * 24 down vs TPC1 * 4	0.990148	1.00573	1.00573	RPMI * 24 up vs RPMI * 4	0.0169535	0.443953	-2.25249	RPMI * 24 down vs TPC1 * 4	0.0846654	1.85464	1.85464	TPC1 * 24 up vs RPMI * 4	0.0165619	2.2654	2.2654	TPC1 * 4 up vs RPMI * 4	0.0865251	1.84407	1.84407	TPC1 * 24 up vs RPMI * 24	10.8103	3205210	0.396701	117620	0.419479	124374	3557940	1
ORAI2	0.00648559	5.88785e-05	0.127675	721.082	100.411	1302.81	170.006	595.87	163.668	929.426	161.928	0.00901161	0.641116	-1.55978	TPC1 * 24 down vs TPC1 * 4	0.000153765	0.55348	-1.80675	RPMI * 24 down vs RPMI * 4	0.0758606	0.775836	-1.28893	RPMI * 24 down vs TPC1 * 4	2.56535e-05	0.457371	-2.18641	TPC1 * 24 down vs RPMI * 4	0.00452956	0.713398	-1.40174	TPC1 * 4 down vs RPMI * 4	0.265623	0.826356	-1.21013	TPC1 * 24 down vs RPMI * 24	10.8097	248602	36.427	837753	2.67812	61591.7	275977	1
PLSCR1	0.00649022	0.131847	0.533141	634.121	156.957	570.269	59.9837	891.353	120.074	743.481	161.016	0.136219	1.19889	1.19889	TPC1 * 24 up vs TPC1 * 4	0.503534	1.11197	1.11197	RPMI * 24 up vs RPMI * 4	0.260417	0.852908	-1.17246	RPMI * 24 down vs TPC1 * 4	0.00464849	1.56304	1.56304	TPC1 * 24 up vs RPMI * 4	0.0859473	1.30374	1.30374	TPC1 * 4 up vs RPMI * 4	0.0167029	1.40565	1.40565	TPC1 * 24 up vs RPMI * 24	10.8072	185282	2.61468	44827.2	0.411764	7059.45	205733	1
EPSTI1	0.0065058	0.585367	0.243293	36.5804	11.0959	32.3855	5.64715	49.5387	14.7886	60.7903	16.1255	0.230177	0.814912	-1.22713	TPC1 * 24 down vs TPC1 * 4	0.645873	1.12953	1.12953	RPMI * 24 up vs RPMI * 4	0.0186054	0.601748	-1.66183	RPMI * 24 down vs TPC1 * 4	0.077957	1.52965	1.52965	TPC1 * 24 up vs RPMI * 4	0.00775565	1.87708	1.87708	TPC1 * 4 up vs RPMI * 4	0.171077	1.35424	1.35424	TPC1 * 24 up vs RPMI * 24	10.7987	1710.9	0.314304	49.7971	1.50592	238.593	1901.24	1
ADAP2	0.00651198	0.809837	0.281356	644.49	90.211	684.895	47.7414	774.278	57.3825	748.341	11.2031	0.544506	1.03466	1.03466	TPC1 * 24 up vs TPC1 * 4	0.350433	0.941006	-1.06269	RPMI * 24 down vs RPMI * 4	0.0280575	0.861225	-1.16114	RPMI * 24 down vs TPC1 * 4	0.0527061	1.13051	1.13051	TPC1 * 24 up vs RPMI * 4	0.153014	1.09264	1.09264	TPC1 * 4 up vs RPMI * 4	0.00883969	1.20138	1.20138	TPC1 * 24 up vs RPMI * 24	10.7953	37339.6	0.0605176	209.323	1.27245	4401.27	41506.6	1
TFAM	0.00651233	0.835515	0.24587	556.167	33.7469	533.693	48.8427	602.224	47.9984	634.161	46.1192	0.331155	0.949639	-1.05303	TPC1 * 24 down vs TPC1 * 4	0.48967	1.04211	1.04211	RPMI * 24 up vs RPMI * 4	0.0293153	0.877012	-1.14023	RPMI * 24 down vs TPC1 * 4	0.0505035	1.12841	1.12841	TPC1 * 24 up vs RPMI * 4	0.00783364	1.18825	1.18825	TPC1 * 4 up vs RPMI * 4	0.169826	1.08281	1.08281	TPC1 * 24 up vs RPMI * 24	10.7951	21469.5	0.0450277	89.5522	1.48859	2960.55	23865.9	1
TMED7	0.00651916	1.22488e-06	0.0994653	1209.35	79.0666	1544.8	41.9958	1279.94	90.9173	1783.48	138.458	6.64039e-06	0.717665	-1.39341	TPC1 * 24 down vs TPC1 * 4	0.000289725	0.782852	-1.27738	RPMI * 24 down vs RPMI * 4	1.72765e-06	0.678086	-1.47474	RPMI * 24 down vs TPC1 * 4	0.00183035	0.828545	-1.20693	TPC1 * 24 down vs RPMI * 4	0.00374521	1.1545	1.1545	TPC1 * 4 up vs RPMI * 4	0.309856	1.05837	1.05837	TPC1 * 24 up vs RPMI * 24	10.7914	95643.1	79.4211	703902	3.18781	28253.3	106355	1
PRKD3	0.00652044	0.000252911	0.118891	921.557	66.087	1044.63	71.5715	978.974	54.7754	1222.17	89.2936	0.000427299	0.801012	-1.24842	TPC1 * 24 down vs TPC1 * 4	0.0315346	0.882185	-1.13355	RPMI * 24 down vs RPMI * 4	6.77855e-05	0.754033	-1.3262	RPMI * 24 down vs TPC1 * 4	0.21862	0.937148	-1.06707	TPC1 * 24 down vs RPMI * 4	0.00429926	1.16995	1.16995	TPC1 * 4 up vs RPMI * 4	0.278441	1.0623	1.0623	TPC1 * 24 up vs RPMI * 24	10.7907	55204.2	26.2229	134154	2.82054	14429.6	61391	1
MAFK	0.00652386	0.951662	0.155575	623.761	111.945	721.212	183.112	505.133	113.34	399.381	114.106	0.286568	1.26479	1.26479	TPC1 * 24 up vs TPC1 * 4	0.324344	0.864879	-1.15623	RPMI * 24 down vs RPMI * 4	0.0356369	1.56182	1.56182	RPMI * 24 up vs TPC1 * 4	0.0417674	0.700394	-1.42777	TPC1 * 24 down vs RPMI * 4	0.00532752	0.553764	-1.80582	TPC1 * 4 down vs RPMI * 4	0.234748	0.809818	-1.23485	TPC1 * 24 down vs RPMI * 24	10.7888	194004	0.00383153	68.8984	2.29626	41291.3	215783	1
[truncated: 12,211 more rows]
