# Supplementary material for: Transcriptional and metabolic reprogramming induce an inflammatory phenotype in non-medullary thyroid carcinoma-induced macrophages
Source: Oncoimmunology. 2016 Sep 9;5(12):e1229725. doi: 10.1080/2162402X.2016.1229725 (PMC5213309; doi:10.1080/2162402X.2016.1229725)
Supplement: KONI_A_1229725_supplementary_data.zip [file koni-05-12-1229725-s001.zip › KONI_A_1229725_s04.xlsx]

## Sheet: Hallmark Pathways_4h
Pathway	Gene Set Description	Number of Markers	ES (Enrichment score)	NES (Normalized enrichment score)	p-value	FDR	Description
E2F_TARGETS	http://www.broadinstitute.org/gsea/msigdb/cards/HALLMARK_E2F_TARGETS	176	-0.380589	-1.40653	0.0185896	0.536155	Macrophages_RPMI_None_4 down vs Macrophages_TPC1_None_4
MTORC1_SIGNALING	http://www.broadinstitute.org/gsea/msigdb/cards/HALLMARK_MTORC1_SIGNALING	192	-0.460435	-1.60941	0.0285088	0.31338	Macrophages_RPMI_None_4 down vs Macrophages_TPC1_None_4
MYOGENESIS	http://www.broadinstitute.org/gsea/msigdb/cards/HALLMARK_MYOGENESIS	114	0.374431	1.36439	0.054789	1	Macrophages_RPMI_None_4 up vs Macrophages_TPC1_None_4
PI3K_AKT_MTOR_SIGNALING	http://www.broadinstitute.org/gsea/msigdb/cards/HALLMARK_PI3K_AKT_MTOR_SIGNALING	90	-0.312736	-1.36268	0.0771531	0.45559	Macrophages_RPMI_None_4 down vs Macrophages_TPC1_None_4
FATTY_ACID_METABOLISM	http://www.broadinstitute.org/gsea/msigdb/cards/HALLMARK_FATTY_ACID_METABOLISM	130	-0.421578	-1.53211	0.0797744	0.388265	Macrophages_RPMI_None_4 down vs Macrophages_TPC1_None_4
ANDROGEN_RESPONSE	http://www.broadinstitute.org/gsea/msigdb/cards/HALLMARK_ANDROGEN_RESPONSE	85	-0.44948	-1.39269	0.0804598	0.453024	Macrophages_RPMI_None_4 down vs Macrophages_TPC1_None_4
HEDGEHOG_SIGNALING	http://www.broadinstitute.org/gsea/msigdb/cards/HALLMARK_HEDGEHOG_SIGNALING	23	0.466042	1.32144	0.13437	0.974307	Macrophages_RPMI_None_4 up vs Macrophages_TPC1_None_4
PROTEIN_SECRETION	http://www.broadinstitute.org/gsea/msigdb/cards/HALLMARK_PROTEIN_SECRETION	89	-0.509672	-1.40805	0.136474	0.701689	Macrophages_RPMI_None_4 down vs Macrophages_TPC1_None_4
ESTROGEN_RESPONSE_LATE	http://www.broadinstitute.org/gsea/msigdb/cards/HALLMARK_ESTROGEN_RESPONSE_LATE	128	-0.2688	-1.16416	0.162022	0.595882	Macrophages_RPMI_None_4 down vs Macrophages_TPC1_None_4
COMPLEMENT	http://www.broadinstitute.org/gsea/msigdb/cards/HALLMARK_COMPLEMENT	160	-0.286192	-1.19425	0.172174	0.61406	Macrophages_RPMI_None_4 down vs Macrophages_TPC1_None_4
ANGIOGENESIS	http://www.broadinstitute.org/gsea/msigdb/cards/HALLMARK_ANGIOGENESIS	20	-0.470598	-1.28874	0.175247	0.522022	Macrophages_RPMI_None_4 down vs Macrophages_TPC1_None_4
PANCREAS_BETA_CELLS	http://www.broadinstitute.org/gsea/msigdb/cards/HALLMARK_PANCREAS_BETA_CELLS	14	-0.561835	-1.3589	0.184912	0.405328	Macrophages_RPMI_None_4 down vs Macrophages_TPC1_None_4
MYC_TARGETS_V1	http://www.broadinstitute.org/gsea/msigdb/cards/HALLMARK_MYC_TARGETS_V1	198	-0.50586	-1.35107	0.195778	0.38571	Macrophages_RPMI_None_4 down vs Macrophages_TPC1_None_4
WNT_BETA_CATENIN_SIGNALING	http://www.broadinstitute.org/gsea/msigdb/cards/HALLMARK_WNT_BETA_CATENIN_SIGNALING	33	0.329418	1.15508	0.209739	1	Macrophages_RPMI_None_4 up vs Macrophages_TPC1_None_4
CHOLESTEROL_HOMEOSTASIS	http://www.broadinstitute.org/gsea/msigdb/cards/HALLMARK_CHOLESTEROL_HOMEOSTASIS	65	-0.34426	-1.21471	0.266545	0.608459	Macrophages_RPMI_None_4 down vs Macrophages_TPC1_None_4
UNFOLDED_PROTEIN_RESPONSE	http://www.broadinstitute.org/gsea/msigdb/cards/HALLMARK_UNFOLDED_PROTEIN_RESPONSE	107	-0.378295	-1.16854	0.31234	0.625006	Macrophages_RPMI_None_4 down vs Macrophages_TPC1_None_4
OXIDATIVE_PHOSPHORYLATION	http://www.broadinstitute.org/gsea/msigdb/cards/HALLMARK_OXIDATIVE_PHOSPHORYLATION	198	-0.388674	-1.23322	0.313581	0.614579	Macrophages_RPMI_None_4 down vs Macrophages_TPC1_None_4
SPERMATOGENESIS	http://www.broadinstitute.org/gsea/msigdb/cards/HALLMARK_SPERMATOGENESIS	64	-0.2736	-1.09692	0.335462	0.680988	Macrophages_RPMI_None_4 down vs Macrophages_TPC1_None_4
ADIPOGENESIS	http://www.broadinstitute.org/gsea/msigdb/cards/HALLMARK_ADIPOGENESIS	171	-0.278529	-1.11645	0.345811	0.67301	Macrophages_RPMI_None_4 down vs Macrophages_TPC1_None_4
MITOTIC_SPINDLE	http://www.broadinstitute.org/gsea/msigdb/cards/HALLMARK_MITOTIC_SPINDLE	182	0.246153	1.04422	0.379661	1	Macrophages_RPMI_None_4 up vs Macrophages_TPC1_None_4
GLYCOLYSIS	http://www.broadinstitute.org/gsea/msigdb/cards/HALLMARK_GLYCOLYSIS	153	-0.263765	-1.07683	0.387025	0.693083	Macrophages_RPMI_None_4 down vs Macrophages_TPC1_None_4
ESTROGEN_RESPONSE_EARLY	http://www.broadinstitute.org/gsea/msigdb/cards/HALLMARK_ESTROGEN_RESPONSE_EARLY	133	-0.227888	-1.04328	0.426817	0.739212	Macrophages_RPMI_None_4 down vs Macrophages_TPC1_None_4
UV_RESPONSE_DN	http://www.broadinstitute.org/gsea/msigdb/cards/HALLMARK_UV_RESPONSE_DN	109	-0.273022	-1.00135	0.45082	0.766582	Macrophages_RPMI_None_4 down vs Macrophages_TPC1_None_4
PEROXISOME	http://www.broadinstitute.org/gsea/msigdb/cards/HALLMARK_PEROXISOME	85	-0.259527	-1.04013	0.477199	0.716279	Macrophages_RPMI_None_4 down vs Macrophages_TPC1_None_4
TNFA_SIGNALING_VIA_NFKB	http://www.broadinstitute.org/gsea/msigdb/cards/HALLMARK_TNFA_SIGNALING_VIA_NFKB	186	0.346743	0.957231	0.553209	1	Macrophages_RPMI_None_4 up vs Macrophages_TPC1_None_4
KRAS_SIGNALING_UP	http://www.broadinstitute.org/gsea/msigdb/cards/HALLMARK_KRAS_SIGNALING_UP	128	-0.244211	-0.957929	0.585584	0.850918	Macrophages_RPMI_None_4 down vs Macrophages_TPC1_None_4
REACTIVE_OXIGEN_SPECIES_PATHWAY	http://www.broadinstitute.org/gsea/msigdb/cards/HALLMARK_REACTIVE_OXIGEN_SPECIES_PATHWAY	47	0.303239	0.910696	0.592256	1	Macrophages_RPMI_None_4 up vs Macrophages_TPC1_None_4
INTERFERON_ALPHA_RESPONSE	http://www.broadinstitute.org/gsea/msigdb/cards/HALLMARK_INTERFERON_ALPHA_RESPONSE	90	-0.249868	-0.904449	0.622213	0.913928	Macrophages_RPMI_None_4 down vs Macrophages_TPC1_None_4
APOPTOSIS	http://www.broadinstitute.org/gsea/msigdb/cards/HALLMARK_APOPTOSIS	142	0.217697	0.895309	0.680508	1	Macrophages_RPMI_None_4 up vs Macrophages_TPC1_None_4
P53_PATHWAY	http://www.broadinstitute.org/gsea/msigdb/cards/HALLMARK_P53_PATHWAY	175	0.225607	0.864372	0.684948	1	Macrophages_RPMI_None_4 up vs Macrophages_TPC1_None_4
G2M_CHECKPOINT	http://www.broadinstitute.org/gsea/msigdb/cards/HALLMARK_G2M_CHECKPOINT	173	-0.220782	-0.913338	0.706788	0.937271	Macrophages_RPMI_None_4 down vs Macrophages_TPC1_None_4
XENOBIOTIC_METABOLISM	http://www.broadinstitute.org/gsea/msigdb/cards/HALLMARK_XENOBIOTIC_METABOLISM	141	-0.206234	-0.837021	0.725475	0.918008	Macrophages_RPMI_None_4 down vs Macrophages_TPC1_None_4
HYPOXIA	http://www.broadinstitute.org/gsea/msigdb/cards/HALLMARK_HYPOXIA	149	0.2123	0.797181	0.754167	1	Macrophages_RPMI_None_4 up vs Macrophages_TPC1_None_4
INTERFERON_GAMMA_RESPONSE	http://www.broadinstitute.org/gsea/msigdb/cards/HALLMARK_INTERFERON_GAMMA_RESPONSE	184	-0.209888	-0.895964	0.770522	0.893877	Macrophages_RPMI_None_4 down vs Macrophages_TPC1_None_4
TGF_BETA_SIGNALING	http://www.broadinstitute.org/gsea/msigdb/cards/HALLMARK_TGF_BETA_SIGNALING	48	0.222063	0.766559	0.784056	1	Macrophages_RPMI_None_4 up vs Macrophages_TPC1_None_4
APICAL_JUNCTION	http://www.broadinstitute.org/gsea/msigdb/cards/HALLMARK_APICAL_JUNCTION	125	-0.215462	-0.859592	0.813995	0.921868	Macrophages_RPMI_None_4 down vs Macrophages_TPC1_None_4
MYC_TARGETS_V2	http://www.broadinstitute.org/gsea/msigdb/cards/HALLMARK_MYC_TARGETS_V2	58	-0.245134	-0.594654	0.830125	1	Macrophages_RPMI_None_4 down vs Macrophages_TPC1_None_4
APICAL_SURFACE	http://www.broadinstitute.org/gsea/msigdb/cards/HALLMARK_APICAL_SURFACE	23	-0.243615	-0.801343	0.833199	0.948555	Macrophages_RPMI_None_4 down vs Macrophages_TPC1_None_4
UV_RESPONSE_UP	http://www.broadinstitute.org/gsea/msigdb/cards/HALLMARK_UV_RESPONSE_UP	129	0.263378	0.877949	0.867368	1	Macrophages_RPMI_None_4 up vs Macrophages_TPC1_None_4
ALLOGRAFT_REJECTION	http://www.broadinstitute.org/gsea/msigdb/cards/HALLMARK_ALLOGRAFT_REJECTION	168	0.197527	0.792056	0.879039	1	Macrophages_RPMI_None_4 up vs Macrophages_TPC1_None_4
KRAS_SIGNALING_DN	http://www.broadinstitute.org/gsea/msigdb/cards/HALLMARK_KRAS_SIGNALING_DN	68	0.185439	0.684716	0.884875	0.900026	Macrophages_RPMI_None_4 up vs Macrophages_TPC1_None_4
IL2_STAT5_SIGNALING	http://www.broadinstitute.org/gsea/msigdb/cards/HALLMARK_IL2_STAT5_SIGNALING	170	0.205313	0.811217	0.886428	1	Macrophages_RPMI_None_4 up vs Macrophages_TPC1_None_4
COAGULATION	http://www.broadinstitute.org/gsea/msigdb/cards/HALLMARK_COAGULATION	83	-0.190557	-0.650176	0.903861	1	Macrophages_RPMI_None_4 down vs Macrophages_TPC1_None_4
NOTCH_SIGNALING	http://www.broadinstitute.org/gsea/msigdb/cards/HALLMARK_NOTCH_SIGNALING	29	0.204055	0.766021	0.905634	0.991157	Macrophages_RPMI_None_4 up vs Macrophages_TPC1_None_4
DNA_REPAIR	http://www.broadinstitute.org/gsea/msigdb/cards/HALLMARK_DNA_REPAIR	138	0.203471	0.694467	0.914855	0.951286	Macrophages_RPMI_None_4 up vs Macrophages_TPC1_None_4
HEME_METABOLISM	http://www.broadinstitute.org/gsea/msigdb/cards/HALLMARK_HEME_METABOLISM	161	-0.166574	-0.751067	0.941939	0.98289	Macrophages_RPMI_None_4 down vs Macrophages_TPC1_None_4
INFLAMMATORY_RESPONSE	http://www.broadinstitute.org/gsea/msigdb/cards/HALLMARK_INFLAMMATORY_RESPONSE	166	-0.143569	-0.484466	0.94998	0.99217	Macrophages_RPMI_None_4 down vs Macrophages_TPC1_None_4
IL6_JAK_STAT3_SIGNALING	http://www.broadinstitute.org/gsea/msigdb/cards/HALLMARK_IL6_JAK_STAT3_SIGNALING	73	-0.131698	-0.486505	0.973048	1	Macrophages_RPMI_None_4 down vs Macrophages_TPC1_None_4
EPITHELIAL_MESENCHYMAL_TRANSITION	http://www.broadinstitute.org/gsea/msigdb/cards/HALLMARK_EPITHELIAL_MESENCHYMAL_TRANSITION	117	0.22205	0.749577	0.994551	0.948837	Macrophages_RPMI_None_4 up vs Macrophages_TPC1_None_4
BILE_ACID_METABOLISM	http://www.broadinstitute.org/gsea/msigdb/cards/HALLMARK_BILE_ACID_METABOLISM	74	-0.145645	-0.559019	0.999797	1	Macrophages_RPMI_None_4 down vs Macrophages_TPC1_None_4

## Sheet: Hallmark Pathways_24h
Pathway	Gene Set Description	Number of Markers	ES (Enrichment score)	NES (Normalized enrichment score)	p-value	FDR	Description
REACTIVE_OXIGEN_SPECIES_PATHWAY	http://www.broadinstitute.org/gsea/msigdb/cards/REACTIVE_OXIGEN_SPECIES_PATHWAY	47	0.575774	1.67578	0.0209197	0.118437	Macrophages_RPMI_None_24 up vs Macrophages_TPC1_None_24
INTERFERON_GAMMA_RESPONSE	http://www.broadinstitute.org/gsea/msigdb/cards/INTERFERON_GAMMA_RESPONSE	184	-0.322128	-1.29735	0.0857486	0.854793	Macrophages_RPMI_None_24 down vs Macrophages_TPC1_None_24
ANGIOGENESIS	http://www.broadinstitute.org/gsea/msigdb/cards/ANGIOGENESIS	20	-0.521816	-1.49935	0.0874747	0.622341	Macrophages_RPMI_None_24 down vs Macrophages_TPC1_None_24
PEROXISOME	http://www.broadinstitute.org/gsea/msigdb/cards/PEROXISOME	85	-0.339355	-1.3514	0.0881119	0.940425	Macrophages_RPMI_None_24 down vs Macrophages_TPC1_None_24
KRAS_SIGNALING_UP	http://www.broadinstitute.org/gsea/msigdb/cards/KRAS_SIGNALING_UP	128	-0.31091	-1.18432	0.182824	0.713829	Macrophages_RPMI_None_24 down vs Macrophages_TPC1_None_24
WNT_BETA_CATENIN_SIGNALING	http://www.broadinstitute.org/gsea/msigdb/cards/WNT_BETA_CATENIN_SIGNALING	33	0.311446	1.14185	0.211151	1	Macrophages_RPMI_None_24 up vs Macrophages_TPC1_None_24
ALLOGRAFT_REJECTION	http://www.broadinstitute.org/gsea/msigdb/cards/ALLOGRAFT_REJECTION	168	0.292851	1.17974	0.252817	1	Macrophages_RPMI_None_24 up vs Macrophages_TPC1_None_24
PROTEIN_SECRETION	http://www.broadinstitute.org/gsea/msigdb/cards/PROTEIN_SECRETION	89	-0.417496	-1.20349	0.256903	0.985972	Macrophages_RPMI_None_24 down vs Macrophages_TPC1_None_24
APOPTOSIS	http://www.broadinstitute.org/gsea/msigdb/cards/APOPTOSIS	142	-0.247023	-1.07378	0.267165	0.86309	Macrophages_RPMI_None_24 down vs Macrophages_TPC1_None_24
IL6_JAK_STAT3_SIGNALING	http://www.broadinstitute.org/gsea/msigdb/cards/IL6_JAK_STAT3_SIGNALING	73	-0.372045	-1.20283	0.293773	0.792093	Macrophages_RPMI_None_24 down vs Macrophages_TPC1_None_24
MYOGENESIS	http://www.broadinstitute.org/gsea/msigdb/cards/MYOGENESIS	114	0.331907	1.24314	0.29931	1	Macrophages_RPMI_None_24 up vs Macrophages_TPC1_None_24
IL2_STAT5_SIGNALING	http://www.broadinstitute.org/gsea/msigdb/cards/IL2_STAT5_SIGNALING	170	0.276701	1.07562	0.375743	1	Macrophages_RPMI_None_24 up vs Macrophages_TPC1_None_24
DNA_REPAIR	http://www.broadinstitute.org/gsea/msigdb/cards/DNA_REPAIR	138	0.301281	1.03128	0.407918	1	Macrophages_RPMI_None_24 up vs Macrophages_TPC1_None_24
APICAL_SURFACE	http://www.broadinstitute.org/gsea/msigdb/cards/APICAL_SURFACE	23	0.322084	1.06017	0.408884	1	Macrophages_RPMI_None_24 up vs Macrophages_TPC1_None_24
COMPLEMENT	http://www.broadinstitute.org/gsea/msigdb/cards/COMPLEMENT	160	-0.263724	-1.08951	0.42504	0.909891	Macrophages_RPMI_None_24 down vs Macrophages_TPC1_None_24
P53_PATHWAY	http://www.broadinstitute.org/gsea/msigdb/cards/P53_PATHWAY	175	0.256552	1.03758	0.428991	1	Macrophages_RPMI_None_24 up vs Macrophages_TPC1_None_24
KRAS_SIGNALING_DN	http://www.broadinstitute.org/gsea/msigdb/cards/KRAS_SIGNALING_DN	68	0.223021	1.00743	0.444178	1	Macrophages_RPMI_None_24 up vs Macrophages_TPC1_None_24
INFLAMMATORY_RESPONSE	http://www.broadinstitute.org/gsea/msigdb/cards/INFLAMMATORY_RESPONSE	166	-0.304011	-0.96438	0.462277	1	Macrophages_RPMI_None_24 down vs Macrophages_TPC1_None_24
TGF_BETA_SIGNALING	http://www.broadinstitute.org/gsea/msigdb/cards/TGF_BETA_SIGNALING	48	0.284215	0.950813	0.462292	1	Macrophages_RPMI_None_24 up vs Macrophages_TPC1_None_24
HEME_METABOLISM	http://www.broadinstitute.org/gsea/msigdb/cards/HEME_METABOLISM	161	-0.239068	-0.946669	0.470682	0.935626	Macrophages_RPMI_None_24 down vs Macrophages_TPC1_None_24
HYPOXIA	http://www.broadinstitute.org/gsea/msigdb/cards/HYPOXIA	149	0.228928	0.936123	0.511614	1	Macrophages_RPMI_None_24 up vs Macrophages_TPC1_None_24
XENOBIOTIC_METABOLISM	http://www.broadinstitute.org/gsea/msigdb/cards/XENOBIOTIC_METABOLISM	141	0.240473	1.02294	0.53209	1	Macrophages_RPMI_None_24 up vs Macrophages_TPC1_None_24
OXIDATIVE_PHOSPHORYLATION	http://www.broadinstitute.org/gsea/msigdb/cards/OXIDATIVE_PHOSPHORYLATION	198	0.322765	0.944709	0.548981	1	Macrophages_RPMI_None_24 up vs Macrophages_TPC1_None_24
CHOLESTEROL_HOMEOSTASIS	http://www.broadinstitute.org/gsea/msigdb/cards/CHOLESTEROL_HOMEOSTASIS	65	-0.253776	-0.851942	0.578075	0.886066	Macrophages_RPMI_None_24 down vs Macrophages_TPC1_None_24
PI3K_AKT_MTOR_SIGNALING	http://www.broadinstitute.org/gsea/msigdb/cards/PI3K_AKT_MTOR_SIGNALING	90	-0.2104	-0.903746	0.58387	0.968886	Macrophages_RPMI_None_24 down vs Macrophages_TPC1_None_24
ESTROGEN_RESPONSE_LATE	http://www.broadinstitute.org/gsea/msigdb/cards/ESTROGEN_RESPONSE_LATE	128	0.209268	0.959412	0.595261	1	Macrophages_RPMI_None_24 up vs Macrophages_TPC1_None_24
ADIPOGENESIS	http://www.broadinstitute.org/gsea/msigdb/cards/ADIPOGENESIS	171	0.234071	0.903142	0.607255	1	Macrophages_RPMI_None_24 up vs Macrophages_TPC1_None_24
ESTROGEN_RESPONSE_EARLY	http://www.broadinstitute.org/gsea/msigdb/cards/ESTROGEN_RESPONSE_EARLY	133	-0.216396	-0.950962	0.643508	1	Macrophages_RPMI_None_24 down vs Macrophages_TPC1_None_24
BILE_ACID_METABOLISM	http://www.broadinstitute.org/gsea/msigdb/cards/BILE_ACID_METABOLISM	74	0.237442	0.889491	0.664302	1	Macrophages_RPMI_None_24 up vs Macrophages_TPC1_None_24
COAGULATION	http://www.broadinstitute.org/gsea/msigdb/cards/COAGULATION	83	-0.255778	-0.845833	0.667538	0.840966	Macrophages_RPMI_None_24 down vs Macrophages_TPC1_None_24
E2F_TARGETS	http://www.broadinstitute.org/gsea/msigdb/cards/E2F_TARGETS	176	0.21023	0.841383	0.684221	1	Macrophages_RPMI_None_24 up vs Macrophages_TPC1_None_24
SPERMATOGENESIS	http://www.broadinstitute.org/gsea/msigdb/cards/SPERMATOGENESIS	64	-0.21815	-0.858006	0.686802	0.93606	Macrophages_RPMI_None_24 down vs Macrophages_TPC1_None_24
INTERFERON_ALPHA_RESPONSE	http://www.broadinstitute.org/gsea/msigdb/cards/INTERFERON_ALPHA_RESPONSE	90	-0.265564	-0.882015	0.701622	0.955221	Macrophages_RPMI_None_24 down vs Macrophages_TPC1_None_24
HEDGEHOG_SIGNALING	http://www.broadinstitute.org/gsea/msigdb/cards/HEDGEHOG_SIGNALING	23	0.264509	0.860428	0.709272	1	Macrophages_RPMI_None_24 up vs Macrophages_TPC1_None_24
UV_RESPONSE_UP	http://www.broadinstitute.org/gsea/msigdb/cards/UV_RESPONSE_UP	129	0.21756	0.769864	0.71665	1	Macrophages_RPMI_None_24 up vs Macrophages_TPC1_None_24
GLYCOLYSIS	http://www.broadinstitute.org/gsea/msigdb/cards/GLYCOLYSIS	153	0.200737	0.861145	0.730044	1	Macrophages_RPMI_None_24 up vs Macrophages_TPC1_None_24
MYC_TARGETS_V2	http://www.broadinstitute.org/gsea/msigdb/cards/MYC_TARGETS_V2	58	0.332053	0.75822	0.780166	1	Macrophages_RPMI_None_24 up vs Macrophages_TPC1_None_24
APICAL_JUNCTION	http://www.broadinstitute.org/gsea/msigdb/cards/APICAL_JUNCTION	125	0.197854	0.883088	0.794872	1	Macrophages_RPMI_None_24 up vs Macrophages_TPC1_None_24
NOTCH_SIGNALING	http://www.broadinstitute.org/gsea/msigdb/cards/NOTCH_SIGNALING	29	0.208012	0.755719	0.823564	1	Macrophages_RPMI_None_24 up vs Macrophages_TPC1_None_24
MITOTIC_SPINDLE	http://www.broadinstitute.org/gsea/msigdb/cards/MITOTIC_SPINDLE	182	-0.19017	-0.828837	0.835003	0.825621	Macrophages_RPMI_None_24 down vs Macrophages_TPC1_None_24
EPITHELIAL_MESENCHYMAL_TRANSITION	http://www.broadinstitute.org/gsea/msigdb/cards/EPITHELIAL_MESENCHYMAL_TRANSITION	117	0.209695	0.782305	0.856974	1	Macrophages_RPMI_None_24 up vs Macrophages_TPC1_None_24
TNFA_SIGNALING_VIA_NFKB	http://www.broadinstitute.org/gsea/msigdb/cards/TNFA_SIGNALING_VIA_NFKB	186	0.175696	0.557557	0.857284	1	Macrophages_RPMI_None_24 up vs Macrophages_TPC1_None_24
PANCREAS_BETA_CELLS	http://www.broadinstitute.org/gsea/msigdb/cards/PANCREAS_BETA_CELLS	14	-0.226411	-0.586087	0.86258	0.963558	Macrophages_RPMI_None_24 down vs Macrophages_TPC1_None_24
UV_RESPONSE_DN	http://www.broadinstitute.org/gsea/msigdb/cards/UV_RESPONSE_DN	109	0.196184	0.737913	0.870948	1	Macrophages_RPMI_None_24 up vs Macrophages_TPC1_None_24
MYC_TARGETS_V1	http://www.broadinstitute.org/gsea/msigdb/cards/MYC_TARGETS_V1	198	0.238554	0.636232	0.889439	1	Macrophages_RPMI_None_24 up vs Macrophages_TPC1_None_24
MTORC1_SIGNALING	http://www.broadinstitute.org/gsea/msigdb/cards/MTORC1_SIGNALING	192	0.162295	0.570719	0.909597	1	Macrophages_RPMI_None_24 up vs Macrophages_TPC1_None_24
ANDROGEN_RESPONSE	http://www.broadinstitute.org/gsea/msigdb/cards/ANDROGEN_RESPONSE	85	-0.188509	-0.640062	0.943321	0.995085	Macrophages_RPMI_None_24 down vs Macrophages_TPC1_None_24
G2M_CHECKPOINT	http://www.broadinstitute.org/gsea/msigdb/cards/G2M_CHECKPOINT	173	0.1647	0.730085	0.949057	1	Macrophages_RPMI_None_24 up vs Macrophages_TPC1_None_24
FATTY_ACID_METABOLISM	http://www.broadinstitute.org/gsea/msigdb/cards/FATTY_ACID_METABOLISM	130	0.166563	0.680195	0.970275	1	Macrophages_RPMI_None_24 up vs Macrophages_TPC1_None_24
UNFOLDED_PROTEIN_RESPONSE	http://www.broadinstitute.org/gsea/msigdb/cards/UNFOLDED_PROTEIN_RESPONSE	107	0.15219	0.515813	0.977795	0.985474	Macrophages_RPMI_None_24 up vs Macrophages_TPC1_None_24

## Sheet: Reactome Pathways_4h
Pathway	Gene Set Description	Number of Markers	ES (Enrichment score)	NES (Normalized enrichment score)	p-value	FDR	Description
RESPONSE_TO_ELEVATED_PLATELET_CYTOSOLIC_CA2_	http://www.broadinstitute.org/gsea/msigdb/cards/RESPONSE_TO_ELEVATED_PLATELET_CYTOSOLIC_CA2_	59	-0.411027	-1.4539	0.00498206	1	Macrophages_RPMI_None_4 down vs Macrophages_TPC1_None_4
NFKB_IS_ACTIVATED_AND_SIGNALS_SURVIVAL	http://www.broadinstitute.org/gsea/msigdb/cards/NFKB_IS_ACTIVATED_AND_SIGNALS_SURVIVAL	8	0.791317	1.58956	0.00666801	1	Macrophages_RPMI_None_4 up vs Macrophages_TPC1_None_4
INTEGRATION_OF_PROVIRUS	http://www.broadinstitute.org/gsea/msigdb/cards/INTEGRATION_OF_PROVIRUS	8	-0.745985	-1.54777	0.00757576	1	Macrophages_RPMI_None_4 down vs Macrophages_TPC1_None_4
AMINE_COMPOUND_SLC_TRANSPORTERS	http://www.broadinstitute.org/gsea/msigdb/cards/AMINE_COMPOUND_SLC_TRANSPORTERS	5	0.802247	1.63411	0.00878244	1	Macrophages_RPMI_None_4 up vs Macrophages_TPC1_None_4
EARLY_PHASE_OF_HIV_LIFE_CYCLE	http://www.broadinstitute.org/gsea/msigdb/cards/EARLY_PHASE_OF_HIV_LIFE_CYCLE	13	-0.577605	-1.53937	0.00880705	1	Macrophages_RPMI_None_4 down vs Macrophages_TPC1_None_4
NA_CL_DEPENDENT_NEUROTRANSMITTER_TRANSPORTERS	http://www.broadinstitute.org/gsea/msigdb/cards/NA_CL_DEPENDENT_NEUROTRANSMITTER_TRANSPORTERS	3	0.906851	1.72084	0.0143914	1	Macrophages_RPMI_None_4 up vs Macrophages_TPC1_None_4
FORMATION_OF_INCISION_COMPLEX_IN_GG_NER	http://www.broadinstitute.org/gsea/msigdb/cards/FORMATION_OF_INCISION_COMPLEX_IN_GG_NER	21	-0.559652	-1.4414	0.0189746	1	Macrophages_RPMI_None_4 down vs Macrophages_TPC1_None_4
PURINE_METABOLISM	http://www.broadinstitute.org/gsea/msigdb/cards/PURINE_METABOLISM	27	-0.522928	-1.59109	0.0192269	1	Macrophages_RPMI_None_4 down vs Macrophages_TPC1_None_4
CREB_PHOSPHORYLATION_THROUGH_THE_ACTIVATION_OF_CAMKII	http://www.broadinstitute.org/gsea/msigdb/cards/CREB_PHOSPHORYLATION_THROUGH_THE_ACTIVATION_OF_CAMKII	7	-0.654412	-1.43629	0.0218612	1	Macrophages_RPMI_None_4 down vs Macrophages_TPC1_None_4
SYNTHESIS_OF_VERY_LONG_CHAIN_FATTY_ACYL_COAS	http://www.broadinstitute.org/gsea/msigdb/cards/SYNTHESIS_OF_VERY_LONG_CHAIN_FATTY_ACYL_COAS	10	-0.686779	-1.78351	0.0268537	1	Macrophages_RPMI_None_4 down vs Macrophages_TPC1_None_4
DARPP_32_EVENTS	http://www.broadinstitute.org/gsea/msigdb/cards/DARPP_32_EVENTS	21	-0.541396	-1.60111	0.0275377	1	Macrophages_RPMI_None_4 down vs Macrophages_TPC1_None_4
ACTIVATION_OF_CHAPERONES_BY_ATF6_ALPHA	http://www.broadinstitute.org/gsea/msigdb/cards/ACTIVATION_OF_CHAPERONES_BY_ATF6_ALPHA	11	-0.740305	-1.52368	0.028028	1	Macrophages_RPMI_None_4 down vs Macrophages_TPC1_None_4
IONOTROPIC_ACTIVITY_OF_KAINATE_RECEPTORS	http://www.broadinstitute.org/gsea/msigdb/cards/IONOTROPIC_ACTIVITY_OF_KAINATE_RECEPTORS	4	-0.869073	-1.59327	0.0286117	1	Macrophages_RPMI_None_4 down vs Macrophages_TPC1_None_4
INCRETIN_SYNTHESIS_SECRETION_AND_INACTIVATION	http://www.broadinstitute.org/gsea/msigdb/cards/INCRETIN_SYNTHESIS_SECRETION_AND_INACTIVATION	9	-0.736145	-1.47238	0.0306429	1	Macrophages_RPMI_None_4 down vs Macrophages_TPC1_None_4
SYNTHESIS_SECRETION_AND_INACTIVATION_OF_GLP1	http://www.broadinstitute.org/gsea/msigdb/cards/SYNTHESIS_SECRETION_AND_INACTIVATION_OF_GLP1	9	-0.736145	-1.47238	0.0306429	1	Macrophages_RPMI_None_4 down vs Macrophages_TPC1_None_4
GAP_JUNCTION_DEGRADATION	http://www.broadinstitute.org/gsea/msigdb/cards/GAP_JUNCTION_DEGRADATION	9	-0.583269	-1.32125	0.0337553	1	Macrophages_RPMI_None_4 down vs Macrophages_TPC1_None_4
ACTIVATION_OF_CHAPERONE_GENES_BY_ATF6_ALPHA	http://www.broadinstitute.org/gsea/msigdb/cards/ACTIVATION_OF_CHAPERONE_GENES_BY_ATF6_ALPHA	9	-0.741595	-1.53106	0.0404101	1	Macrophages_RPMI_None_4 down vs Macrophages_TPC1_None_4
PROCESSING_OF_INTRONLESS_PRE_MRNAS	http://www.broadinstitute.org/gsea/msigdb/cards/PROCESSING_OF_INTRONLESS_PRE_MRNAS	14	-0.632253	-1.56427	0.0408408	1	Macrophages_RPMI_None_4 down vs Macrophages_TPC1_None_4
NEP_NS2_INTERACTS_WITH_THE_CELLULAR_EXPORT_MACHINERY	http://www.broadinstitute.org/gsea/msigdb/cards/NEP_NS2_INTERACTS_WITH_THE_CELLULAR_EXPORT_MACHINERY	26	-0.514567	-1.46004	0.0436532	1	Macrophages_RPMI_None_4 down vs Macrophages_TPC1_None_4
REGULATION_OF_KIT_SIGNALING	http://www.broadinstitute.org/gsea/msigdb/cards/REGULATION_OF_KIT_SIGNALING	15	0.522053	1.46455	0.0471225	1	Macrophages_RPMI_None_4 up vs Macrophages_TPC1_None_4
HS_GAG_DEGRADATION	http://www.broadinstitute.org/gsea/msigdb/cards/HS_GAG_DEGRADATION	16	0.569946	1.52575	0.047619	1	Macrophages_RPMI_None_4 up vs Macrophages_TPC1_None_4
TRAF3_DEPENDENT_IRF_ACTIVATION_PATHWAY	http://www.broadinstitute.org/gsea/msigdb/cards/TRAF3_DEPENDENT_IRF_ACTIVATION_PATHWAY	13	0.502589	1.53924	0.0547314	1	Macrophages_RPMI_None_4 up vs Macrophages_TPC1_None_4
ENDOSOMAL_VACUOLAR_PATHWAY	http://www.broadinstitute.org/gsea/msigdb/cards/ENDOSOMAL_VACUOLAR_PATHWAY	8	0.762283	1.47741	0.0551559	1	Macrophages_RPMI_None_4 up vs Macrophages_TPC1_None_4
INSULIN_SYNTHESIS_AND_PROCESSING	http://www.broadinstitute.org/gsea/msigdb/cards/INSULIN_SYNTHESIS_AND_PROCESSING	14	-0.645915	-1.51266	0.0568067	1	Macrophages_RPMI_None_4 down vs Macrophages_TPC1_None_4
FACILITATIVE_NA_INDEPENDENT_GLUCOSE_TRANSPORTERS	http://www.broadinstitute.org/gsea/msigdb/cards/FACILITATIVE_NA_INDEPENDENT_GLUCOSE_TRANSPORTERS	8	0.709443	1.45866	0.0653246	1	Macrophages_RPMI_None_4 up vs Macrophages_TPC1_None_4
N_GLYCAN_TRIMMING_IN_THE_ER_AND_CALNEXIN_CALRETICULIN_CYCLE	http://www.broadinstitute.org/gsea/msigdb/cards/N_GLYCAN_TRIMMING_IN_THE_ER_AND_CALNEXIN_CALRETICULIN_CYCLE	13	-0.626328	-1.46609	0.0673502	1	Macrophages_RPMI_None_4 down vs Macrophages_TPC1_None_4
P75NTR_SIGNALS_VIA_NFKB	http://www.broadinstitute.org/gsea/msigdb/cards/P75NTR_SIGNALS_VIA_NFKB	11	0.590113	1.38127	0.0687007	1	Macrophages_RPMI_None_4 up vs Macrophages_TPC1_None_4
BETA_DEFENSINS	http://www.broadinstitute.org/gsea/msigdb/cards/BETA_DEFENSINS	4	-0.767846	-1.35133	0.072647	1	Macrophages_RPMI_None_4 down vs Macrophages_TPC1_None_4
SYNTHESIS_SECRETION_AND_DEACYLATION_OF_GHRELIN	http://www.broadinstitute.org/gsea/msigdb/cards/SYNTHESIS_SECRETION_AND_DEACYLATION_OF_GHRELIN	8	-0.70843	-1.4154	0.0748259	1	Macrophages_RPMI_None_4 down vs Macrophages_TPC1_None_4
TERMINATION_OF_O_GLYCAN_BIOSYNTHESIS	http://www.broadinstitute.org/gsea/msigdb/cards/TERMINATION_OF_O_GLYCAN_BIOSYNTHESIS	7	0.588391	1.33829	0.0800478	1	Macrophages_RPMI_None_4 up vs Macrophages_TPC1_None_4
CS_DS_DEGRADATION	http://www.broadinstitute.org/gsea/msigdb/cards/CS_DS_DEGRADATION	8	-0.558016	-1.52107	0.0801034	1	Macrophages_RPMI_None_4 down vs Macrophages_TPC1_None_4
SMOOTH_MUSCLE_CONTRACTION	http://www.broadinstitute.org/gsea/msigdb/cards/SMOOTH_MUSCLE_CONTRACTION	20	-0.478986	-1.55191	0.0818291	1	Macrophages_RPMI_None_4 down vs Macrophages_TPC1_None_4
PURINE_SALVAGE	http://www.broadinstitute.org/gsea/msigdb/cards/PURINE_SALVAGE	12	-0.561457	-1.58667	0.0829151	1	Macrophages_RPMI_None_4 down vs Macrophages_TPC1_None_4
CALNEXIN_CALRETICULIN_CYCLE	http://www.broadinstitute.org/gsea/msigdb/cards/CALNEXIN_CALRETICULIN_CYCLE	11	-0.645381	-1.45765	0.0835169	1	Macrophages_RPMI_None_4 down vs Macrophages_TPC1_None_4
BINDING_AND_ENTRY_OF_HIV_VIRION	http://www.broadinstitute.org/gsea/msigdb/cards/BINDING_AND_ENTRY_OF_HIV_VIRION	4	-0.750822	-1.58753	0.0839048	1	Macrophages_RPMI_None_4 down vs Macrophages_TPC1_None_4
PEROXISOMAL_LIPID_METABOLISM	http://www.broadinstitute.org/gsea/msigdb/cards/PEROXISOMAL_LIPID_METABOLISM	18	-0.597625	-1.5235	0.0862769	1	Macrophages_RPMI_None_4 down vs Macrophages_TPC1_None_4
ACTIVATED_TLR4_SIGNALLING	http://www.broadinstitute.org/gsea/msigdb/cards/ACTIVATED_TLR4_SIGNALLING	87	0.279556	1.25663	0.0863927	1	Macrophages_RPMI_None_4 up vs Macrophages_TPC1_None_4
NRAGE_SIGNALS_DEATH_THROUGH_JNK	http://www.broadinstitute.org/gsea/msigdb/cards/NRAGE_SIGNALS_DEATH_THROUGH_JNK	35	0.405162	1.29433	0.0874133	1	Macrophages_RPMI_None_4 up vs Macrophages_TPC1_None_4
GOLGI_ASSOCIATED_VESICLE_BIOGENESIS	http://www.broadinstitute.org/gsea/msigdb/cards/GOLGI_ASSOCIATED_VESICLE_BIOGENESIS	47	-0.424879	-1.37345	0.0886	1	Macrophages_RPMI_None_4 down vs Macrophages_TPC1_None_4
ACTIVATION_OF_IRF3_IRF7_MEDIATED_BY_TBK1_IKK_EPSILON	http://www.broadinstitute.org/gsea/msigdb/cards/ACTIVATION_OF_IRF3_IRF7_MEDIATED_BY_TBK1_IKK_EPSILON	12	0.5174	1.43961	0.0890828	1	Macrophages_RPMI_None_4 up vs Macrophages_TPC1_None_4
MITOTIC_PROMETAPHASE	http://www.broadinstitute.org/gsea/msigdb/cards/MITOTIC_PROMETAPHASE	68	-0.367693	-1.25232	0.0894588	0.897451	Macrophages_RPMI_None_4 down vs Macrophages_TPC1_None_4
GAP_JUNCTION_TRAFFICKING	http://www.broadinstitute.org/gsea/msigdb/cards/GAP_JUNCTION_TRAFFICKING	12	-0.534036	-1.38355	0.0904905	1	Macrophages_RPMI_None_4 down vs Macrophages_TPC1_None_4
TRANS_GOLGI_NETWORK_VESICLE_BUDDING	http://www.broadinstitute.org/gsea/msigdb/cards/TRANS_GOLGI_NETWORK_VESICLE_BUDDING	54	-0.394816	-1.38388	0.0957149	1	Macrophages_RPMI_None_4 down vs Macrophages_TPC1_None_4
ASPARAGINE_N_LINKED_GLYCOSYLATION	http://www.broadinstitute.org/gsea/msigdb/cards/ASPARAGINE_N_LINKED_GLYCOSYLATION	74	-0.445945	-1.38563	0.0966521	1	Macrophages_RPMI_None_4 down vs Macrophages_TPC1_None_4
MITOTIC_M_M_G1_PHASES	http://www.broadinstitute.org/gsea/msigdb/cards/MITOTIC_M_M_G1_PHASES	145	-0.403477	-1.35311	0.097874	1	Macrophages_RPMI_None_4 down vs Macrophages_TPC1_None_4
REGULATION_OF_GLUCOKINASE_BY_GLUCOKINASE_REGULATORY_PROTEIN	http://www.broadinstitute.org/gsea/msigdb/cards/REGULATION_OF_GLUCOKINASE_BY_GLUCOKINASE_REGULATORY_PROTEIN	24	-0.482897	-1.36812	0.0994375	1	Macrophages_RPMI_None_4 down vs Macrophages_TPC1_None_4
DIABETES_PATHWAYS	http://www.broadinstitute.org/gsea/msigdb/cards/DIABETES_PATHWAYS	103	-0.380425	-1.32325	0.102722	1	Macrophages_RPMI_None_4 down vs Macrophages_TPC1_None_4
KERATAN_SULFATE_DEGRADATION	http://www.broadinstitute.org/gsea/msigdb/cards/KERATAN_SULFATE_DEGRADATION	4	-0.829943	-1.37085	0.104054	1	Macrophages_RPMI_None_4 down vs Macrophages_TPC1_None_4
VOLTAGE_GATED_POTASSIUM_CHANNELS	http://www.broadinstitute.org/gsea/msigdb/cards/VOLTAGE_GATED_POTASSIUM_CHANNELS	12	0.58004	1.425	0.104088	1	Macrophages_RPMI_None_4 up vs Macrophages_TPC1_None_4
OXYGEN_DEPENDENT_PROLINE_HYDROXYLATION_OF_HYPOXIA_INDUCIBLE_FACTOR_ALPHA	http://www.broadinstitute.org/gsea/msigdb/cards/OXYGEN_DEPENDENT_PROLINE_HYDROXYLATION_OF_HYPOXIA_INDUCIBLE_FACTOR_ALPHA	15	-0.445828	-1.34637	0.10732	1	Macrophages_RPMI_None_4 down vs Macrophages_TPC1_None_4
PURINE_RIBONUCLEOSIDE_MONOPHOSPHATE_BIOSYNTHESIS	http://www.broadinstitute.org/gsea/msigdb/cards/PURINE_RIBONUCLEOSIDE_MONOPHOSPHATE_BIOSYNTHESIS	10	-0.655809	-1.38221	0.108059	1	Macrophages_RPMI_None_4 down vs Macrophages_TPC1_None_4
ANTIVIRAL_MECHANISM_BY_IFN_STIMULATED_GENES	http://www.broadinstitute.org/gsea/msigdb/cards/ANTIVIRAL_MECHANISM_BY_IFN_STIMULATED_GENES	64	-0.394062	-1.33593	0.109717	1	Macrophages_RPMI_None_4 down vs Macrophages_TPC1_None_4
ENOS_ACTIVATION_AND_REGULATION	http://www.broadinstitute.org/gsea/msigdb/cards/ENOS_ACTIVATION_AND_REGULATION	15	-0.447618	-1.41692	0.110008	1	Macrophages_RPMI_None_4 down vs Macrophages_TPC1_None_4
LYSOSOME_VESICLE_BIOGENESIS	http://www.broadinstitute.org/gsea/msigdb/cards/LYSOSOME_VESICLE_BIOGENESIS	22	-0.495372	-1.37068	0.110737	1	Macrophages_RPMI_None_4 down vs Macrophages_TPC1_None_4
MRNA_DECAY_BY_5_TO_3_EXORIBONUCLEASE	http://www.broadinstitute.org/gsea/msigdb/cards/MRNA_DECAY_BY_5_TO_3_EXORIBONUCLEASE	14	-0.51932	-1.47567	0.112588	1	Macrophages_RPMI_None_4 down vs Macrophages_TPC1_None_4
FATTY_ACYL_COA_BIOSYNTHESIS	http://www.broadinstitute.org/gsea/msigdb/cards/FATTY_ACYL_COA_BIOSYNTHESIS	14	-0.579378	-1.51108	0.117341	1	Macrophages_RPMI_None_4 down vs Macrophages_TPC1_None_4
ADVANCED_GLYCOSYLATION_ENDPRODUCT_RECEPTOR_SIGNALING	http://www.broadinstitute.org/gsea/msigdb/cards/ADVANCED_GLYCOSYLATION_ENDPRODUCT_RECEPTOR_SIGNALING	12	-0.596191	-1.49537	0.11753	1	Macrophages_RPMI_None_4 down vs Macrophages_TPC1_None_4
POST_TRANSLATIONAL_PROTEIN_MODIFICATION	http://www.broadinstitute.org/gsea/msigdb/cards/POST_TRANSLATIONAL_PROTEIN_MODIFICATION	135	-0.341294	-1.29911	0.118695	0.890716	Macrophages_RPMI_None_4 down vs Macrophages_TPC1_None_4
DOWNREGULATION_OF_TGF_BETA_RECEPTOR_SIGNALING	http://www.broadinstitute.org/gsea/msigdb/cards/DOWNREGULATION_OF_TGF_BETA_RECEPTOR_SIGNALING	21	-0.488739	-1.30648	0.126628	0.898433	Macrophages_RPMI_None_4 down vs Macrophages_TPC1_None_4
METABOLISM_OF_NUCLEOTIDES	http://www.broadinstitute.org/gsea/msigdb/cards/METABOLISM_OF_NUCLEOTIDES	58	-0.403436	-1.31887	0.128707	0.979682	Macrophages_RPMI_None_4 down vs Macrophages_TPC1_None_4
NCAM1_INTERACTIONS	http://www.broadinstitute.org/gsea/msigdb/cards/NCAM1_INTERACTIONS	15	0.544333	1.34412	0.132641	1	Macrophages_RPMI_None_4 up vs Macrophages_TPC1_None_4
SYNTHESIS_OF_PIPS_AT_THE_EARLY_ENDOSOME_MEMBRANE	http://www.broadinstitute.org/gsea/msigdb/cards/SYNTHESIS_OF_PIPS_AT_THE_EARLY_ENDOSOME_MEMBRANE	12	-0.614488	-1.39066	0.136937	1	Macrophages_RPMI_None_4 down vs Macrophages_TPC1_None_4
PECAM1_INTERACTIONS	http://www.broadinstitute.org/gsea/msigdb/cards/PECAM1_INTERACTIONS	10	0.536208	1.34477	0.137145	1	Macrophages_RPMI_None_4 up vs Macrophages_TPC1_None_4
SEMA4D_INDUCED_CELL_MIGRATION_AND_GROWTH_CONE_COLLAPSE	http://www.broadinstitute.org/gsea/msigdb/cards/SEMA4D_INDUCED_CELL_MIGRATION_AND_GROWTH_CONE_COLLAPSE	23	0.366642	1.33565	0.139887	1	Macrophages_RPMI_None_4 up vs Macrophages_TPC1_None_4
DNA_REPLICATION	http://www.broadinstitute.org/gsea/msigdb/cards/DNA_REPLICATION	164	-0.373378	-1.31804	0.140594	0.936499	Macrophages_RPMI_None_4 down vs Macrophages_TPC1_None_4
VITAMIN_B5_PANTOTHENATE_METABOLISM	http://www.broadinstitute.org/gsea/msigdb/cards/VITAMIN_B5_PANTOTHENATE_METABOLISM	11	-0.510551	-1.29835	0.141174	0.869669	Macrophages_RPMI_None_4 down vs Macrophages_TPC1_None_4
RAS_ACTIVATION_UOPN_CA2_INFUX_THROUGH_NMDA_RECEPTOR	http://www.broadinstitute.org/gsea/msigdb/cards/RAS_ACTIVATION_UOPN_CA2_INFUX_THROUGH_NMDA_RECEPTOR	9	-0.49948	-1.23199	0.141227	0.89139	Macrophages_RPMI_None_4 down vs Macrophages_TPC1_None_4
METABOLISM_OF_AMINO_ACIDS_AND_DERIVATIVES	http://www.broadinstitute.org/gsea/msigdb/cards/METABOLISM_OF_AMINO_ACIDS_AND_DERIVATIVES	134	-0.3897	-1.39738	0.141999	1	Macrophages_RPMI_None_4 down vs Macrophages_TPC1_None_4
SYNTHESIS_SECRETION_AND_INACTIVATION_OF_GIP	http://www.broadinstitute.org/gsea/msigdb/cards/SYNTHESIS_SECRETION_AND_INACTIVATION_OF_GIP	7	-0.736447	-1.31699	0.142085	0.923659	Macrophages_RPMI_None_4 down vs Macrophages_TPC1_None_4
CD28_DEPENDENT_VAV1_PATHWAY	http://www.broadinstitute.org/gsea/msigdb/cards/CD28_DEPENDENT_VAV1_PATHWAY	11	-0.605798	-1.35917	0.144413	1	Macrophages_RPMI_None_4 down vs Macrophages_TPC1_None_4
GLUCOSE_TRANSPORT	http://www.broadinstitute.org/gsea/msigdb/cards/GLUCOSE_TRANSPORT	31	-0.420345	-1.25267	0.147524	0.905933	Macrophages_RPMI_None_4 down vs Macrophages_TPC1_None_4
INTERACTION_BETWEEN_L1_AND_ANKYRINS	http://www.broadinstitute.org/gsea/msigdb/cards/INTERACTION_BETWEEN_L1_AND_ANKYRINS	9	0.621903	1.2907	0.148485	1	Macrophages_RPMI_None_4 up vs Macrophages_TPC1_None_4
DEFENSINS	http://www.broadinstitute.org/gsea/msigdb/cards/DEFENSINS	7	-0.669154	-1.42084	0.154805	1	Macrophages_RPMI_None_4 down vs Macrophages_TPC1_None_4
RECRUITMENT_OF_NUMA_TO_MITOTIC_CENTROSOMES	http://www.broadinstitute.org/gsea/msigdb/cards/RECRUITMENT_OF_NUMA_TO_MITOTIC_CENTROSOMES	9	0.584546	1.33987	0.158698	1	Macrophages_RPMI_None_4 up vs Macrophages_TPC1_None_4
O_LINKED_GLYCOSYLATION_OF_MUCINS	http://www.broadinstitute.org/gsea/msigdb/cards/O_LINKED_GLYCOSYLATION_OF_MUCINS	25	-0.357376	-1.23699	0.159553	0.892159	Macrophages_RPMI_None_4 down vs Macrophages_TPC1_None_4
NCAM_SIGNALING_FOR_NEURITE_OUT_GROWTH	http://www.broadinstitute.org/gsea/msigdb/cards/NCAM_SIGNALING_FOR_NEURITE_OUT_GROWTH	37	0.37689	1.23437	0.15996	1	Macrophages_RPMI_None_4 up vs Macrophages_TPC1_None_4
G_ALPHA1213_SIGNALLING_EVENTS	http://www.broadinstitute.org/gsea/msigdb/cards/G_ALPHA1213_SIGNALLING_EVENTS	55	0.332151	1.17959	0.161054	1	Macrophages_RPMI_None_4 up vs Macrophages_TPC1_None_4
DSCAM_INTERACTIONS	http://www.broadinstitute.org/gsea/msigdb/cards/DSCAM_INTERACTIONS	6	-0.641019	-1.33956	0.163339	1	Macrophages_RPMI_None_4 down vs Macrophages_TPC1_None_4
REGULATION_OF_AMPK_ACTIVITY_VIA_LKB1	http://www.broadinstitute.org/gsea/msigdb/cards/REGULATION_OF_AMPK_ACTIVITY_VIA_LKB1	13	-0.465743	-1.43719	0.168622	1	Macrophages_RPMI_None_4 down vs Macrophages_TPC1_None_4
RNA_POL_I_PROMOTER_OPENING	http://www.broadinstitute.org/gsea/msigdb/cards/RNA_POL_I_PROMOTER_OPENING	21	0.482014	1.25476	0.170399	1	Macrophages_RPMI_None_4 up vs Macrophages_TPC1_None_4
GPCR_DOWNSTREAM_SIGNALING	http://www.broadinstitute.org/gsea/msigdb/cards/GPCR_DOWNSTREAM_SIGNALING	202	0.303893	1.23353	0.17128	1	Macrophages_RPMI_None_4 up vs Macrophages_TPC1_None_4
PROCESSING_OF_CAPPED_INTRONLESS_PRE_MRNA	http://www.broadinstitute.org/gsea/msigdb/cards/PROCESSING_OF_CAPPED_INTRONLESS_PRE_MRNA	23	-0.556519	-1.43222	0.174121	1	Macrophages_RPMI_None_4 down vs Macrophages_TPC1_None_4
ACTIVATION_OF_KAINATE_RECEPTORS_UPON_GLUTAMATE_BINDING	http://www.broadinstitute.org/gsea/msigdb/cards/ACTIVATION_OF_KAINATE_RECEPTORS_UPON_GLUTAMATE_BINDING	16	-0.472555	-1.29151	0.175	0.84664	Macrophages_RPMI_None_4 down vs Macrophages_TPC1_None_4
HORMONE_SENSITIVE_LIPASE_HSL_MEDIATED_TRIACYLGLYCEROL_HYDROLYSIS	http://www.broadinstitute.org/gsea/msigdb/cards/HORMONE_SENSITIVE_LIPASE_HSL_MEDIATED_TRIACYLGLYCEROL_HYDROLYSIS	9	0.547223	1.26895	0.175194	1	Macrophages_RPMI_None_4 up vs Macrophages_TPC1_None_4
SIGNALING_BY_NOTCH4	http://www.broadinstitute.org/gsea/msigdb/cards/SIGNALING_BY_NOTCH4	10	-0.535192	-1.31876	0.175549	0.96442	Macrophages_RPMI_None_4 down vs Macrophages_TPC1_None_4
DEVELOPMENTAL_BIOLOGY	http://www.broadinstitute.org/gsea/msigdb/cards/DEVELOPMENTAL_BIOLOGY	255	0.267942	1.18902	0.176103	1	Macrophages_RPMI_None_4 up vs Macrophages_TPC1_None_4
RECYCLING_OF_BILE_ACIDS_AND_SALTS	http://www.broadinstitute.org/gsea/msigdb/cards/RECYCLING_OF_BILE_ACIDS_AND_SALTS	2	0.774366	1.23783	0.177187	1	Macrophages_RPMI_None_4 up vs Macrophages_TPC1_None_4
SYNTHESIS_OF_PIPS_AT_THE_PLASMA_MEMBRANE	http://www.broadinstitute.org/gsea/msigdb/cards/SYNTHESIS_OF_PIPS_AT_THE_PLASMA_MEMBRANE	28	-0.348081	-1.17872	0.177992	0.91875	Macrophages_RPMI_None_4 down vs Macrophages_TPC1_None_4
SEMA4D_IN_SEMAPHORIN_SIGNALING	http://www.broadinstitute.org/gsea/msigdb/cards/SEMA4D_IN_SEMAPHORIN_SIGNALING	28	0.327922	1.25876	0.179086	1	Macrophages_RPMI_None_4 up vs Macrophages_TPC1_None_4
TRANSCRIPTIONAL_REGULATION_OF_WHITE_ADIPOCYTE_DIFFERENTIATION	http://www.broadinstitute.org/gsea/msigdb/cards/TRANSCRIPTIONAL_REGULATION_OF_WHITE_ADIPOCYTE_DIFFERENTIATION	62	0.351997	1.23769	0.186424	1	Macrophages_RPMI_None_4 up vs Macrophages_TPC1_None_4
ADAPTIVE_IMMUNE_SYSTEM	http://www.broadinstitute.org/gsea/msigdb/cards/ADAPTIVE_IMMUNE_SYSTEM	457	-0.245438	-1.107	0.188799	0.83902	Macrophages_RPMI_None_4 down vs Macrophages_TPC1_None_4
SEMAPHORIN_INTERACTIONS	http://www.broadinstitute.org/gsea/msigdb/cards/SEMAPHORIN_INTERACTIONS	57	0.279077	1.15208	0.191605	1	Macrophages_RPMI_None_4 up vs Macrophages_TPC1_None_4
SIGNALING_BY_NOTCH2	http://www.broadinstitute.org/gsea/msigdb/cards/SIGNALING_BY_NOTCH2	10	-0.542985	-1.24373	0.193504	0.892378	Macrophages_RPMI_None_4 down vs Macrophages_TPC1_None_4
PYRUVATE_METABOLISM_AND_CITRIC_ACID_TCA_CYCLE	http://www.broadinstitute.org/gsea/msigdb/cards/PYRUVATE_METABOLISM_AND_CITRIC_ACID_TCA_CYCLE	39	-0.375883	-1.31608	0.193684	0.912218	Macrophages_RPMI_None_4 down vs Macrophages_TPC1_None_4
CELL_CYCLE_CHECKPOINTS	http://www.broadinstitute.org/gsea/msigdb/cards/CELL_CYCLE_CHECKPOINTS	103	-0.396544	-1.24778	0.195652	0.906961	Macrophages_RPMI_None_4 down vs Macrophages_TPC1_None_4
CTNNB1_PHOSPHORYLATION_CASCADE	http://www.broadinstitute.org/gsea/msigdb/cards/CTNNB1_PHOSPHORYLATION_CASCADE	15	-0.440042	-1.33334	0.196122	0.995778	Macrophages_RPMI_None_4 down vs Macrophages_TPC1_None_4
METAL_ION_SLC_TRANSPORTERS	http://www.broadinstitute.org/gsea/msigdb/cards/METAL_ION_SLC_TRANSPORTERS	16	-0.566603	-1.31856	0.196411	0.94951	Macrophages_RPMI_None_4 down vs Macrophages_TPC1_None_4
P75NTR_RECRUITS_SIGNALLING_COMPLEXES	http://www.broadinstitute.org/gsea/msigdb/cards/P75NTR_RECRUITS_SIGNALLING_COMPLEXES	9	0.515543	1.20718	0.197273	1	Macrophages_RPMI_None_4 up vs Macrophages_TPC1_None_4
AXON_GUIDANCE	http://www.broadinstitute.org/gsea/msigdb/cards/AXON_GUIDANCE	163	0.297709	1.22448	0.197686	1	Macrophages_RPMI_None_4 up vs Macrophages_TPC1_None_4
IMMUNE_SYSTEM	http://www.broadinstitute.org/gsea/msigdb/cards/IMMUNE_SYSTEM	740	-0.234693	-1.12056	0.199597	0.827446	Macrophages_RPMI_None_4 down vs Macrophages_TPC1_None_4
CONVERSION_FROM_APC_C_CDC20_TO_APC_C_CDH1_IN_LATE_ANAPHASE	http://www.broadinstitute.org/gsea/msigdb/cards/CONVERSION_FROM_APC_C_CDC20_TO_APC_C_CDH1_IN_LATE_ANAPHASE	15	-0.512433	-1.27425	0.20036	0.897953	Macrophages_RPMI_None_4 down vs Macrophages_TPC1_None_4
RIP_MEDIATED_NFKB_ACTIVATION_VIA_DAI	http://www.broadinstitute.org/gsea/msigdb/cards/RIP_MEDIATED_NFKB_ACTIVATION_VIA_DAI	15	0.386987	1.19912	0.202646	1	Macrophages_RPMI_None_4 up vs Macrophages_TPC1_None_4
M_G1_TRANSITION	http://www.broadinstitute.org/gsea/msigdb/cards/M_G1_TRANSITION	74	-0.435515	-1.29208	0.203461	0.867432	Macrophages_RPMI_None_4 down vs Macrophages_TPC1_None_4
IMMUNOREGULATORY_INTERACTIONS_BETWEEN_A_LYMPHOID_AND_A_NON_LYMPHOID_CELL	http://www.broadinstitute.org/gsea/msigdb/cards/IMMUNOREGULATORY_INTERACTIONS_BETWEEN_A_LYMPHOID_AND_A_NON_LYMPHOID_CELL	46	0.417626	1.28244	0.20411	1	Macrophages_RPMI_None_4 up vs Macrophages_TPC1_None_4
CLASS_I_MHC_MEDIATED_ANTIGEN_PROCESSING_PRESENTATION	http://www.broadinstitute.org/gsea/msigdb/cards/CLASS_I_MHC_MEDIATED_ANTIGEN_PROCESSING_PRESENTATION	216	-0.338615	-1.18717	0.206425	0.9197	Macrophages_RPMI_None_4 down vs Macrophages_TPC1_None_4
TRANSPORT_TO_THE_GOLGI_AND_SUBSEQUENT_MODIFICATION	http://www.broadinstitute.org/gsea/msigdb/cards/TRANSPORT_TO_THE_GOLGI_AND_SUBSEQUENT_MODIFICATION	29	-0.412198	-1.21401	0.212492	0.942168	Macrophages_RPMI_None_4 down vs Macrophages_TPC1_None_4
CYTOSOLIC_SULFONATION_OF_SMALL_MOLECULES	http://www.broadinstitute.org/gsea/msigdb/cards/CYTOSOLIC_SULFONATION_OF_SMALL_MOLECULES	7	-0.569173	-1.17656	0.216422	0.91335	Macrophages_RPMI_None_4 down vs Macrophages_TPC1_None_4
INTERACTIONS_OF_VPR_WITH_HOST_CELLULAR_PROTEINS	http://www.broadinstitute.org/gsea/msigdb/cards/INTERACTIONS_OF_VPR_WITH_HOST_CELLULAR_PROTEINS	31	-0.423548	-1.33442	0.218252	1	Macrophages_RPMI_None_4 down vs Macrophages_TPC1_None_4
NUCLEAR_RECEPTOR_TRANSCRIPTION_PATHWAY	http://www.broadinstitute.org/gsea/msigdb/cards/NUCLEAR_RECEPTOR_TRANSCRIPTION_PATHWAY	28	0.481896	1.26582	0.220991	1	Macrophages_RPMI_None_4 up vs Macrophages_TPC1_None_4
SYNTHESIS_AND_INTERCONVERSION_OF_NUCLEOTIDE_DI_AND_TRIPHOSPHATES	http://www.broadinstitute.org/gsea/msigdb/cards/SYNTHESIS_AND_INTERCONVERSION_OF_NUCLEOTIDE_DI_AND_TRIPHOSPHATES	16	-0.489892	-1.34285	0.221601	1	Macrophages_RPMI_None_4 down vs Macrophages_TPC1_None_4
MITOCHONDRIAL_FATTY_ACID_BETA_OXIDATION	http://www.broadinstitute.org/gsea/msigdb/cards/MITOCHONDRIAL_FATTY_ACID_BETA_OXIDATION	13	-0.546886	-1.29401	0.221795	0.872398	Macrophages_RPMI_None_4 down vs Macrophages_TPC1_None_4
TRANSPORT_OF_RIBONUCLEOPROTEINS_INTO_THE_HOST_NUCLEUS	http://www.broadinstitute.org/gsea/msigdb/cards/TRANSPORT_OF_RIBONUCLEOPROTEINS_INTO_THE_HOST_NUCLEUS	26	-0.476657	-1.31969	0.222087	0.99502	Macrophages_RPMI_None_4 down vs Macrophages_TPC1_None_4
PHOSPHORYLATION_OF_THE_APC_C	http://www.broadinstitute.org/gsea/msigdb/cards/PHOSPHORYLATION_OF_THE_APC_C	15	-0.479202	-1.29191	0.223019	0.85638	Macrophages_RPMI_None_4 down vs Macrophages_TPC1_None_4
TRANSPORT_OF_MATURE_MRNA_DERIVED_FROM_AN_INTRONLESS_TRANSCRIPT	http://www.broadinstitute.org/gsea/msigdb/cards/TRANSPORT_OF_MATURE_MRNA_DERIVED_FROM_AN_INTRONLESS_TRANSCRIPT	31	-0.441307	-1.32858	0.223806	1	Macrophages_RPMI_None_4 down vs Macrophages_TPC1_None_4
ZINC_TRANSPORTERS	http://www.broadinstitute.org/gsea/msigdb/cards/ZINC_TRANSPORTERS	11	-0.579973	-1.30028	0.228759	0.910022	Macrophages_RPMI_None_4 down vs Macrophages_TPC1_None_4
ASSEMBLY_OF_THE_PRE_REPLICATIVE_COMPLEX	http://www.broadinstitute.org/gsea/msigdb/cards/ASSEMBLY_OF_THE_PRE_REPLICATIVE_COMPLEX	62	-0.442042	-1.25945	0.232494	0.926804	Macrophages_RPMI_None_4 down vs Macrophages_TPC1_None_4
TOLL_RECEPTOR_CASCADES	http://www.broadinstitute.org/gsea/msigdb/cards/TOLL_RECEPTOR_CASCADES	107	0.2475	1.05056	0.232502	1	Macrophages_RPMI_None_4 up vs Macrophages_TPC1_None_4
SPHINGOLIPID_DE_NOVO_BIOSYNTHESIS	http://www.broadinstitute.org/gsea/msigdb/cards/SPHINGOLIPID_DE_NOVO_BIOSYNTHESIS	23	-0.404224	-1.19957	0.233584	0.918732	Macrophages_RPMI_None_4 down vs Macrophages_TPC1_None_4
CELL_CYCLE_MITOTIC	http://www.broadinstitute.org/gsea/msigdb/cards/CELL_CYCLE_MITOTIC	273	-0.301731	-1.19019	0.234055	0.916475	Macrophages_RPMI_None_4 down vs Macrophages_TPC1_None_4
AMINO_ACID_SYNTHESIS_AND_INTERCONVERSION_TRANSAMINATION	http://www.broadinstitute.org/gsea/msigdb/cards/AMINO_ACID_SYNTHESIS_AND_INTERCONVERSION_TRANSAMINATION	14	-0.489822	-1.19781	0.234905	0.916437	Macrophages_RPMI_None_4 down vs Macrophages_TPC1_None_4
TRAF6_MEDIATED_IRF7_ACTIVATION_IN_TLR7_8_OR_9_SIGNALING	http://www.broadinstitute.org/gsea/msigdb/cards/TRAF6_MEDIATED_IRF7_ACTIVATION_IN_TLR7_8_OR_9_SIGNALING	10	0.406422	1.18366	0.2364	1	Macrophages_RPMI_None_4 up vs Macrophages_TPC1_None_4
SMAD2_SMAD3_SMAD4_HETEROTRIMER_REGULATES_TRANSCRIPTION	http://www.broadinstitute.org/gsea/msigdb/cards/SMAD2_SMAD3_SMAD4_HETEROTRIMER_REGULATES_TRANSCRIPTION	24	0.398388	1.13514	0.23722	1	Macrophages_RPMI_None_4 up vs Macrophages_TPC1_None_4
TRAF6_MEDIATED_IRF7_ACTIVATION	http://www.broadinstitute.org/gsea/msigdb/cards/TRAF6_MEDIATED_IRF7_ACTIVATION	17	0.457789	1.25444	0.239552	1	Macrophages_RPMI_None_4 up vs Macrophages_TPC1_None_4
CYTOSOLIC_TRNA_AMINOACYLATION	http://www.broadinstitute.org/gsea/msigdb/cards/CYTOSOLIC_TRNA_AMINOACYLATION	24	-0.553348	-1.30916	0.240708	0.899168	Macrophages_RPMI_None_4 down vs Macrophages_TPC1_None_4
PI_METABOLISM	http://www.broadinstitute.org/gsea/msigdb/cards/PI_METABOLISM	44	-0.33184	-1.18275	0.240803	0.919643	Macrophages_RPMI_None_4 down vs Macrophages_TPC1_None_4
SYNTHESIS_OF_PIPS_AT_THE_LATE_ENDOSOME_MEMBRANE	http://www.broadinstitute.org/gsea/msigdb/cards/SYNTHESIS_OF_PIPS_AT_THE_LATE_ENDOSOME_MEMBRANE	10	-0.649387	-1.35007	0.245523	1	Macrophages_RPMI_None_4 down vs Macrophages_TPC1_None_4
REGULATION_OF_COMPLEMENT_CASCADE	http://www.broadinstitute.org/gsea/msigdb/cards/REGULATION_OF_COMPLEMENT_CASCADE	8	-0.464628	-1.17702	0.246151	0.918296	Macrophages_RPMI_None_4 down vs Macrophages_TPC1_None_4
SEMA3A_PLEXIN_REPULSION_SIGNALING_BY_INHIBITING_INTEGRIN_ADHESION	http://www.broadinstitute.org/gsea/msigdb/cards/SEMA3A_PLEXIN_REPULSION_SIGNALING_BY_INHIBITING_INTEGRIN_ADHESION	13	0.435745	1.18932	0.2468	1	Macrophages_RPMI_None_4 up vs Macrophages_TPC1_None_4
G_ALPHA_Q_SIGNALLING_EVENTS	http://www.broadinstitute.org/gsea/msigdb/cards/G_ALPHA_Q_SIGNALLING_EVENTS	71	0.27943	1.10285	0.24935	1	Macrophages_RPMI_None_4 up vs Macrophages_TPC1_None_4
FORMATION_OF_ATP_BY_CHEMIOSMOTIC_COUPLING	http://www.broadinstitute.org/gsea/msigdb/cards/FORMATION_OF_ATP_BY_CHEMIOSMOTIC_COUPLING	13	-0.674146	-1.29848	0.252139	0.881356	Macrophages_RPMI_None_4 down vs Macrophages_TPC1_None_4
METABOLISM_OF_NON_CODING_RNA	http://www.broadinstitute.org/gsea/msigdb/cards/METABOLISM_OF_NON_CODING_RNA	47	-0.520835	-1.42418	0.253453	1	Macrophages_RPMI_None_4 down vs Macrophages_TPC1_None_4
TRANSPORT_OF_ORGANIC_ANIONS	http://www.broadinstitute.org/gsea/msigdb/cards/TRANSPORT_OF_ORGANIC_ANIONS	4	-0.588186	-1.20696	0.253504	0.917728	Macrophages_RPMI_None_4 down vs Macrophages_TPC1_None_4
GLYCOGEN_BREAKDOWN_GLYCOGENOLYSIS	http://www.broadinstitute.org/gsea/msigdb/cards/GLYCOGEN_BREAKDOWN_GLYCOGENOLYSIS	13	-0.453058	-1.15733	0.254774	0.884679	Macrophages_RPMI_None_4 down vs Macrophages_TPC1_None_4
TGF_BETA_RECEPTOR_SIGNALING_ACTIVATES_SMADS	http://www.broadinstitute.org/gsea/msigdb/cards/TGF_BETA_RECEPTOR_SIGNALING_ACTIVATES_SMADS	24	-0.455506	-1.25671	0.255289	0.926786	Macrophages_RPMI_None_4 down vs Macrophages_TPC1_None_4
METABOLISM_OF_LIPIDS_AND_LIPOPROTEINS	http://www.broadinstitute.org/gsea/msigdb/cards/METABOLISM_OF_LIPIDS_AND_LIPOPROTEINS	348	-0.261408	-1.16545	0.2558	0.908657	Macrophages_RPMI_None_4 down vs Macrophages_TPC1_None_4
INHIBITION_OF_THE_PROTEOLYTIC_ACTIVITY_OF_APC_C_REQUIRED_FOR_THE_ONSET_OF_ANAPHASE_BY_MITOTIC_SPINDLE_CHECKPOINT_COMPONENTS	http://www.broadinstitute.org/gsea/msigdb/cards/INHIBITION_OF_THE_PROTEOLYTIC_ACTIVITY_OF_APC_C_REQUIRED_FOR_THE_ONSET_OF_ANAPHASE_BY_MITOTIC_SPINDLE_CHECKPOINT_COMPONENTS	16	-0.508649	-1.26094	0.255977	0.932329	Macrophages_RPMI_None_4 down vs Macrophages_TPC1_None_4
ORC1_REMOVAL_FROM_CHROMATIN	http://www.broadinstitute.org/gsea/msigdb/cards/ORC1_REMOVAL_FROM_CHROMATIN	64	-0.445511	-1.25535	0.25859	0.91906	Macrophages_RPMI_None_4 down vs Macrophages_TPC1_None_4
CHOLESTEROL_BIOSYNTHESIS	http://www.broadinstitute.org/gsea/msigdb/cards/CHOLESTEROL_BIOSYNTHESIS	21	-0.638591	-1.31385	0.258833	0.908284	Macrophages_RPMI_None_4 down vs Macrophages_TPC1_None_4
RIG_I_MDA5_MEDIATED_INDUCTION_OF_IFN_ALPHA_BETA_PATHWAYS	http://www.broadinstitute.org/gsea/msigdb/cards/RIG_I_MDA5_MEDIATED_INDUCTION_OF_IFN_ALPHA_BETA_PATHWAYS	57	0.323188	1.15864	0.26059	1	Macrophages_RPMI_None_4 up vs Macrophages_TPC1_None_4
SYNTHESIS_OF_DNA	http://www.broadinstitute.org/gsea/msigdb/cards/SYNTHESIS_OF_DNA	87	-0.378448	-1.17488	0.262562	0.911978	Macrophages_RPMI_None_4 down vs Macrophages_TPC1_None_4
COLLAGEN_FORMATION	http://www.broadinstitute.org/gsea/msigdb/cards/COLLAGEN_FORMATION	24	0.337891	1.09566	0.262946	1	Macrophages_RPMI_None_4 up vs Macrophages_TPC1_None_4
AMYLOIDS	http://www.broadinstitute.org/gsea/msigdb/cards/AMYLOIDS	30	0.381366	1.18759	0.263285	1	Macrophages_RPMI_None_4 up vs Macrophages_TPC1_None_4
EFFECTS_OF_PIP2_HYDROLYSIS	http://www.broadinstitute.org/gsea/msigdb/cards/EFFECTS_OF_PIP2_HYDROLYSIS	17	0.452448	1.22635	0.264978	1	Macrophages_RPMI_None_4 up vs Macrophages_TPC1_None_4
SIGNALING_BY_BMP	http://www.broadinstitute.org/gsea/msigdb/cards/SIGNALING_BY_BMP	15	-0.466472	-1.14199	0.272526	0.861355	Macrophages_RPMI_None_4 down vs Macrophages_TPC1_None_4
BASIGIN_INTERACTIONS	http://www.broadinstitute.org/gsea/msigdb/cards/BASIGIN_INTERACTIONS	18	-0.440766	-1.1401	0.274354	0.843194	Macrophages_RPMI_None_4 down vs Macrophages_TPC1_None_4
P75_NTR_RECEPTOR_MEDIATED_SIGNALLING	http://www.broadinstitute.org/gsea/msigdb/cards/P75_NTR_RECEPTOR_MEDIATED_SIGNALLING	68	0.305545	1.12433	0.274375	1	Macrophages_RPMI_None_4 up vs Macrophages_TPC1_None_4
CASPASE_MEDIATED_CLEAVAGE_OF_CYTOSKELETAL_PROTEINS	http://www.broadinstitute.org/gsea/msigdb/cards/CASPASE_MEDIATED_CLEAVAGE_OF_CYTOSKELETAL_PROTEINS	10	0.488962	1.22807	0.275994	1	Macrophages_RPMI_None_4 up vs Macrophages_TPC1_None_4
ACYL_CHAIN_REMODELLING_OF_PS	http://www.broadinstitute.org/gsea/msigdb/cards/ACYL_CHAIN_REMODELLING_OF_PS	6	-0.67848	-1.25497	0.276075	0.909261	Macrophages_RPMI_None_4 down vs Macrophages_TPC1_None_4
NETRIN1_SIGNALING	http://www.broadinstitute.org/gsea/msigdb/cards/NETRIN1_SIGNALING	22	0.445021	1.1399	0.276377	1	Macrophages_RPMI_None_4 up vs Macrophages_TPC1_None_4
PHASE_II_CONJUGATION	http://www.broadinstitute.org/gsea/msigdb/cards/PHASE_II_CONJUGATION	32	-0.386654	-1.14899	0.276604	0.865653	Macrophages_RPMI_None_4 down vs Macrophages_TPC1_None_4
MYOGENESIS	http://www.broadinstitute.org/gsea/msigdb/cards/MYOGENESIS	16	-0.395643	-1.17481	0.276876	0.9043	Macrophages_RPMI_None_4 down vs Macrophages_TPC1_None_4
CDT1_ASSOCIATION_WITH_THE_CDC6_ORC_ORIGIN_COMPLEX	http://www.broadinstitute.org/gsea/msigdb/cards/CDT1_ASSOCIATION_WITH_THE_CDC6_ORC_ORIGIN_COMPLEX	53	-0.519869	-1.30949	0.279461	0.910862	Macrophages_RPMI_None_4 down vs Macrophages_TPC1_None_4
ENERGY_DEPENDENT_REGULATION_OF_MTOR_BY_LKB1_AMPK	http://www.broadinstitute.org/gsea/msigdb/cards/ENERGY_DEPENDENT_REGULATION_OF_MTOR_BY_LKB1_AMPK	16	-0.379799	-1.21334	0.27947	0.934263	Macrophages_RPMI_None_4 down vs Macrophages_TPC1_None_4
CGMP_EFFECTS	http://www.broadinstitute.org/gsea/msigdb/cards/CGMP_EFFECTS	8	0.512575	1.20197	0.280167	1	Macrophages_RPMI_None_4 up vs Macrophages_TPC1_None_4
NITRIC_OXIDE_STIMULATES_GUANYLATE_CYCLASE	http://www.broadinstitute.org/gsea/msigdb/cards/NITRIC_OXIDE_STIMULATES_GUANYLATE_CYCLASE	8	0.512575	1.20197	0.280167	1	Macrophages_RPMI_None_4 up vs Macrophages_TPC1_None_4
PRE_NOTCH_TRANSCRIPTION_AND_TRANSLATION	http://www.broadinstitute.org/gsea/msigdb/cards/PRE_NOTCH_TRANSCRIPTION_AND_TRANSLATION	23	0.416517	1.12456	0.280284	1	Macrophages_RPMI_None_4 up vs Macrophages_TPC1_None_4
ADENYLATE_CYCLASE_ACTIVATING_PATHWAY	http://www.broadinstitute.org/gsea/msigdb/cards/ADENYLATE_CYCLASE_ACTIVATING_PATHWAY	6	0.61592	1.18322	0.280297	1	Macrophages_RPMI_None_4 up vs Macrophages_TPC1_None_4
ANTIGEN_PRESENTATION_FOLDING_ASSEMBLY_AND_PEPTIDE_LOADING_OF_CLASS_I_MHC	http://www.broadinstitute.org/gsea/msigdb/cards/ANTIGEN_PRESENTATION_FOLDING_ASSEMBLY_AND_PEPTIDE_LOADING_OF_CLASS_I_MHC	20	-0.468129	-1.19174	0.28043	0.920582	Macrophages_RPMI_None_4 down vs Macrophages_TPC1_None_4
METABOLISM_OF_PROTEINS	http://www.broadinstitute.org/gsea/msigdb/cards/METABOLISM_OF_PROTEINS	371	-0.351181	-1.20326	0.282341	0.922416	Macrophages_RPMI_None_4 down vs Macrophages_TPC1_None_4
DEADENYLATION_DEPENDENT_MRNA_DECAY	http://www.broadinstitute.org/gsea/msigdb/cards/DEADENYLATION_DEPENDENT_MRNA_DECAY	43	-0.392657	-1.24468	0.282731	0.898619	Macrophages_RPMI_None_4 down vs Macrophages_TPC1_None_4
GLUCURONIDATION	http://www.broadinstitute.org/gsea/msigdb/cards/GLUCURONIDATION	3	-0.718985	-1.13734	0.28363	0.834702	Macrophages_RPMI_None_4 down vs Macrophages_TPC1_None_4
ROLE_OF_DCC_IN_REGULATING_APOPTOSIS	http://www.broadinstitute.org/gsea/msigdb/cards/ROLE_OF_DCC_IN_REGULATING_APOPTOSIS	8	0.448354	1.13252	0.283645	1	Macrophages_RPMI_None_4 up vs Macrophages_TPC1_None_4
CITRIC_ACID_CYCLE_TCA_CYCLE	http://www.broadinstitute.org/gsea/msigdb/cards/CITRIC_ACID_CYCLE_TCA_CYCLE	19	-0.497741	-1.28114	0.284597	0.878133	Macrophages_RPMI_None_4 down vs Macrophages_TPC1_None_4
TRIF_MEDIATED_TLR3_SIGNALING	http://www.broadinstitute.org/gsea/msigdb/cards/TRIF_MEDIATED_TLR3_SIGNALING	67	0.292218	1.16055	0.284797	1	Macrophages_RPMI_None_4 up vs Macrophages_TPC1_None_4
MRNA_3_END_PROCESSING	http://www.broadinstitute.org/gsea/msigdb/cards/MRNA_3_END_PROCESSING	33	-0.489655	-1.26353	0.285062	0.931538	Macrophages_RPMI_None_4 down vs Macrophages_TPC1_None_4
CELL_SURFACE_INTERACTIONS_AT_THE_VASCULAR_WALL	http://www.broadinstitute.org/gsea/msigdb/cards/CELL_SURFACE_INTERACTIONS_AT_THE_VASCULAR_WALL	64	-0.272339	-1.12237	0.285999	0.827604	Macrophages_RPMI_None_4 down vs Macrophages_TPC1_None_4
MEIOTIC_SYNAPSIS	http://www.broadinstitute.org/gsea/msigdb/cards/MEIOTIC_SYNAPSIS	38	0.321446	1.14245	0.286003	1	Macrophages_RPMI_None_4 up vs Macrophages_TPC1_None_4
TRNA_AMINOACYLATION	http://www.broadinstitute.org/gsea/msigdb/cards/TRNA_AMINOACYLATION	42	-0.507018	-1.29945	0.286762	0.902343	Macrophages_RPMI_None_4 down vs Macrophages_TPC1_None_4
APC_C_CDC20_MEDIATED_DEGRADATION_OF_CYCLIN_B	http://www.broadinstitute.org/gsea/msigdb/cards/APC_C_CDC20_MEDIATED_DEGRADATION_OF_CYCLIN_B	17	-0.478566	-1.23657	0.286861	0.883153	Macrophages_RPMI_None_4 down vs Macrophages_TPC1_None_4
ANTIGEN_PROCESSING_UBIQUITINATION_PROTEASOME_DEGRADATION	http://www.broadinstitute.org/gsea/msigdb/cards/ANTIGEN_PROCESSING_UBIQUITINATION_PROTEASOME_DEGRADATION	180	-0.354618	-1.21311	0.288163	0.925583	Macrophages_RPMI_None_4 down vs Macrophages_TPC1_None_4
INTEGRIN_ALPHAIIB_BETA3_SIGNALING	http://www.broadinstitute.org/gsea/msigdb/cards/INTEGRIN_ALPHAIIB_BETA3_SIGNALING	22	0.358846	1.13624	0.290993	1	Macrophages_RPMI_None_4 up vs Macrophages_TPC1_None_4
MITOCHONDRIAL_TRNA_AMINOACYLATION	http://www.broadinstitute.org/gsea/msigdb/cards/MITOCHONDRIAL_TRNA_AMINOACYLATION	21	-0.479839	-1.23713	0.291351	0.901502	Macrophages_RPMI_None_4 down vs Macrophages_TPC1_None_4
ASSOCIATION_OF_LICENSING_FACTORS_WITH_THE_PRE_REPLICATIVE_COMPLEX	http://www.broadinstitute.org/gsea/msigdb/cards/ASSOCIATION_OF_LICENSING_FACTORS_WITH_THE_PRE_REPLICATIVE_COMPLEX	13	-0.493281	-1.15405	0.294082	0.861475	Macrophages_RPMI_None_4 down vs Macrophages_TPC1_None_4
VEGF_LIGAND_RECEPTOR_INTERACTIONS	http://www.broadinstitute.org/gsea/msigdb/cards/VEGF_LIGAND_RECEPTOR_INTERACTIONS	7	0.571035	1.15108	0.295866	1	Macrophages_RPMI_None_4 up vs Macrophages_TPC1_None_4
REGULATION_OF_INSULIN_SECRETION	http://www.broadinstitute.org/gsea/msigdb/cards/REGULATION_OF_INSULIN_SECRETION	53	-0.281478	-1.12615	0.296157	0.827431	Macrophages_RPMI_None_4 down vs Macrophages_TPC1_None_4
METABOLISM_OF_VITAMINS_AND_COFACTORS	http://www.broadinstitute.org/gsea/msigdb/cards/METABOLISM_OF_VITAMINS_AND_COFACTORS	43	-0.316012	-1.10241	0.296319	0.826348	Macrophages_RPMI_None_4 down vs Macrophages_TPC1_None_4
APOBEC3G_MEDIATED_RESISTANCE_TO_HIV1_INFECTION	http://www.broadinstitute.org/gsea/msigdb/cards/APOBEC3G_MEDIATED_RESISTANCE_TO_HIV1_INFECTION	5	-0.548193	-1.12932	0.297448	0.828884	Macrophages_RPMI_None_4 down vs Macrophages_TPC1_None_4
PROTEIN_FOLDING	http://www.broadinstitute.org/gsea/msigdb/cards/PROTEIN_FOLDING	46	-0.371428	-1.15358	0.298885	0.856269	Macrophages_RPMI_None_4 down vs Macrophages_TPC1_None_4
NEF_MEDIATES_DOWN_MODULATION_OF_CELL_SURFACE_RECEPTORS_BY_RECRUITING_THEM_TO_CLATHRIN_ADAPTERS	http://www.broadinstitute.org/gsea/msigdb/cards/NEF_MEDIATES_DOWN_MODULATION_OF_CELL_SURFACE_RECEPTORS_BY_RECRUITING_THEM_TO_CLATHRIN_ADAPTERS	20	0.438804	1.23895	0.300621	1	Macrophages_RPMI_None_4 up vs Macrophages_TPC1_None_4
EICOSANOID_LIGAND_BINDING_RECEPTORS	http://www.broadinstitute.org/gsea/msigdb/cards/EICOSANOID_LIGAND_BINDING_RECEPTORS	7	0.582625	1.19465	0.303328	1	Macrophages_RPMI_None_4 up vs Macrophages_TPC1_None_4
MITOTIC_G1_G1_S_PHASES	http://www.broadinstitute.org/gsea/msigdb/cards/MITOTIC_G1_G1_S_PHASES	121	-0.345928	-1.15822	0.30407	0.888519	Macrophages_RPMI_None_4 down vs Macrophages_TPC1_None_4
PLATELET_ADHESION_TO_EXPOSED_COLLAGEN	http://www.broadinstitute.org/gsea/msigdb/cards/PLATELET_ADHESION_TO_EXPOSED_COLLAGEN	7	-0.573979	-1.20934	0.305263	0.928566	Macrophages_RPMI_None_4 down vs Macrophages_TPC1_None_4
DESTABILIZATION_OF_MRNA_BY_TRISTETRAPROLIN_TTP	http://www.broadinstitute.org/gsea/msigdb/cards/DESTABILIZATION_OF_MRNA_BY_TRISTETRAPROLIN_TTP	17	-0.420397	-1.14011	0.306426	0.848994	Macrophages_RPMI_None_4 down vs Macrophages_TPC1_None_4
BIOLOGICAL_OXIDATIONS	http://www.broadinstitute.org/gsea/msigdb/cards/BIOLOGICAL_OXIDATIONS	52	-0.3126	-1.1032	0.30728	0.829343	Macrophages_RPMI_None_4 down vs Macrophages_TPC1_None_4
GASTRIN_CREB_SIGNALLING_PATHWAY_VIA_PKC_AND_MAPK	http://www.broadinstitute.org/gsea/msigdb/cards/GASTRIN_CREB_SIGNALLING_PATHWAY_VIA_PKC_AND_MAPK	89	0.26009	1.11111	0.308107	1	Macrophages_RPMI_None_4 up vs Macrophages_TPC1_None_4
TETRAHYDROBIOPTERIN_BH4_SYNTHESIS_RECYCLING_SALVAGE_AND_REGULATION	http://www.broadinstitute.org/gsea/msigdb/cards/TETRAHYDROBIOPTERIN_BH4_SYNTHESIS_RECYCLING_SALVAGE_AND_REGULATION	10	-0.386592	-1.12912	0.309529	0.824268	Macrophages_RPMI_None_4 down vs Macrophages_TPC1_None_4
SULFUR_AMINO_ACID_METABOLISM	http://www.broadinstitute.org/gsea/msigdb/cards/SULFUR_AMINO_ACID_METABOLISM	21	-0.408684	-1.10611	0.310165	0.831164	Macrophages_RPMI_None_4 down vs Macrophages_TPC1_None_4
PLATELET_AGGREGATION_PLUG_FORMATION	http://www.broadinstitute.org/gsea/msigdb/cards/PLATELET_AGGREGATION_PLUG_FORMATION	24	0.349747	1.10439	0.310916	1	Macrophages_RPMI_None_4 up vs Macrophages_TPC1_None_4
APC_CDC20_MEDIATED_DEGRADATION_OF_NEK2A	http://www.broadinstitute.org/gsea/msigdb/cards/APC_CDC20_MEDIATED_DEGRADATION_OF_NEK2A	18	-0.498322	-1.24648	0.314681	0.902029	Macrophages_RPMI_None_4 down vs Macrophages_TPC1_None_4
RAP1_SIGNALLING	http://www.broadinstitute.org/gsea/msigdb/cards/RAP1_SIGNALLING	13	-0.369761	-1.06532	0.314789	0.792559	Macrophages_RPMI_None_4 down vs Macrophages_TPC1_None_4
METABOLISM_OF_RNA	http://www.broadinstitute.org/gsea/msigdb/cards/METABOLISM_OF_RNA	251	-0.392836	-1.16043	0.315466	0.887827	Macrophages_RPMI_None_4 down vs Macrophages_TPC1_None_4
PURINE_CATABOLISM	http://www.broadinstitute.org/gsea/msigdb/cards/PURINE_CATABOLISM	6	0.527955	1.13744	0.315789	1	Macrophages_RPMI_None_4 up vs Macrophages_TPC1_None_4
PACKAGING_OF_TELOMERE_ENDS	http://www.broadinstitute.org/gsea/msigdb/cards/PACKAGING_OF_TELOMERE_ENDS	20	0.395149	1.15735	0.315811	1	Macrophages_RPMI_None_4 up vs Macrophages_TPC1_None_4
G1_S_TRANSITION	http://www.broadinstitute.org/gsea/msigdb/cards/G1_S_TRANSITION	99	-0.368323	-1.18088	0.316282	0.917395	Macrophages_RPMI_None_4 down vs Macrophages_TPC1_None_4
BRANCHED_CHAIN_AMINO_ACID_CATABOLISM	http://www.broadinstitute.org/gsea/msigdb/cards/BRANCHED_CHAIN_AMINO_ACID_CATABOLISM	17	-0.494754	-1.13961	0.316684	0.838919	Macrophages_RPMI_None_4 down vs Macrophages_TPC1_None_4
TRANSLATION	http://www.broadinstitute.org/gsea/msigdb/cards/TRANSLATION	144	-0.397217	-1.03935	0.317049	0.809803	Macrophages_RPMI_None_4 down vs Macrophages_TPC1_None_4
REGULATION_OF_IFNA_SIGNALING	http://www.broadinstitute.org/gsea/msigdb/cards/REGULATION_OF_IFNA_SIGNALING	11	0.43652	1.19432	0.317321	1	Macrophages_RPMI_None_4 up vs Macrophages_TPC1_None_4
DNA_REPAIR	http://www.broadinstitute.org/gsea/msigdb/cards/DNA_REPAIR	100	-0.264642	-1.12933	0.319492	0.834296	Macrophages_RPMI_None_4 down vs Macrophages_TPC1_None_4
SPHINGOLIPID_METABOLISM	http://www.broadinstitute.org/gsea/msigdb/cards/SPHINGOLIPID_METABOLISM	49	-0.315706	-1.13787	0.319608	0.838413	Macrophages_RPMI_None_4 down vs Macrophages_TPC1_None_4
ACTIVATION_OF_GENES_BY_ATF4	http://www.broadinstitute.org/gsea/msigdb/cards/ACTIVATION_OF_GENES_BY_ATF4	22	-0.418669	-1.08351	0.322478	0.79621	Macrophages_RPMI_None_4 down vs Macrophages_TPC1_None_4
PERK_REGULATED_GENE_EXPRESSION	http://www.broadinstitute.org/gsea/msigdb/cards/PERK_REGULATED_GENE_EXPRESSION	25	-0.447207	-1.1551	0.324056	0.877291	Macrophages_RPMI_None_4 down vs Macrophages_TPC1_None_4
METABOLISM_OF_POLYAMINES	http://www.broadinstitute.org/gsea/msigdb/cards/METABOLISM_OF_POLYAMINES	13	-0.392471	-1.06102	0.326257	0.800496	Macrophages_RPMI_None_4 down vs Macrophages_TPC1_None_4
PIP3_ACTIVATES_AKT_SIGNALING	http://www.broadinstitute.org/gsea/msigdb/cards/PIP3_ACTIVATES_AKT_SIGNALING	27	0.35792	1.07189	0.326576	1	Macrophages_RPMI_None_4 up vs Macrophages_TPC1_None_4
TRANSMISSION_ACROSS_CHEMICAL_SYNAPSES	http://www.broadinstitute.org/gsea/msigdb/cards/TRANSMISSION_ACROSS_CHEMICAL_SYNAPSES	89	-0.257836	-1.09727	0.330066	0.805244	Macrophages_RPMI_None_4 down vs Macrophages_TPC1_None_4
ACTIVATION_OF_RAC	http://www.broadinstitute.org/gsea/msigdb/cards/ACTIVATION_OF_RAC	9	0.455178	1.10437	0.331939	1	Macrophages_RPMI_None_4 up vs Macrophages_TPC1_None_4
SLBP_DEPENDENT_PROCESSING_OF_REPLICATION_DEPENDENT_HISTONE_PRE_MRNAS	http://www.broadinstitute.org/gsea/msigdb/cards/SLBP_DEPENDENT_PROCESSING_OF_REPLICATION_DEPENDENT_HISTONE_PRE_MRNAS	11	-0.548707	-1.20707	0.332408	0.926647	Macrophages_RPMI_None_4 down vs Macrophages_TPC1_None_4
REGULATION_OF_MRNA_STABILITY_BY_PROTEINS_THAT_BIND_AU_RICH_ELEMENTS	http://www.broadinstitute.org/gsea/msigdb/cards/REGULATION_OF_MRNA_STABILITY_BY_PROTEINS_THAT_BIND_AU_RICH_ELEMENTS	80	-0.397196	-1.15435	0.335711	0.873367	Macrophages_RPMI_None_4 down vs Macrophages_TPC1_None_4
E2F_MEDIATED_REGULATION_OF_DNA_REPLICATION	http://www.broadinstitute.org/gsea/msigdb/cards/E2F_MEDIATED_REGULATION_OF_DNA_REPLICATION	29	-0.36855	-1.08568	0.33609	0.803735	Macrophages_RPMI_None_4 down vs Macrophages_TPC1_None_4
E2F_ENABLED_INHIBITION_OF_PRE_REPLICATION_COMPLEX_FORMATION	http://www.broadinstitute.org/gsea/msigdb/cards/E2F_ENABLED_INHIBITION_OF_PRE_REPLICATION_COMPLEX_FORMATION	8	-0.540858	-1.14348	0.336181	0.862756	Macrophages_RPMI_None_4 down vs Macrophages_TPC1_None_4
CYCLIN_E_ASSOCIATED_EVENTS_DURING_G1_S_TRANSITION_	http://www.broadinstitute.org/gsea/msigdb/cards/CYCLIN_E_ASSOCIATED_EVENTS_DURING_G1_S_TRANSITION_	60	-0.43871	-1.13493	0.336765	0.835118	Macrophages_RPMI_None_4 down vs Macrophages_TPC1_None_4
TRAF6_MEDIATED_INDUCTION_OF_NFKB_AND_MAP_KINASES_UPON_TLR7_8_OR_9_ACTIVATION	http://www.broadinstitute.org/gsea/msigdb/cards/TRAF6_MEDIATED_INDUCTION_OF_NFKB_AND_MAP_KINASES_UPON_TLR7_8_OR_9_ACTIVATION	72	0.260733	1.0955	0.337296	1	Macrophages_RPMI_None_4 up vs Macrophages_TPC1_None_4
YAP1_AND_WWTR1_TAZ_STIMULATED_GENE_EXPRESSION	http://www.broadinstitute.org/gsea/msigdb/cards/YAP1_AND_WWTR1_TAZ_STIMULATED_GENE_EXPRESSION	16	0.407368	1.1154	0.337393	1	Macrophages_RPMI_None_4 up vs Macrophages_TPC1_None_4
TRYPTOPHAN_CATABOLISM	http://www.broadinstitute.org/gsea/msigdb/cards/TRYPTOPHAN_CATABOLISM	7	-0.570285	-1.12337	0.337644	0.829607	Macrophages_RPMI_None_4 down vs Macrophages_TPC1_None_4
NEF_MEDIATED_DOWNREGULATION_OF_MHC_CLASS_I_COMPLEX_CELL_SURFACE_EXPRESSION	http://www.broadinstitute.org/gsea/msigdb/cards/NEF_MEDIATED_DOWNREGULATION_OF_MHC_CLASS_I_COMPLEX_CELL_SURFACE_EXPRESSION	9	0.420145	1.136	0.338959	1	Macrophages_RPMI_None_4 up vs Macrophages_TPC1_None_4
ASSOCIATION_OF_TRIC_CCT_WITH_TARGET_PROTEINS_DURING_BIOSYNTHESIS	http://www.broadinstitute.org/gsea/msigdb/cards/ASSOCIATION_OF_TRIC_CCT_WITH_TARGET_PROTEINS_DURING_BIOSYNTHESIS	26	-0.430309	-1.16186	0.339376	0.898597	Macrophages_RPMI_None_4 down vs Macrophages_TPC1_None_4
BIOSYNTHESIS_OF_THE_N_GLYCAN_PRECURSOR_DOLICHOL_LIPID_LINKED_OLIGOSACCHARIDE_LLO_AND_TRANSFER_TO_A_NASCENT_PROTEIN	http://www.broadinstitute.org/gsea/msigdb/cards/BIOSYNTHESIS_OF_THE_N_GLYCAN_PRECURSOR_DOLICHOL_LIPID_LINKED_OLIGOSACCHARIDE_LLO_AND_TRANSFER_TO_A_NASCENT_PROTEIN	27	-0.386088	-1.10203	0.339428	0.822174	Macrophages_RPMI_None_4 down vs Macrophages_TPC1_None_4
N_GLYCAN_ANTENNAE_ELONGATION_IN_THE_MEDIAL_TRANS_GOLGI	http://www.broadinstitute.org/gsea/msigdb/cards/N_GLYCAN_ANTENNAE_ELONGATION_IN_THE_MEDIAL_TRANS_GOLGI	14	-0.361967	-1.09479	0.340261	0.800187	Macrophages_RPMI_None_4 down vs Macrophages_TPC1_None_4
MUSCLE_CONTRACTION	http://www.broadinstitute.org/gsea/msigdb/cards/MUSCLE_CONTRACTION	26	-0.348894	-1.15628	0.34062	0.880763	Macrophages_RPMI_None_4 down vs Macrophages_TPC1_None_4
KERATAN_SULFATE_KERATIN_METABOLISM	http://www.broadinstitute.org/gsea/msigdb/cards/KERATAN_SULFATE_KERATIN_METABOLISM	16	-0.395858	-1.10633	0.342016	0.835601	Macrophages_RPMI_None_4 down vs Macrophages_TPC1_None_4
OPIOID_SIGNALLING	http://www.broadinstitute.org/gsea/msigdb/cards/OPIOID_SIGNALLING	52	-0.295867	-1.11019	0.342344	0.84089	Macrophages_RPMI_None_4 down vs Macrophages_TPC1_None_4
MEMBRANE_TRAFFICKING	http://www.broadinstitute.org/gsea/msigdb/cards/MEMBRANE_TRAFFICKING	103	-0.301383	-1.04382	0.342863	0.809441	Macrophages_RPMI_None_4 down vs Macrophages_TPC1_None_4
NUCLEAR_SIGNALING_BY_ERBB4	http://www.broadinstitute.org/gsea/msigdb/cards/NUCLEAR_SIGNALING_BY_ERBB4	24	-0.425442	-1.16408	0.344917	0.905336	Macrophages_RPMI_None_4 down vs Macrophages_TPC1_None_4
CDC6_ASSOCIATION_WITH_THE_ORC_ORIGIN_COMPLEX	http://www.broadinstitute.org/gsea/msigdb/cards/CDC6_ASSOCIATION_WITH_THE_ORC_ORIGIN_COMPLEX	11	-0.523715	-1.24158	0.34518	0.890781	Macrophages_RPMI_None_4 down vs Macrophages_TPC1_None_4
ACTIVATION_OF_THE_PRE_REPLICATIVE_COMPLEX	http://www.broadinstitute.org/gsea/msigdb/cards/ACTIVATION_OF_THE_PRE_REPLICATIVE_COMPLEX	27	-0.364028	-1.07994	0.345935	0.797687	Macrophages_RPMI_None_4 down vs Macrophages_TPC1_None_4
CLEAVAGE_OF_GROWING_TRANSCRIPT_IN_THE_TERMINATION_REGION_	http://www.broadinstitute.org/gsea/msigdb/cards/CLEAVAGE_OF_GROWING_TRANSCRIPT_IN_THE_TERMINATION_REGION_	42	-0.462157	-1.21938	0.346192	0.930961	Macrophages_RPMI_None_4 down vs Macrophages_TPC1_None_4
AUTODEGRADATION_OF_THE_E3_UBIQUITIN_LIGASE_COP1	http://www.broadinstitute.org/gsea/msigdb/cards/AUTODEGRADATION_OF_THE_E3_UBIQUITIN_LIGASE_COP1	46	-0.510637	-1.196	0.348223	0.91455	Macrophages_RPMI_None_4 down vs Macrophages_TPC1_None_4
SIGNALING_BY_GPCR	http://www.broadinstitute.org/gsea/msigdb/cards/SIGNALING_BY_GPCR	259	0.24786	1.07767	0.348375	1	Macrophages_RPMI_None_4 up vs Macrophages_TPC1_None_4
S_PHASE	http://www.broadinstitute.org/gsea/msigdb/cards/S_PHASE	102	-0.350849	-1.1337	0.349156	0.833044	Macrophages_RPMI_None_4 down vs Macrophages_TPC1_None_4
CELL_EXTRACELLULAR_MATRIX_INTERACTIONS	http://www.broadinstitute.org/gsea/msigdb/cards/CELL_EXTRACELLULAR_MATRIX_INTERACTIONS	11	-0.434069	-1.06855	0.350491	0.792416	Macrophages_RPMI_None_4 down vs Macrophages_TPC1_None_4
INTRINSIC_PATHWAY	http://www.broadinstitute.org/gsea/msigdb/cards/INTRINSIC_PATHWAY	7	-0.496379	-1.06616	0.350677	0.794372	Macrophages_RPMI_None_4 down vs Macrophages_TPC1_None_4
PKB_MEDIATED_EVENTS	http://www.broadinstitute.org/gsea/msigdb/cards/PKB_MEDIATED_EVENTS	27	-0.308526	-1.10886	0.352836	0.839629	Macrophages_RPMI_None_4 down vs Macrophages_TPC1_None_4
DESTABILIZATION_OF_MRNA_BY_BRF1	http://www.broadinstitute.org/gsea/msigdb/cards/DESTABILIZATION_OF_MRNA_BY_BRF1	17	-0.379354	-1.07447	0.355442	0.794	Macrophages_RPMI_None_4 down vs Macrophages_TPC1_None_4
MHC_CLASS_II_ANTIGEN_PRESENTATION	http://www.broadinstitute.org/gsea/msigdb/cards/MHC_CLASS_II_ANTIGEN_PRESENTATION	75	-0.269637	-1.03039	0.357214	0.801434	Macrophages_RPMI_None_4 down vs Macrophages_TPC1_None_4
INWARDLY_RECTIFYING_K_CHANNELS	http://www.broadinstitute.org/gsea/msigdb/cards/INWARDLY_RECTIFYING_K_CHANNELS	13	-0.371222	-1.07203	0.357468	0.791522	Macrophages_RPMI_None_4 down vs Macrophages_TPC1_None_4
FORMATION_OF_FIBRIN_CLOT_CLOTTING_CASCADE	http://www.broadinstitute.org/gsea/msigdb/cards/FORMATION_OF_FIBRIN_CLOT_CLOTTING_CASCADE	14	-0.386372	-1.0787	0.357712	0.792021	Macrophages_RPMI_None_4 down vs Macrophages_TPC1_None_4
SIGNALING_BY_ROBO_RECEPTOR	http://www.broadinstitute.org/gsea/msigdb/cards/SIGNALING_BY_ROBO_RECEPTOR	23	0.291354	1.07018	0.359754	1	Macrophages_RPMI_None_4 up vs Macrophages_TPC1_None_4
CELL_CYCLE	http://www.broadinstitute.org/gsea/msigdb/cards/CELL_CYCLE	328	-0.260365	-1.10188	0.360705	0.817838	Macrophages_RPMI_None_4 down vs Macrophages_TPC1_None_4
TELOMERE_MAINTENANCE	http://www.broadinstitute.org/gsea/msigdb/cards/TELOMERE_MAINTENANCE	46	0.308886	1.07378	0.362646	1	Macrophages_RPMI_None_4 up vs Macrophages_TPC1_None_4
UNBLOCKING_OF_NMDA_RECEPTOR_GLUTAMATE_BINDING_AND_ACTIVATION	http://www.broadinstitute.org/gsea/msigdb/cards/UNBLOCKING_OF_NMDA_RECEPTOR_GLUTAMATE_BINDING_AND_ACTIVATION	3	-0.618495	-1.131	0.363493	0.835451	Macrophages_RPMI_None_4 down vs Macrophages_TPC1_None_4
REGULATION_OF_PYRUVATE_DEHYDROGENASE_PDH_COMPLEX	http://www.broadinstitute.org/gsea/msigdb/cards/REGULATION_OF_PYRUVATE_DEHYDROGENASE_PDH_COMPLEX	12	-0.413218	-1.08396	0.365147	0.803525	Macrophages_RPMI_None_4 down vs Macrophages_TPC1_None_4
INFLUENZA_LIFE_CYCLE	http://www.broadinstitute.org/gsea/msigdb/cards/INFLUENZA_LIFE_CYCLE	133	-0.366575	-1.04301	0.365752	0.807879	Macrophages_RPMI_None_4 down vs Macrophages_TPC1_None_4
SIGNALING_BY_SCF_KIT	http://www.broadinstitute.org/gsea/msigdb/cards/SIGNALING_BY_SCF_KIT	71	0.276637	1.05831	0.368484	1	Macrophages_RPMI_None_4 up vs Macrophages_TPC1_None_4
SCFSKP2_MEDIATED_DEGRADATION_OF_P27_P21	http://www.broadinstitute.org/gsea/msigdb/cards/SCFSKP2_MEDIATED_DEGRADATION_OF_P27_P21	53	-0.42448	-1.08368	0.36864	0.800092	Macrophages_RPMI_None_4 down vs Macrophages_TPC1_None_4
ACTIVATION_OF_ATR_IN_RESPONSE_TO_REPLICATION_STRESS	http://www.broadinstitute.org/gsea/msigdb/cards/ACTIVATION_OF_ATR_IN_RESPONSE_TO_REPLICATION_STRESS	31	-0.356577	-1.09699	0.370206	0.801788	Macrophages_RPMI_None_4 down vs Macrophages_TPC1_None_4
INTERFERON_ALPHA_BETA_SIGNALING	http://www.broadinstitute.org/gsea/msigdb/cards/INTERFERON_ALPHA_BETA_SIGNALING	47	0.291095	1.0144	0.370311	1	Macrophages_RPMI_None_4 up vs Macrophages_TPC1_None_4
EXTRACELLULAR_MATRIX_ORGANIZATION	http://www.broadinstitute.org/gsea/msigdb/cards/EXTRACELLULAR_MATRIX_ORGANIZATION	35	0.349008	1.09944	0.370709	1	Macrophages_RPMI_None_4 up vs Macrophages_TPC1_None_4
P53_DEPENDENT_G1_DNA_DAMAGE_RESPONSE	http://www.broadinstitute.org/gsea/msigdb/cards/P53_DEPENDENT_G1_DNA_DAMAGE_RESPONSE	52	-0.464059	-1.15413	0.372116	0.867678	Macrophages_RPMI_None_4 down vs Macrophages_TPC1_None_4
BASE_EXCISION_REPAIR	http://www.broadinstitute.org/gsea/msigdb/cards/BASE_EXCISION_REPAIR	18	0.397533	1.07932	0.372909	1	Macrophages_RPMI_None_4 up vs Macrophages_TPC1_None_4
REGULATION_OF_MITOTIC_CELL_CYCLE	http://www.broadinstitute.org/gsea/msigdb/cards/REGULATION_OF_MITOTIC_CELL_CYCLE	72	-0.424955	-1.14848	0.373437	0.860858	Macrophages_RPMI_None_4 down vs Macrophages_TPC1_None_4
APC_C_CDC20_MEDIATED_DEGRADATION_OF_MITOTIC_PROTEINS	http://www.broadinstitute.org/gsea/msigdb/cards/APC_C_CDC20_MEDIATED_DEGRADATION_OF_MITOTIC_PROTEINS	61	-0.458569	-1.16381	0.373437	0.899016	Macrophages_RPMI_None_4 down vs Macrophages_TPC1_None_4
SCF_BETA_TRCP_MEDIATED_DEGRADATION_OF_EMI1	http://www.broadinstitute.org/gsea/msigdb/cards/SCF_BETA_TRCP_MEDIATED_DEGRADATION_OF_EMI1	48	-0.500672	-1.14411	0.374032	0.866915	Macrophages_RPMI_None_4 down vs Macrophages_TPC1_None_4
TAK1_ACTIVATES_NFKB_BY_PHOSPHORYLATION_AND_ACTIVATION_OF_IKKS_COMPLEX	http://www.broadinstitute.org/gsea/msigdb/cards/TAK1_ACTIVATES_NFKB_BY_PHOSPHORYLATION_AND_ACTIVATION_OF_IKKS_COMPLEX	22	0.291166	1.02708	0.374196	1	Macrophages_RPMI_None_4 up vs Macrophages_TPC1_None_4
CDK_MEDIATED_PHOSPHORYLATION_AND_REMOVAL_OF_CDC6	http://www.broadinstitute.org/gsea/msigdb/cards/CDK_MEDIATED_PHOSPHORYLATION_AND_REMOVAL_OF_CDC6	45	-0.514408	-1.17252	0.374826	0.896989	Macrophages_RPMI_None_4 down vs Macrophages_TPC1_None_4
TRANSPORT_OF_MATURE_TRANSCRIPT_TO_CYTOPLASM	http://www.broadinstitute.org/gsea/msigdb/cards/TRANSPORT_OF_MATURE_TRANSCRIPT_TO_CYTOPLASM	51	-0.403465	-1.17263	0.375425	0.903827	Macrophages_RPMI_None_4 down vs Macrophages_TPC1_None_4
SIGNALING_BY_WNT	http://www.broadinstitute.org/gsea/msigdb/cards/SIGNALING_BY_WNT	61	-0.459627	-1.18372	0.37562	0.924581	Macrophages_RPMI_None_4 down vs Macrophages_TPC1_None_4
METABOLISM_OF_MRNA	http://www.broadinstitute.org/gsea/msigdb/cards/METABOLISM_OF_MRNA	207	-0.366236	-1.05551	0.375819	0.8081	Macrophages_RPMI_None_4 down vs Macrophages_TPC1_None_4
AKT_PHOSPHORYLATES_TARGETS_IN_THE_CYTOSOL	http://www.broadinstitute.org/gsea/msigdb/cards/AKT_PHOSPHORYLATES_TARGETS_IN_THE_CYTOSOL	12	0.461685	1.12319	0.377664	1	Macrophages_RPMI_None_4 up vs Macrophages_TPC1_None_4
APC_C_CDH1_MEDIATED_DEGRADATION_OF_CDC20_AND_OTHER_APC_C_CDH1_TARGETED_PROTEINS_IN_LATE_MITOSIS_EARLY_G1	http://www.broadinstitute.org/gsea/msigdb/cards/APC_C_CDH1_MEDIATED_DEGRADATION_OF_CDC20_AND_OTHER_APC_C_CDH1_TARGETED_PROTEINS_IN_LATE_MITOSIS_EARLY_G1	61	-0.451865	-1.14166	0.378962	0.856359	Macrophages_RPMI_None_4 down vs Macrophages_TPC1_None_4
PHOSPHOLIPID_METABOLISM	http://www.broadinstitute.org/gsea/msigdb/cards/PHOSPHOLIPID_METABOLISM	155	-0.26017	-1.0566	0.380724	0.808522	Macrophages_RPMI_None_4 down vs Macrophages_TPC1_None_4
INHIBITION_OF_VOLTAGE_GATED_CA2_CHANNELS_VIA_GBETA_GAMMA_SUBUNITS	http://www.broadinstitute.org/gsea/msigdb/cards/INHIBITION_OF_VOLTAGE_GATED_CA2_CHANNELS_VIA_GBETA_GAMMA_SUBUNITS	11	-0.421023	-1.09863	0.382464	0.816133	Macrophages_RPMI_None_4 down vs Macrophages_TPC1_None_4
REPAIR_SYNTHESIS_FOR_GAP_FILLING_BY_DNA_POL_IN_TC_NER	http://www.broadinstitute.org/gsea/msigdb/cards/REPAIR_SYNTHESIS_FOR_GAP_FILLING_BY_DNA_POL_IN_TC_NER	14	0.369468	1.02557	0.382487	1	Macrophages_RPMI_None_4 up vs Macrophages_TPC1_None_4
THE_ROLE_OF_NEF_IN_HIV1_REPLICATION_AND_DISEASE_PATHOGENESIS	http://www.broadinstitute.org/gsea/msigdb/cards/THE_ROLE_OF_NEF_IN_HIV1_REPLICATION_AND_DISEASE_PATHOGENESIS	27	0.317027	1.06332	0.383586	1	Macrophages_RPMI_None_4 up vs Macrophages_TPC1_None_4
UNFOLDED_PROTEIN_RESPONSE	http://www.broadinstitute.org/gsea/msigdb/cards/UNFOLDED_PROTEIN_RESPONSE	74	-0.332755	-1.08302	0.384448	0.793238	Macrophages_RPMI_None_4 down vs Macrophages_TPC1_None_4
METABOLISM_OF_CARBOHYDRATES	http://www.broadinstitute.org/gsea/msigdb/cards/METABOLISM_OF_CARBOHYDRATES	165	-0.253195	-1.07579	0.384461	0.79475	Macrophages_RPMI_None_4 down vs Macrophages_TPC1_None_4
HOST_INTERACTIONS_OF_HIV_FACTORS	http://www.broadinstitute.org/gsea/msigdb/cards/HOST_INTERACTIONS_OF_HIV_FACTORS	118	-0.364445	-1.09806	0.385954	0.807793	Macrophages_RPMI_None_4 down vs Macrophages_TPC1_None_4
DEGRADATION_OF_THE_EXTRACELLULAR_MATRIX	http://www.broadinstitute.org/gsea/msigdb/cards/DEGRADATION_OF_THE_EXTRACELLULAR_MATRIX	11	0.439655	1.03951	0.387652	1	Macrophages_RPMI_None_4 up vs Macrophages_TPC1_None_4
INHIBITION_OF_REPLICATION_INITIATION_OF_DAMAGED_DNA_BY_RB1_E2F1	http://www.broadinstitute.org/gsea/msigdb/cards/INHIBITION_OF_REPLICATION_INITIATION_OF_DAMAGED_DNA_BY_RB1_E2F1	12	-0.441054	-1.09989	0.388359	0.817395	Macrophages_RPMI_None_4 down vs Macrophages_TPC1_None_4
SRP_DEPENDENT_COTRANSLATIONAL_PROTEIN_TARGETING_TO_MEMBRANE	http://www.broadinstitute.org/gsea/msigdb/cards/SRP_DEPENDENT_COTRANSLATIONAL_PROTEIN_TARGETING_TO_MEMBRANE	107	-0.418113	-1.04496	0.391416	0.810748	Macrophages_RPMI_None_4 down vs Macrophages_TPC1_None_4
REMOVAL_OF_THE_FLAP_INTERMEDIATE_FROM_THE_C_STRAND	http://www.broadinstitute.org/gsea/msigdb/cards/REMOVAL_OF_THE_FLAP_INTERMEDIATE_FROM_THE_C_STRAND	10	0.453724	1.08684	0.3928	1	Macrophages_RPMI_None_4 up vs Macrophages_TPC1_None_4
CTLA4_INHIBITORY_SIGNALING	http://www.broadinstitute.org/gsea/msigdb/cards/CTLA4_INHIBITORY_SIGNALING	21	0.38318	1.0329	0.393885	1	Macrophages_RPMI_None_4 up vs Macrophages_TPC1_None_4
ACTIVATED_AMPK_STIMULATES_FATTY_ACID_OXIDATION_IN_MUSCLE	http://www.broadinstitute.org/gsea/msigdb/cards/ACTIVATED_AMPK_STIMULATES_FATTY_ACID_OXIDATION_IN_MUSCLE	17	-0.351739	-1.03728	0.396545	0.803151	Macrophages_RPMI_None_4 down vs Macrophages_TPC1_None_4
HIV_LIFE_CYCLE	http://www.broadinstitute.org/gsea/msigdb/cards/HIV_LIFE_CYCLE	108	-0.326209	-1.03364	0.396895	0.80052	Macrophages_RPMI_None_4 down vs Macrophages_TPC1_None_4
PRE_NOTCH_EXPRESSION_AND_PROCESSING	http://www.broadinstitute.org/gsea/msigdb/cards/PRE_NOTCH_EXPRESSION_AND_PROCESSING	37	0.314162	1.05416	0.398565	1	Macrophages_RPMI_None_4 up vs Macrophages_TPC1_None_4
SIGNALING_BY_HIPPO	http://www.broadinstitute.org/gsea/msigdb/cards/SIGNALING_BY_HIPPO	15	-0.407471	-1.09284	0.398699	0.800577	Macrophages_RPMI_None_4 down vs Macrophages_TPC1_None_4
INTEGRATION_OF_ENERGY_METABOLISM	http://www.broadinstitute.org/gsea/msigdb/cards/INTEGRATION_OF_ENERGY_METABOLISM	74	-0.237504	-1.06896	0.402058	0.795348	Macrophages_RPMI_None_4 down vs Macrophages_TPC1_None_4
AUTODEGRADATION_OF_CDH1_BY_CDH1_APC_C	http://www.broadinstitute.org/gsea/msigdb/cards/AUTODEGRADATION_OF_CDH1_BY_CDH1_APC_C	55	-0.459562	-1.11314	0.402734	0.838582	Macrophages_RPMI_None_4 down vs Macrophages_TPC1_None_4
P53_INDEPENDENT_G1_S_DNA_DAMAGE_CHECKPOINT	http://www.broadinstitute.org/gsea/msigdb/cards/P53_INDEPENDENT_G1_S_DNA_DAMAGE_CHECKPOINT	46	-0.497448	-1.14102	0.403415	0.851687	Macrophages_RPMI_None_4 down vs Macrophages_TPC1_None_4
TANDEM_PORE_DOMAIN_POTASSIUM_CHANNELS	http://www.broadinstitute.org/gsea/msigdb/cards/TANDEM_PORE_DOMAIN_POTASSIUM_CHANNELS	2	-0.718561	-1.05499	0.403896	0.804643	Macrophages_RPMI_None_4 down vs Macrophages_TPC1_None_4
SIGNALING_BY_ERBB2	http://www.broadinstitute.org/gsea/msigdb/cards/SIGNALING_BY_ERBB2	81	0.281163	1.08068	0.405188	1	Macrophages_RPMI_None_4 up vs Macrophages_TPC1_None_4
OLFACTORY_SIGNALING_PATHWAY	http://www.broadinstitute.org/gsea/msigdb/cards/OLFACTORY_SIGNALING_PATHWAY	3	-0.610134	-1.07353	0.405212	0.792224	Macrophages_RPMI_None_4 down vs Macrophages_TPC1_None_4
CELL_DEATH_SIGNALLING_VIA_NRAGE_NRIF_AND_NADE	http://www.broadinstitute.org/gsea/msigdb/cards/CELL_DEATH_SIGNALLING_VIA_NRAGE_NRIF_AND_NADE	50	0.304203	1.066	0.407705	1	Macrophages_RPMI_None_4 up vs Macrophages_TPC1_None_4
CRMPS_IN_SEMA3A_SIGNALING	http://www.broadinstitute.org/gsea/msigdb/cards/CRMPS_IN_SEMA3A_SIGNALING	12	0.360149	1.02621	0.412118	1	Macrophages_RPMI_None_4 up vs Macrophages_TPC1_None_4
SIGNALING_BY_EGFR_IN_CANCER	http://www.broadinstitute.org/gsea/msigdb/cards/SIGNALING_BY_EGFR_IN_CANCER	93	0.237962	1.02942	0.414434	1	Macrophages_RPMI_None_4 up vs Macrophages_TPC1_None_4
SIGNALING_BY_NODAL	http://www.broadinstitute.org/gsea/msigdb/cards/SIGNALING_BY_NODAL	11	0.383249	1.05177	0.41645	1	Macrophages_RPMI_None_4 up vs Macrophages_TPC1_None_4
PLATELET_ACTIVATION_SIGNALING_AND_AGGREGATION	http://www.broadinstitute.org/gsea/msigdb/cards/PLATELET_ACTIVATION_SIGNALING_AND_AGGREGATION	147	-0.229118	-1.03737	0.416998	0.806749	Macrophages_RPMI_None_4 down vs Macrophages_TPC1_None_4
SIGNAL_REGULATORY_PROTEIN_SIRP_FAMILY_INTERACTIONS	http://www.broadinstitute.org/gsea/msigdb/cards/SIGNAL_REGULATORY_PROTEIN_SIRP_FAMILY_INTERACTIONS	12	0.399897	1.02129	0.41842	1	Macrophages_RPMI_None_4 up vs Macrophages_TPC1_None_4
DEADENYLATION_OF_MRNA	http://www.broadinstitute.org/gsea/msigdb/cards/DEADENYLATION_OF_MRNA	18	-0.388345	-1.05462	0.422666	0.801113	Macrophages_RPMI_None_4 down vs Macrophages_TPC1_None_4
HIV_INFECTION	http://www.broadinstitute.org/gsea/msigdb/cards/HIV_INFECTION	186	-0.329421	-1.01306	0.423672	0.809569	Macrophages_RPMI_None_4 down vs Macrophages_TPC1_None_4
TCA_CYCLE_AND_RESPIRATORY_ELECTRON_TRANSPORT	http://www.broadinstitute.org/gsea/msigdb/cards/TCA_CYCLE_AND_RESPIRATORY_ELECTRON_TRANSPORT	115	-0.402151	-1.20189	0.426092	0.919345	Macrophages_RPMI_None_4 down vs Macrophages_TPC1_None_4
ANTIGEN_PROCESSING_CROSS_PRESENTATION	http://www.broadinstitute.org/gsea/msigdb/cards/ANTIGEN_PROCESSING_CROSS_PRESENTATION	70	-0.345477	-0.983818	0.426622	0.844694	Macrophages_RPMI_None_4 down vs Macrophages_TPC1_None_4
DESTABILIZATION_OF_MRNA_BY_AUF1_HNRNP_D0	http://www.broadinstitute.org/gsea/msigdb/cards/DESTABILIZATION_OF_MRNA_BY_AUF1_HNRNP_D0	49	-0.460783	-1.10605	0.427868	0.826271	Macrophages_RPMI_None_4 down vs Macrophages_TPC1_None_4
ACTIVATED_NOTCH1_TRANSMITS_SIGNAL_TO_THE_NUCLEUS	http://www.broadinstitute.org/gsea/msigdb/cards/ACTIVATED_NOTCH1_TRANSMITS_SIGNAL_TO_THE_NUCLEUS	21	-0.369333	-1.04951	0.432167	0.808901	Macrophages_RPMI_None_4 down vs Macrophages_TPC1_None_4
RESOLUTION_OF_AP_SITES_VIA_THE_MULTIPLE_NUCLEOTIDE_PATCH_REPLACEMENT_PATHWAY	http://www.broadinstitute.org/gsea/msigdb/cards/RESOLUTION_OF_AP_SITES_VIA_THE_MULTIPLE_NUCLEOTIDE_PATCH_REPLACEMENT_PATHWAY	16	0.373479	1.02758	0.433046	1	Macrophages_RPMI_None_4 up vs Macrophages_TPC1_None_4
CROSS_PRESENTATION_OF_SOLUBLE_EXOGENOUS_ANTIGENS_ENDOSOMES	http://www.broadinstitute.org/gsea/msigdb/cards/CROSS_PRESENTATION_OF_SOLUBLE_EXOGENOUS_ANTIGENS_ENDOSOMES	45	-0.478742	-1.1613	0.433571	0.892641	Macrophages_RPMI_None_4 down vs Macrophages_TPC1_None_4
RNA_POL_I_TRANSCRIPTION_INITIATION	http://www.broadinstitute.org/gsea/msigdb/cards/RNA_POL_I_TRANSCRIPTION_INITIATION	24	-0.380746	-1.07871	0.433819	0.796125	Macrophages_RPMI_None_4 down vs Macrophages_TPC1_None_4
POTASSIUM_CHANNELS	http://www.broadinstitute.org/gsea/msigdb/cards/POTASSIUM_CHANNELS	32	0.279325	0.960462	0.434426	1	Macrophages_RPMI_None_4 up vs Macrophages_TPC1_None_4
TRAF6_MEDIATED_NFKB_ACTIVATION	http://www.broadinstitute.org/gsea/msigdb/cards/TRAF6_MEDIATED_NFKB_ACTIVATION	20	0.306011	1.02438	0.43755	1	Macrophages_RPMI_None_4 up vs Macrophages_TPC1_None_4
VIF_MEDIATED_DEGRADATION_OF_APOBEC3G	http://www.broadinstitute.org/gsea/msigdb/cards/VIF_MEDIATED_DEGRADATION_OF_APOBEC3G	48	-0.492422	-1.1205	0.437562	0.822376	Macrophages_RPMI_None_4 down vs Macrophages_TPC1_None_4
ELONGATION_ARREST_AND_RECOVERY	http://www.broadinstitute.org/gsea/msigdb/cards/ELONGATION_ARREST_AND_RECOVERY	27	0.458846	1.08468	0.441427	1	Macrophages_RPMI_None_4 up vs Macrophages_TPC1_None_4
PROSTANOID_LIGAND_RECEPTORS	http://www.broadinstitute.org/gsea/msigdb/cards/PROSTANOID_LIGAND_RECEPTORS	3	0.700648	1.09964	0.443639	1	Macrophages_RPMI_None_4 up vs Macrophages_TPC1_None_4
CHONDROITIN_SULFATE_DERMATAN_SULFATE_METABOLISM	http://www.broadinstitute.org/gsea/msigdb/cards/CHONDROITIN_SULFATE_DERMATAN_SULFATE_METABOLISM	33	0.340276	1.0111	0.444868	1	Macrophages_RPMI_None_4 up vs Macrophages_TPC1_None_4
HYALURONAN_UPTAKE_AND_DEGRADATION	http://www.broadinstitute.org/gsea/msigdb/cards/HYALURONAN_UPTAKE_AND_DEGRADATION	7	-0.453509	-1.03356	0.445736	0.797064	Macrophages_RPMI_None_4 down vs Macrophages_TPC1_None_4
NOTCH_HLH_TRANSCRIPTION_PATHWAY	http://www.broadinstitute.org/gsea/msigdb/cards/NOTCH_HLH_TRANSCRIPTION_PATHWAY	12	0.396878	0.957165	0.447421	1	Macrophages_RPMI_None_4 up vs Macrophages_TPC1_None_4
G2_M_CHECKPOINTS	http://www.broadinstitute.org/gsea/msigdb/cards/G2_M_CHECKPOINTS	36	-0.334075	-1.09157	0.448388	0.799026	Macrophages_RPMI_None_4 down vs Macrophages_TPC1_None_4
SIGNALING_BY_NOTCH3	http://www.broadinstitute.org/gsea/msigdb/cards/SIGNALING_BY_NOTCH3	10	-0.446198	-1.03762	0.449179	0.810145	Macrophages_RPMI_None_4 down vs Macrophages_TPC1_None_4
REGULATION_OF_INSULIN_SECRETION_BY_ACETYLCHOLINE	http://www.broadinstitute.org/gsea/msigdb/cards/REGULATION_OF_INSULIN_SECRETION_BY_ACETYLCHOLINE	8	0.468182	1.04395	0.451613	1	Macrophages_RPMI_None_4 up vs Macrophages_TPC1_None_4
P2Y_RECEPTORS	http://www.broadinstitute.org/gsea/msigdb/cards/P2Y_RECEPTORS	7	-0.483494	-1.09565	0.45657	0.802239	Macrophages_RPMI_None_4 down vs Macrophages_TPC1_None_4
CLASS_B_2_SECRETIN_FAMILY_RECEPTORS	http://www.broadinstitute.org/gsea/msigdb/cards/CLASS_B_2_SECRETIN_FAMILY_RECEPTORS	26	0.35551	1.02496	0.460124	1	Macrophages_RPMI_None_4 up vs Macrophages_TPC1_None_4
NFKB_AND_MAP_KINASES_ACTIVATION_MEDIATED_BY_TLR4_SIGNALING_REPERTOIRE	http://www.broadinstitute.org/gsea/msigdb/cards/NFKB_AND_MAP_KINASES_ACTIVATION_MEDIATED_BY_TLR4_SIGNALING_REPERTOIRE	66	0.248165	1.03334	0.46014	1	Macrophages_RPMI_None_4 up vs Macrophages_TPC1_None_4
MYD88_MAL_CASCADE_INITIATED_ON_PLASMA_MEMBRANE	http://www.broadinstitute.org/gsea/msigdb/cards/MYD88_MAL_CASCADE_INITIATED_ON_PLASMA_MEMBRANE	78	-0.238279	-1.01728	0.460984	0.811598	Macrophages_RPMI_None_4 down vs Macrophages_TPC1_None_4
FORMATION_OF_THE_TERNARY_COMPLEX_AND_SUBSEQUENTLY_THE_43S_COMPLEX	http://www.broadinstitute.org/gsea/msigdb/cards/FORMATION_OF_THE_TERNARY_COMPLEX_AND_SUBSEQUENTLY_THE_43S_COMPLEX	49	-0.393893	-0.98889	0.463608	0.841207	Macrophages_RPMI_None_4 down vs Macrophages_TPC1_None_4
INTERFERON_GAMMA_SIGNALING	http://www.broadinstitute.org/gsea/msigdb/cards/INTERFERON_GAMMA_SIGNALING	52	0.269762	0.934156	0.463768	1	Macrophages_RPMI_None_4 up vs Macrophages_TPC1_None_4
REGULATION_OF_ORNITHINE_DECARBOXYLASE_ODC	http://www.broadinstitute.org/gsea/msigdb/cards/REGULATION_OF_ORNITHINE_DECARBOXYLASE_ODC	46	-0.469922	-1.09831	0.467342	0.812311	Macrophages_RPMI_None_4 down vs Macrophages_TPC1_None_4
FATTY_ACID_TRIACYLGLYCEROL_AND_KETONE_BODY_METABOLISM	http://www.broadinstitute.org/gsea/msigdb/cards/FATTY_ACID_TRIACYLGLYCEROL_AND_KETONE_BODY_METABOLISM	137	-0.225936	-0.985306	0.467587	0.844661	Macrophages_RPMI_None_4 down vs Macrophages_TPC1_None_4
GAB1_SIGNALOSOME	http://www.broadinstitute.org/gsea/msigdb/cards/GAB1_SIGNALOSOME	34	0.318312	1.03994	0.468038	1	Macrophages_RPMI_None_4 up vs Macrophages_TPC1_None_4
PI3K_EVENTS_IN_ERBB2_SIGNALING	http://www.broadinstitute.org/gsea/msigdb/cards/PI3K_EVENTS_IN_ERBB2_SIGNALING	35	0.314231	1.00005	0.470789	1	Macrophages_RPMI_None_4 up vs Macrophages_TPC1_None_4
ALPHA_LINOLENIC_ACID_ALA_METABOLISM	http://www.broadinstitute.org/gsea/msigdb/cards/ALPHA_LINOLENIC_ACID_ALA_METABOLISM	10	-0.432163	-1.0152	0.471248	0.812304	Macrophages_RPMI_None_4 down vs Macrophages_TPC1_None_4
A_TETRASACCHARIDE_LINKER_SEQUENCE_IS_REQUIRED_FOR_GAG_SYNTHESIS	http://www.broadinstitute.org/gsea/msigdb/cards/A_TETRASACCHARIDE_LINKER_SEQUENCE_IS_REQUIRED_FOR_GAG_SYNTHESIS	15	0.441147	1.00931	0.47246	1	Macrophages_RPMI_None_4 up vs Macrophages_TPC1_None_4
SLC_MEDIATED_TRANSMEMBRANE_TRANSPORT	http://www.broadinstitute.org/gsea/msigdb/cards/SLC_MEDIATED_TRANSMEMBRANE_TRANSPORT	135	-0.245279	-1.00117	0.477546	0.826767	Macrophages_RPMI_None_4 down vs Macrophages_TPC1_None_4
REGULATION_OF_BETA_CELL_DEVELOPMENT	http://www.broadinstitute.org/gsea/msigdb/cards/REGULATION_OF_BETA_CELL_DEVELOPMENT	6	-0.43692	-0.992585	0.477618	0.835945	Macrophages_RPMI_None_4 down vs Macrophages_TPC1_None_4
ACYL_CHAIN_REMODELLING_OF_PG	http://www.broadinstitute.org/gsea/msigdb/cards/ACYL_CHAIN_REMODELLING_OF_PG	6	-0.58845	-1.09026	0.477751	0.797136	Macrophages_RPMI_None_4 down vs Macrophages_TPC1_None_4
G_PROTEIN_BETA_GAMMA_SIGNALLING	http://www.broadinstitute.org/gsea/msigdb/cards/G_PROTEIN_BETA_GAMMA_SIGNALLING	20	0.34874	0.95969	0.477924	1	Macrophages_RPMI_None_4 up vs Macrophages_TPC1_None_4
TGF_BETA_RECEPTOR_SIGNALING_IN_EMT_EPITHELIAL_TO_MESENCHYMAL_TRANSITION	http://www.broadinstitute.org/gsea/msigdb/cards/TGF_BETA_RECEPTOR_SIGNALING_IN_EMT_EPITHELIAL_TO_MESENCHYMAL_TRANSITION	12	-0.41789	-1.03957	0.479208	0.813443	Macrophages_RPMI_None_4 down vs Macrophages_TPC1_None_4
RESPIRATORY_ELECTRON_TRANSPORT_ATP_SYNTHESIS_BY_CHEMIOSMOTIC_COUPLING_AND_HEAT_PRODUCTION_BY_UNCOUPLING_PROTEINS_	http://www.broadinstitute.org/gsea/msigdb/cards/RESPIRATORY_ELECTRON_TRANSPORT_ATP_SYNTHESIS_BY_CHEMIOSMOTIC_COUPLING_AND_HEAT_PRODUCTION_BY_UNCOUPLING_PROTEINS_	80	-0.420928	-1.03686	0.482093	0.796064	Macrophages_RPMI_None_4 down vs Macrophages_TPC1_None_4
FACTORS_INVOLVED_IN_MEGAKARYOCYTE_DEVELOPMENT_AND_PLATELET_PRODUCTION	http://www.broadinstitute.org/gsea/msigdb/cards/FACTORS_INVOLVED_IN_MEGAKARYOCYTE_DEVELOPMENT_AND_PLATELET_PRODUCTION	80	0.227743	0.983759	0.482966	1	Macrophages_RPMI_None_4 up vs Macrophages_TPC1_None_4
TRAF6_MEDIATED_INDUCTION_OF_TAK1_COMPLEX	http://www.broadinstitute.org/gsea/msigdb/cards/TRAF6_MEDIATED_INDUCTION_OF_TAK1_COMPLEX	12	-0.402132	-1.02138	0.483477	0.811624	Macrophages_RPMI_None_4 down vs Macrophages_TPC1_None_4
NEUROTRANSMITTER_RECEPTOR_BINDING_AND_DOWNSTREAM_TRANSMISSION_IN_THE_POSTSYNAPTIC_CELL	http://www.broadinstitute.org/gsea/msigdb/cards/NEUROTRANSMITTER_RECEPTOR_BINDING_AND_DOWNSTREAM_TRANSMISSION_IN_THE_POSTSYNAPTIC_CELL	64	-0.26124	-1.00231	0.483897	0.827608	Macrophages_RPMI_None_4 down vs Macrophages_TPC1_None_4
LATE_PHASE_OF_HIV_LIFE_CYCLE	http://www.broadinstitute.org/gsea/msigdb/cards/LATE_PHASE_OF_HIV_LIFE_CYCLE	95	-0.312154	-0.954389	0.487824	0.856125	Macrophages_RPMI_None_4 down vs Macrophages_TPC1_None_4
LIPID_DIGESTION_MOBILIZATION_AND_TRANSPORT	http://www.broadinstitute.org/gsea/msigdb/cards/LIPID_DIGESTION_MOBILIZATION_AND_TRANSPORT	26	0.337624	0.952649	0.48857	1	Macrophages_RPMI_None_4 up vs Macrophages_TPC1_None_4
DOUBLE_STRAND_BREAK_REPAIR	http://www.broadinstitute.org/gsea/msigdb/cards/DOUBLE_STRAND_BREAK_REPAIR	21	-0.353334	-1.04721	0.489242	0.809965	Macrophages_RPMI_None_4 down vs Macrophages_TPC1_None_4
REGULATION_OF_THE_FANCONI_ANEMIA_PATHWAY	http://www.broadinstitute.org/gsea/msigdb/cards/REGULATION_OF_THE_FANCONI_ANEMIA_PATHWAY	6	-0.504589	-0.956286	0.49052	0.859425	Macrophages_RPMI_None_4 down vs Macrophages_TPC1_None_4
ACTIVATION_OF_BH3_ONLY_PROTEINS	http://www.broadinstitute.org/gsea/msigdb/cards/ACTIVATION_OF_BH3_ONLY_PROTEINS	16	-0.329536	-1.02613	0.490997	0.808517	Macrophages_RPMI_None_4 down vs Macrophages_TPC1_None_4
G1_PHASE	http://www.broadinstitute.org/gsea/msigdb/cards/G1_PHASE	34	-0.287115	-0.962189	0.491583	0.857188	Macrophages_RPMI_None_4 down vs Macrophages_TPC1_None_4
RORA_ACTIVATES_CIRCADIAN_EXPRESSION	http://www.broadinstitute.org/gsea/msigdb/cards/RORA_ACTIVATES_CIRCADIAN_EXPRESSION	21	0.297311	0.952342	0.49538	1	Macrophages_RPMI_None_4 up vs Macrophages_TPC1_None_4
GENERATION_OF_SECOND_MESSENGER_MOLECULES	http://www.broadinstitute.org/gsea/msigdb/cards/GENERATION_OF_SECOND_MESSENGER_MOLECULES	26	0.342123	0.978288	0.499603	1	Macrophages_RPMI_None_4 up vs Macrophages_TPC1_None_4
GLUTAMATE_NEUROTRANSMITTER_RELEASE_CYCLE	http://www.broadinstitute.org/gsea/msigdb/cards/GLUTAMATE_NEUROTRANSMITTER_RELEASE_CYCLE	8	-0.434395	-1.03698	0.500299	0.799681	Macrophages_RPMI_None_4 down vs Macrophages_TPC1_None_4
PI3K_EVENTS_IN_ERBB4_SIGNALING	http://www.broadinstitute.org/gsea/msigdb/cards/PI3K_EVENTS_IN_ERBB4_SIGNALING	32	0.312016	0.995372	0.501006	1	Macrophages_RPMI_None_4 up vs Macrophages_TPC1_None_4
POST_TRANSLATIONAL_MODIFICATION_SYNTHESIS_OF_GPI_ANCHORED_PROTEINS	http://www.broadinstitute.org/gsea/msigdb/cards/POST_TRANSLATIONAL_MODIFICATION_SYNTHESIS_OF_GPI_ANCHORED_PROTEINS	25	0.304392	1.00407	0.502273	1	Macrophages_RPMI_None_4 up vs Macrophages_TPC1_None_4
NEUROTRANSMITTER_RELEASE_CYCLE	http://www.broadinstitute.org/gsea/msigdb/cards/NEUROTRANSMITTER_RELEASE_CYCLE	15	-0.312538	-1.01825	0.504929	0.813432	Macrophages_RPMI_None_4 down vs Macrophages_TPC1_None_4
TRANSMEMBRANE_TRANSPORT_OF_SMALL_MOLECULES	http://www.broadinstitute.org/gsea/msigdb/cards/TRANSMEMBRANE_TRANSPORT_OF_SMALL_MOLECULES	229	-0.220067	-0.972522	0.505683	0.850689	Macrophages_RPMI_None_4 down vs Macrophages_TPC1_None_4
GLUCOSE_METABOLISM	http://www.broadinstitute.org/gsea/msigdb/cards/GLUCOSE_METABOLISM	52	-0.330023	-0.973906	0.507037	0.853906	Macrophages_RPMI_None_4 down vs Macrophages_TPC1_None_4
REGULATION_OF_RHEB_GTPASE_ACTIVITY_BY_AMPK	http://www.broadinstitute.org/gsea/msigdb/cards/REGULATION_OF_RHEB_GTPASE_ACTIVITY_BY_AMPK	9	-0.34552	-0.930054	0.508831	0.875701	Macrophages_RPMI_None_4 down vs Macrophages_TPC1_None_4
GPVI_MEDIATED_ACTIVATION_CASCADE	http://www.broadinstitute.org/gsea/msigdb/cards/GPVI_MEDIATED_ACTIVATION_CASCADE	30	-0.272128	-1.01881	0.50956	0.81548	Macrophages_RPMI_None_4 down vs Macrophages_TPC1_None_4
ER_PHAGOSOME_PATHWAY	http://www.broadinstitute.org/gsea/msigdb/cards/ER_PHAGOSOME_PATHWAY	57	-0.357346	-0.88166	0.510365	0.893416	Macrophages_RPMI_None_4 down vs Macrophages_TPC1_None_4
REGULATION_OF_APOPTOSIS	http://www.broadinstitute.org/gsea/msigdb/cards/REGULATION_OF_APOPTOSIS	53	-0.393436	-0.975828	0.511067	0.852663	Macrophages_RPMI_None_4 down vs Macrophages_TPC1_None_4
RNA_POL_III_TRANSCRIPTION_INITIATION_FROM_TYPE_2_PROMOTER	http://www.broadinstitute.org/gsea/msigdb/cards/RNA_POL_III_TRANSCRIPTION_INITIATION_FROM_TYPE_2_PROMOTER	22	0.370829	0.984582	0.51137	1	Macrophages_RPMI_None_4 up vs Macrophages_TPC1_None_4
BILE_ACID_AND_BILE_SALT_METABOLISM	http://www.broadinstitute.org/gsea/msigdb/cards/BILE_ACID_AND_BILE_SALT_METABOLISM	8	0.425406	0.957732	0.513265	1	Macrophages_RPMI_None_4 up vs Macrophages_TPC1_None_4
PREFOLDIN_MEDIATED_TRANSFER_OF_SUBSTRATE_TO_CCT_TRIC	http://www.broadinstitute.org/gsea/msigdb/cards/PREFOLDIN_MEDIATED_TRANSFER_OF_SUBSTRATE_TO_CCT_TRIC	22	-0.438705	-1.01389	0.513309	0.811301	Macrophages_RPMI_None_4 down vs Macrophages_TPC1_None_4
RNA_POL_I_TRANSCRIPTION_TERMINATION	http://www.broadinstitute.org/gsea/msigdb/cards/RNA_POL_I_TRANSCRIPTION_TERMINATION	21	-0.399553	-0.970419	0.515678	0.848211	Macrophages_RPMI_None_4 down vs Macrophages_TPC1_None_4
CD28_CO_STIMULATION	http://www.broadinstitute.org/gsea/msigdb/cards/CD28_CO_STIMULATION	31	-0.264927	-0.944923	0.516309	0.871122	Macrophages_RPMI_None_4 down vs Macrophages_TPC1_None_4
TRAFFICKING_OF_AMPA_RECEPTORS	http://www.broadinstitute.org/gsea/msigdb/cards/TRAFFICKING_OF_AMPA_RECEPTORS	15	-0.34549	-1.02225	0.51691	0.81359	Macrophages_RPMI_None_4 down vs Macrophages_TPC1_None_4
HEPARAN_SULFATE_HEPARIN_HS_GAG_METABOLISM	http://www.broadinstitute.org/gsea/msigdb/cards/HEPARAN_SULFATE_HEPARIN_HS_GAG_METABOLISM	31	-0.308759	-0.977261	0.518665	0.856553	Macrophages_RPMI_None_4 down vs Macrophages_TPC1_None_4
SYNTHESIS_OF_PC	http://www.broadinstitute.org/gsea/msigdb/cards/SYNTHESIS_OF_PC	12	0.331424	1.02872	0.519064	1	Macrophages_RPMI_None_4 up vs Macrophages_TPC1_None_4
REGULATION_OF_HYPOXIA_INDUCIBLE_FACTOR_HIF_BY_OXYGEN	http://www.broadinstitute.org/gsea/msigdb/cards/REGULATION_OF_HYPOXIA_INDUCIBLE_FACTOR_HIF_BY_OXYGEN	20	-0.298388	-0.929033	0.519454	0.875012	Macrophages_RPMI_None_4 down vs Macrophages_TPC1_None_4
SIGNALING_BY_TGF_BETA_RECEPTOR_COMPLEX	http://www.broadinstitute.org/gsea/msigdb/cards/SIGNALING_BY_TGF_BETA_RECEPTOR_COMPLEX	57	-0.293619	-0.996632	0.520716	0.833917	Macrophages_RPMI_None_4 down vs Macrophages_TPC1_None_4
GLUCONEOGENESIS	http://www.broadinstitute.org/gsea/msigdb/cards/GLUCONEOGENESIS	25	-0.357451	-0.892907	0.52088	0.896658	Macrophages_RPMI_None_4 down vs Macrophages_TPC1_None_4
GLOBAL_GENOMIC_NER_GG_NER	http://www.broadinstitute.org/gsea/msigdb/cards/GLOBAL_GENOMIC_NER_GG_NER	33	-0.307771	-0.971034	0.524764	0.849827	Macrophages_RPMI_None_4 down vs Macrophages_TPC1_None_4
THE_ACTIVATION_OF_ARYLSULFATASES	http://www.broadinstitute.org/gsea/msigdb/cards/THE_ACTIVATION_OF_ARYLSULFATASES	7	-0.413467	-0.995705	0.524797	0.832161	Macrophages_RPMI_None_4 down vs Macrophages_TPC1_None_4
INTERFERON_SIGNALING	http://www.broadinstitute.org/gsea/msigdb/cards/INTERFERON_SIGNALING	131	-0.254063	-1.00295	0.525817	0.829789	Macrophages_RPMI_None_4 down vs Macrophages_TPC1_None_4
FANCONI_ANEMIA_PATHWAY	http://www.broadinstitute.org/gsea/msigdb/cards/FANCONI_ANEMIA_PATHWAY	18	-0.353689	-0.943618	0.527907	0.867587	Macrophages_RPMI_None_4 down vs Macrophages_TPC1_None_4
MRNA_PROCESSING	http://www.broadinstitute.org/gsea/msigdb/cards/MRNA_PROCESSING	150	-0.295091	-0.890908	0.528362	0.891386	Macrophages_RPMI_None_4 down vs Macrophages_TPC1_None_4
JNK_C_JUN_KINASES_PHOSPHORYLATION_AND_ACTIVATION_MEDIATED_BY_ACTIVATED_HUMAN_TAK1	http://www.broadinstitute.org/gsea/msigdb/cards/JNK_C_JUN_KINASES_PHOSPHORYLATION_AND_ACTIVATION_MEDIATED_BY_ACTIVATED_HUMAN_TAK1	15	-0.288162	-0.976389	0.528984	0.854706	Macrophages_RPMI_None_4 down vs Macrophages_TPC1_None_4
REGULATION_OF_INSULIN_SECRETION_BY_GLUCAGON_LIKE_PEPTIDE1	http://www.broadinstitute.org/gsea/msigdb/cards/REGULATION_OF_INSULIN_SECRETION_BY_GLUCAGON_LIKE_PEPTIDE1	24	-0.320753	-0.962923	0.530113	0.858107	Macrophages_RPMI_None_4 down vs Macrophages_TPC1_None_4
G0_AND_EARLY_G1	http://www.broadinstitute.org/gsea/msigdb/cards/G0_AND_EARLY_G1	19	-0.348617	-0.956139	0.532835	0.856331	Macrophages_RPMI_None_4 down vs Macrophages_TPC1_None_4
PLATELET_SENSITIZATION_BY_LDL	http://www.broadinstitute.org/gsea/msigdb/cards/PLATELET_SENSITIZATION_BY_LDL	15	-0.330791	-0.960139	0.532954	0.85502	Macrophages_RPMI_None_4 down vs Macrophages_TPC1_None_4
SIGNALING_BY_PDGF	http://www.broadinstitute.org/gsea/msigdb/cards/SIGNALING_BY_PDGF	93	0.262496	0.993902	0.533039	1	Macrophages_RPMI_None_4 up vs Macrophages_TPC1_None_4
PROTEOLYTIC_CLEAVAGE_OF_SNARE_COMPLEX_PROTEINS	http://www.broadinstitute.org/gsea/msigdb/cards/PROTEOLYTIC_CLEAVAGE_OF_SNARE_COMPLEX_PROTEINS	15	0.345732	0.987211	0.535125	1	Macrophages_RPMI_None_4 up vs Macrophages_TPC1_None_4
SYNTHESIS_OF_SUBSTRATES_IN_N_GLYCAN_BIOSYTHESIS	http://www.broadinstitute.org/gsea/msigdb/cards/SYNTHESIS_OF_SUBSTRATES_IN_N_GLYCAN_BIOSYTHESIS	13	-0.35958	-0.961113	0.535419	0.856082	Macrophages_RPMI_None_4 down vs Macrophages_TPC1_None_4
CELL_JUNCTION_ORGANIZATION	http://www.broadinstitute.org/gsea/msigdb/cards/CELL_JUNCTION_ORGANIZATION	33	-0.296597	-0.935721	0.536324	0.867935	Macrophages_RPMI_None_4 down vs Macrophages_TPC1_None_4
TRANSLOCATION_OF_ZAP_70_TO_IMMUNOLOGICAL_SYNAPSE	http://www.broadinstitute.org/gsea/msigdb/cards/TRANSLOCATION_OF_ZAP_70_TO_IMMUNOLOGICAL_SYNAPSE	13	0.447124	0.954172	0.537895	1	Macrophages_RPMI_None_4 up vs Macrophages_TPC1_None_4
ACETYLCHOLINE_NEUROTRANSMITTER_RELEASE_CYCLE	http://www.broadinstitute.org/gsea/msigdb/cards/ACETYLCHOLINE_NEUROTRANSMITTER_RELEASE_CYCLE	4	0.538202	0.976568	0.539673	1	Macrophages_RPMI_None_4 up vs Macrophages_TPC1_None_4
ACTIVATION_OF_NF_KAPPAB_IN_B_CELLS	http://www.broadinstitute.org/gsea/msigdb/cards/ACTIVATION_OF_NF_KAPPAB_IN_B_CELLS	60	-0.371132	-0.891736	0.5417	0.892403	Macrophages_RPMI_None_4 down vs Macrophages_TPC1_None_4
L1CAM_INTERACTIONS	http://www.broadinstitute.org/gsea/msigdb/cards/L1CAM_INTERACTIONS	56	0.237514	0.931273	0.542073	1	Macrophages_RPMI_None_4 up vs Macrophages_TPC1_None_4
LATENT_INFECTION_OF_HOMO_SAPIENS_WITH_MYCOBACTERIUM_TUBERCULOSIS	http://www.broadinstitute.org/gsea/msigdb/cards/LATENT_INFECTION_OF_HOMO_SAPIENS_WITH_MYCOBACTERIUM_TUBERCULOSIS	24	-0.317298	-0.878551	0.542986	0.891185	Macrophages_RPMI_None_4 down vs Macrophages_TPC1_None_4
MITOCHONDRIAL_PROTEIN_IMPORT	http://www.broadinstitute.org/gsea/msigdb/cards/MITOCHONDRIAL_PROTEIN_IMPORT	49	-0.318433	-0.887451	0.543232	0.892519	Macrophages_RPMI_None_4 down vs Macrophages_TPC1_None_4
ADENYLATE_CYCLASE_INHIBITORY_PATHWAY	http://www.broadinstitute.org/gsea/msigdb/cards/ADENYLATE_CYCLASE_INHIBITORY_PATHWAY	8	0.416629	0.94888	0.544907	1	Macrophages_RPMI_None_4 up vs Macrophages_TPC1_None_4
TRANSFERRIN_ENDOCYTOSIS_AND_RECYCLING	http://www.broadinstitute.org/gsea/msigdb/cards/TRANSFERRIN_ENDOCYTOSIS_AND_RECYCLING	20	-0.339872	-0.868849	0.545759	0.897334	Macrophages_RPMI_None_4 down vs Macrophages_TPC1_None_4
RNA_POL_II_TRANSCRIPTION	http://www.broadinstitute.org/gsea/msigdb/cards/RNA_POL_II_TRANSCRIPTION	97	-0.323073	-0.937408	0.546175	0.867464	Macrophages_RPMI_None_4 down vs Macrophages_TPC1_None_4
CELL_CELL_COMMUNICATION	http://www.broadinstitute.org/gsea/msigdb/cards/CELL_CELL_COMMUNICATION	65	-0.240728	-0.965399	0.547082	0.854732	Macrophages_RPMI_None_4 down vs Macrophages_TPC1_None_4
SPRY_REGULATION_OF_FGF_SIGNALING	http://www.broadinstitute.org/gsea/msigdb/cards/SPRY_REGULATION_OF_FGF_SIGNALING	13	0.430354	0.991487	0.55009	1	Macrophages_RPMI_None_4 up vs Macrophages_TPC1_None_4
CIRCADIAN_REPRESSION_OF_EXPRESSION_BY_REV_ERBA	http://www.broadinstitute.org/gsea/msigdb/cards/CIRCADIAN_REPRESSION_OF_EXPRESSION_BY_REV_ERBA	19	0.286942	0.873562	0.552269	1	Macrophages_RPMI_None_4 up vs Macrophages_TPC1_None_4
RNA_POL_III_TRANSCRIPTION	http://www.broadinstitute.org/gsea/msigdb/cards/RNA_POL_III_TRANSCRIPTION	31	0.323805	0.993441	0.556672	1	Macrophages_RPMI_None_4 up vs Macrophages_TPC1_None_4
BOTULINUM_NEUROTOXICITY	http://www.broadinstitute.org/gsea/msigdb/cards/BOTULINUM_NEUROTOXICITY	16	0.325875	0.931906	0.559118	1	Macrophages_RPMI_None_4 up vs Macrophages_TPC1_None_4
CHONDROITIN_SULFATE_BIOSYNTHESIS	http://www.broadinstitute.org/gsea/msigdb/cards/CHONDROITIN_SULFATE_BIOSYNTHESIS	11	0.363319	0.855731	0.562234	1	Macrophages_RPMI_None_4 up vs Macrophages_TPC1_None_4
DESTABILIZATION_OF_MRNA_BY_KSRP	http://www.broadinstitute.org/gsea/msigdb/cards/DESTABILIZATION_OF_MRNA_BY_KSRP	17	-0.337722	-0.93824	0.564251	0.872984	Macrophages_RPMI_None_4 down vs Macrophages_TPC1_None_4
GLYCOLYSIS	http://www.broadinstitute.org/gsea/msigdb/cards/GLYCOLYSIS	22	0.326043	0.862278	0.564918	1	Macrophages_RPMI_None_4 up vs Macrophages_TPC1_None_4
HEMOSTASIS	http://www.broadinstitute.org/gsea/msigdb/cards/HEMOSTASIS	305	-0.195307	-0.937518	0.567741	0.870588	Macrophages_RPMI_None_4 down vs Macrophages_TPC1_None_4
RECRUITMENT_OF_MITOTIC_CENTROSOME_PROTEINS_AND_COMPLEXES	http://www.broadinstitute.org/gsea/msigdb/cards/RECRUITMENT_OF_MITOTIC_CENTROSOME_PROTEINS_AND_COMPLEXES	59	0.23806	0.987172	0.570342	1	Macrophages_RPMI_None_4 up vs Macrophages_TPC1_None_4
G_ALPHA_S_SIGNALLING_EVENTS	http://www.broadinstitute.org/gsea/msigdb/cards/G_ALPHA_S_SIGNALLING_EVENTS	40	0.300638	0.898058	0.573562	1	Macrophages_RPMI_None_4 up vs Macrophages_TPC1_None_4
CHROMOSOME_MAINTENANCE	http://www.broadinstitute.org/gsea/msigdb/cards/CHROMOSOME_MAINTENANCE	80	0.21197	0.961144	0.578989	1	Macrophages_RPMI_None_4 up vs Macrophages_TPC1_None_4
PI_3K_CASCADE	http://www.broadinstitute.org/gsea/msigdb/cards/PI_3K_CASCADE	33	0.291786	0.933058	0.579201	1	Macrophages_RPMI_None_4 up vs Macrophages_TPC1_None_4
APOPTOSIS_INDUCED_DNA_FRAGMENTATION	http://www.broadinstitute.org/gsea/msigdb/cards/APOPTOSIS_INDUCED_DNA_FRAGMENTATION	9	0.409647	0.933504	0.579768	1	Macrophages_RPMI_None_4 up vs Macrophages_TPC1_None_4
SIGNAL_ATTENUATION	http://www.broadinstitute.org/gsea/msigdb/cards/SIGNAL_ATTENUATION	10	0.417497	0.880294	0.579823	1	Macrophages_RPMI_None_4 up vs Macrophages_TPC1_None_4
TRAFFICKING_OF_GLUR2_CONTAINING_AMPA_RECEPTORS	http://www.broadinstitute.org/gsea/msigdb/cards/TRAFFICKING_OF_GLUR2_CONTAINING_AMPA_RECEPTORS	9	-0.347914	-0.921079	0.582574	0.878179	Macrophages_RPMI_None_4 down vs Macrophages_TPC1_None_4
SIGNALING_BY_NOTCH1	http://www.broadinstitute.org/gsea/msigdb/cards/SIGNALING_BY_NOTCH1	57	-0.251588	-0.972656	0.582604	0.854002	Macrophages_RPMI_None_4 down vs Macrophages_TPC1_None_4
POL_SWITCHING	http://www.broadinstitute.org/gsea/msigdb/cards/POL_SWITCHING	13	0.360038	0.95869	0.583071	1	Macrophages_RPMI_None_4 up vs Macrophages_TPC1_None_4
CREB_PHOSPHORYLATION_THROUGH_THE_ACTIVATION_OF_RAS	http://www.broadinstitute.org/gsea/msigdb/cards/CREB_PHOSPHORYLATION_THROUGH_THE_ACTIVATION_OF_RAS	18	-0.338513	-0.926231	0.584895	0.873902	Macrophages_RPMI_None_4 down vs Macrophages_TPC1_None_4
TRANSCRIPTIONAL_ACTIVITY_OF_SMAD2_SMAD3_SMAD4_HETEROTRIMER	http://www.broadinstitute.org/gsea/msigdb/cards/TRANSCRIPTIONAL_ACTIVITY_OF_SMAD2_SMAD3_SMAD4_HETEROTRIMER	35	0.295974	0.929751	0.585663	1	Macrophages_RPMI_None_4 up vs Macrophages_TPC1_None_4
SYNTHESIS_OF_BILE_ACIDS_AND_BILE_SALTS_VIA_24_HYDROXYCHOLESTEROL	http://www.broadinstitute.org/gsea/msigdb/cards/SYNTHESIS_OF_BILE_ACIDS_AND_BILE_SALTS_VIA_24_HYDROXYCHOLESTEROL	4	0.474895	0.88214	0.587475	1	Macrophages_RPMI_None_4 up vs Macrophages_TPC1_None_4
ABORTIVE_ELONGATION_OF_HIV1_TRANSCRIPT_IN_THE_ABSENCE_OF_TAT	http://www.broadinstitute.org/gsea/msigdb/cards/ABORTIVE_ELONGATION_OF_HIV1_TRANSCRIPT_IN_THE_ABSENCE_OF_TAT	19	0.448195	0.961373	0.590376	1	Macrophages_RPMI_None_4 up vs Macrophages_TPC1_None_4
SIGNALING_BY_ILS	http://www.broadinstitute.org/gsea/msigdb/cards/SIGNALING_BY_ILS	98	0.239002	0.926877	0.590864	1	Macrophages_RPMI_None_4 up vs Macrophages_TPC1_None_4
ELEVATION_OF_CYTOSOLIC_CA2_LEVELS	http://www.broadinstitute.org/gsea/msigdb/cards/ELEVATION_OF_CYTOSOLIC_CA2_LEVELS	5	0.445249	0.918011	0.592371	1	Macrophages_RPMI_None_4 up vs Macrophages_TPC1_None_4
GROWTH_HORMONE_RECEPTOR_SIGNALING	http://www.broadinstitute.org/gsea/msigdb/cards/GROWTH_HORMONE_RECEPTOR_SIGNALING	18	0.315996	0.941141	0.592526	1	Macrophages_RPMI_None_4 up vs Macrophages_TPC1_None_4
VIRAL_MESSENGER_RNA_SYNTHESIS	http://www.broadinstitute.org/gsea/msigdb/cards/VIRAL_MESSENGER_RNA_SYNTHESIS	14	0.46645	0.974884	0.593042	1	Macrophages_RPMI_None_4 up vs Macrophages_TPC1_None_4
GPCR_LIGAND_BINDING	http://www.broadinstitute.org/gsea/msigdb/cards/GPCR_LIGAND_BINDING	119	0.245724	0.915917	0.595008	1	Macrophages_RPMI_None_4 up vs Macrophages_TPC1_None_4
RESPIRATORY_ELECTRON_TRANSPORT	http://www.broadinstitute.org/gsea/msigdb/cards/RESPIRATORY_ELECTRON_TRANSPORT	65	-0.368395	-0.894706	0.597181	0.902903	Macrophages_RPMI_None_4 down vs Macrophages_TPC1_None_4
SIGNALING_BY_RHO_GTPASES	http://www.broadinstitute.org/gsea/msigdb/cards/SIGNALING_BY_RHO_GTPASES	90	0.252047	0.940558	0.599046	1	Macrophages_RPMI_None_4 up vs Macrophages_TPC1_None_4
REGULATION_OF_INSULIN_LIKE_GROWTH_FACTOR_IGF_ACTIVITY_BY_INSULIN_LIKE_GROWTH_FACTOR_BINDING_PROTEINS_IGFBPS	http://www.broadinstitute.org/gsea/msigdb/cards/REGULATION_OF_INSULIN_LIKE_GROWTH_FACTOR_IGF_ACTIVITY_BY_INSULIN_LIKE_GROWTH_FACTOR_BINDING_PROTEINS_IGFBPS	5	0.468251	0.932946	0.599238	1	Macrophages_RPMI_None_4 up vs Macrophages_TPC1_None_4
ERKS_ARE_INACTIVATED	http://www.broadinstitute.org/gsea/msigdb/cards/ERKS_ARE_INACTIVATED	12	0.361658	0.947445	0.599277	1	Macrophages_RPMI_None_4 up vs Macrophages_TPC1_None_4
NUCLEOTIDE_LIKE_PURINERGIC_RECEPTORS	http://www.broadinstitute.org/gsea/msigdb/cards/NUCLEOTIDE_LIKE_PURINERGIC_RECEPTORS	11	-0.307455	-0.833681	0.599391	0.902858	Macrophages_RPMI_None_4 down vs Macrophages_TPC1_None_4
SEMA3A_PAK_DEPENDENT_AXON_REPULSION	http://www.broadinstitute.org/gsea/msigdb/cards/SEMA3A_PAK_DEPENDENT_AXON_REPULSION	14	-0.329067	-0.917791	0.600398	0.881327	Macrophages_RPMI_None_4 down vs Macrophages_TPC1_None_4
GRB2_SOS_PROVIDES_LINKAGE_TO_MAPK_SIGNALING_FOR_INTERGRINS_	http://www.broadinstitute.org/gsea/msigdb/cards/GRB2_SOS_PROVIDES_LINKAGE_TO_MAPK_SIGNALING_FOR_INTERGRINS_	11	-0.289643	-0.89323	0.601618	0.899053	Macrophages_RPMI_None_4 down vs Macrophages_TPC1_None_4
GLYCOSPHINGOLIPID_METABOLISM	http://www.broadinstitute.org/gsea/msigdb/cards/GLYCOSPHINGOLIPID_METABOLISM	26	-0.308393	-0.89196	0.601713	0.895176	Macrophages_RPMI_None_4 down vs Macrophages_TPC1_None_4
HOMOLOGOUS_RECOMBINATION_REPAIR_OF_REPLICATION_INDEPENDENT_DOUBLE_STRAND_BREAKS	http://www.broadinstitute.org/gsea/msigdb/cards/HOMOLOGOUS_RECOMBINATION_REPAIR_OF_REPLICATION_INDEPENDENT_DOUBLE_STRAND_BREAKS	15	0.31071	0.848317	0.602334	1	Macrophages_RPMI_None_4 up vs Macrophages_TPC1_None_4
NOREPINEPHRINE_NEUROTRANSMITTER_RELEASE_CYCLE	http://www.broadinstitute.org/gsea/msigdb/cards/NOREPINEPHRINE_NEUROTRANSMITTER_RELEASE_CYCLE	6	-0.420834	-0.881532	0.604812	0.890776	Macrophages_RPMI_None_4 down vs Macrophages_TPC1_None_4
MEMBRANE_BINDING_AND_TARGETTING_OF_GAG_PROTEINS	http://www.broadinstitute.org/gsea/msigdb/cards/MEMBRANE_BINDING_AND_TARGETTING_OF_GAG_PROTEINS	8	0.449475	0.902563	0.605748	1	Macrophages_RPMI_None_4 up vs Macrophages_TPC1_None_4
METABOLISM_OF_STEROID_HORMONES_AND_VITAMINS_A_AND_D	http://www.broadinstitute.org/gsea/msigdb/cards/METABOLISM_OF_STEROID_HORMONES_AND_VITAMINS_A_AND_D	13	-0.318339	-0.862817	0.606879	0.895216	Macrophages_RPMI_None_4 down vs Macrophages_TPC1_None_4
SIGNALING_BY_FGFR	http://www.broadinstitute.org/gsea/msigdb/cards/SIGNALING_BY_FGFR	78	0.248731	0.929201	0.608221	1	Macrophages_RPMI_None_4 up vs Macrophages_TPC1_None_4
FORMATION_OF_TUBULIN_FOLDING_INTERMEDIATES_BY_CCT_TRIC	http://www.broadinstitute.org/gsea/msigdb/cards/FORMATION_OF_TUBULIN_FOLDING_INTERMEDIATES_BY_CCT_TRIC	16	-0.367423	-0.803572	0.609076	0.908332	Macrophages_RPMI_None_4 down vs Macrophages_TPC1_None_4
DOWNSTREAM_SIGNAL_TRANSDUCTION	http://www.broadinstitute.org/gsea/msigdb/cards/DOWNSTREAM_SIGNAL_TRANSDUCTION	81	0.250564	0.941326	0.610586	1	Macrophages_RPMI_None_4 up vs Macrophages_TPC1_None_4
RETROGRADE_NEUROTROPHIN_SIGNALLING	http://www.broadinstitute.org/gsea/msigdb/cards/RETROGRADE_NEUROTROPHIN_SIGNALLING	10	0.333872	0.822908	0.611779	0.983687	Macrophages_RPMI_None_4 up vs Macrophages_TPC1_None_4
PRE_NOTCH_PROCESSING_IN_GOLGI	http://www.broadinstitute.org/gsea/msigdb/cards/PRE_NOTCH_PROCESSING_IN_GOLGI	15	0.325299	0.935787	0.611916	1	Macrophages_RPMI_None_4 up vs Macrophages_TPC1_None_4
ACYL_CHAIN_REMODELLING_OF_PE	http://www.broadinstitute.org/gsea/msigdb/cards/ACYL_CHAIN_REMODELLING_OF_PE	11	-0.443185	-0.944323	0.612611	0.868621	Macrophages_RPMI_None_4 down vs Macrophages_TPC1_None_4
PROCESSING_OF_CAPPED_INTRON_CONTAINING_PRE_MRNA	http://www.broadinstitute.org/gsea/msigdb/cards/PROCESSING_OF_CAPPED_INTRON_CONTAINING_PRE_MRNA	132	-0.285454	-0.853489	0.612661	0.899401	Macrophages_RPMI_None_4 down vs Macrophages_TPC1_None_4
SIGNALING_BY_INSULIN_RECEPTOR	http://www.broadinstitute.org/gsea/msigdb/cards/SIGNALING_BY_INSULIN_RECEPTOR	75	-0.233421	-0.848354	0.613191	0.896434	Macrophages_RPMI_None_4 down vs Macrophages_TPC1_None_4
IKK_COMPLEX_RECRUITMENT_MEDIATED_BY_RIP1	http://www.broadinstitute.org/gsea/msigdb/cards/IKK_COMPLEX_RECRUITMENT_MEDIATED_BY_RIP1	9	0.360031	0.848363	0.613501	1	Macrophages_RPMI_None_4 up vs Macrophages_TPC1_None_4
ADHERENS_JUNCTIONS_INTERACTIONS	http://www.broadinstitute.org/gsea/msigdb/cards/ADHERENS_JUNCTIONS_INTERACTIONS	9	-0.391122	-0.857842	0.614271	0.8976	Macrophages_RPMI_None_4 down vs Macrophages_TPC1_None_4
ABCA_TRANSPORTERS_IN_LIPID_HOMEOSTASIS	http://www.broadinstitute.org/gsea/msigdb/cards/ABCA_TRANSPORTERS_IN_LIPID_HOMEOSTASIS	11	0.373791	0.897978	0.614297	1	Macrophages_RPMI_None_4 up vs Macrophages_TPC1_None_4
COMMON_PATHWAY	http://www.broadinstitute.org/gsea/msigdb/cards/COMMON_PATHWAY	5	-0.456576	-0.900033	0.617701	0.895851	Macrophages_RPMI_None_4 down vs Macrophages_TPC1_None_4
MEIOSIS	http://www.broadinstitute.org/gsea/msigdb/cards/MEIOSIS	59	0.231837	0.886065	0.617991	1	Macrophages_RPMI_None_4 up vs Macrophages_TPC1_None_4
PTM_GAMMA_CARBOXYLATION_HYPUSINE_FORMATION_AND_ARYLSULFATASE_ACTIVATION	http://www.broadinstitute.org/gsea/msigdb/cards/PTM_GAMMA_CARBOXYLATION_HYPUSINE_FORMATION_AND_ARYLSULFATASE_ACTIVATION	16	0.337933	0.912678	0.62148	1	Macrophages_RPMI_None_4 up vs Macrophages_TPC1_None_4
APOPTOSIS	http://www.broadinstitute.org/gsea/msigdb/cards/APOPTOSIS	124	-0.249078	-0.865328	0.622693	0.893808	Macrophages_RPMI_None_4 down vs Macrophages_TPC1_None_4
REGULATED_PROTEOLYSIS_OF_P75NTR	http://www.broadinstitute.org/gsea/msigdb/cards/REGULATED_PROTEOLYSIS_OF_P75NTR	9	-0.424838	-0.902282	0.624412	0.894168	Macrophages_RPMI_None_4 down vs Macrophages_TPC1_None_4
IL_6_SIGNALING	http://www.broadinstitute.org/gsea/msigdb/cards/IL_6_SIGNALING	9	-0.353589	-0.893264	0.624723	0.902223	Macrophages_RPMI_None_4 down vs Macrophages_TPC1_None_4
GAMMA_CARBOXYLATION_TRANSPORT_AND_AMINO_TERMINAL_CLEAVAGE_OF_PROTEINS	http://www.broadinstitute.org/gsea/msigdb/cards/GAMMA_CARBOXYLATION_TRANSPORT_AND_AMINO_TERMINAL_CLEAVAGE_OF_PROTEINS	5	0.439545	0.889805	0.629409	1	Macrophages_RPMI_None_4 up vs Macrophages_TPC1_None_4
SIGNALING_BY_THE_B_CELL_RECEPTOR_BCR	http://www.broadinstitute.org/gsea/msigdb/cards/SIGNALING_BY_THE_B_CELL_RECEPTOR_BCR	120	-0.223767	-0.820833	0.629914	0.901672	Macrophages_RPMI_None_4 down vs Macrophages_TPC1_None_4
INSULIN_RECEPTOR_RECYCLING	http://www.broadinstitute.org/gsea/msigdb/cards/INSULIN_RECEPTOR_RECYCLING	18	-0.323358	-0.820406	0.631589	0.899579	Macrophages_RPMI_None_4 down vs Macrophages_TPC1_None_4
HS_GAG_BIOSYNTHESIS	http://www.broadinstitute.org/gsea/msigdb/cards/HS_GAG_BIOSYNTHESIS	18	-0.317886	-0.943025	0.633307	0.865686	Macrophages_RPMI_None_4 down vs Macrophages_TPC1_None_4
RNA_POL_III_TRANSCRIPTION_INITIATION_FROM_TYPE_3_PROMOTER	http://www.broadinstitute.org/gsea/msigdb/cards/RNA_POL_III_TRANSCRIPTION_INITIATION_FROM_TYPE_3_PROMOTER	25	0.3318	0.904269	0.635261	1	Macrophages_RPMI_None_4 up vs Macrophages_TPC1_None_4
MAPK_TARGETS_NUCLEAR_EVENTS_MEDIATED_BY_MAP_KINASES	http://www.broadinstitute.org/gsea/msigdb/cards/MAPK_TARGETS_NUCLEAR_EVENTS_MEDIATED_BY_MAP_KINASES	29	-0.265024	-0.874067	0.635406	0.896407	Macrophages_RPMI_None_4 down vs Macrophages_TPC1_None_4
REGULATION_OF_GENE_EXPRESSION_IN_BETA_CELLS	http://www.broadinstitute.org/gsea/msigdb/cards/REGULATION_OF_GENE_EXPRESSION_IN_BETA_CELLS	5	0.415729	0.855152	0.641245	1	Macrophages_RPMI_None_4 up vs Macrophages_TPC1_None_4
HYALURONAN_METABOLISM	http://www.broadinstitute.org/gsea/msigdb/cards/HYALURONAN_METABOLISM	10	-0.36842	-0.926505	0.641472	0.876672	Macrophages_RPMI_None_4 down vs Macrophages_TPC1_None_4
MEIOTIC_RECOMBINATION	http://www.broadinstitute.org/gsea/msigdb/cards/MEIOTIC_RECOMBINATION	36	0.251214	0.878179	0.643214	1	Macrophages_RPMI_None_4 up vs Macrophages_TPC1_None_4
ROLE_OF_SECOND_MESSENGERS_IN_NETRIN1_SIGNALING	http://www.broadinstitute.org/gsea/msigdb/cards/ROLE_OF_SECOND_MESSENGERS_IN_NETRIN1_SIGNALING	2	0.621721	0.927801	0.643301	1	Macrophages_RPMI_None_4 up vs Macrophages_TPC1_None_4
REVERSIBLE_HYDRATION_OF_CARBON_DIOXIDE	http://www.broadinstitute.org/gsea/msigdb/cards/REVERSIBLE_HYDRATION_OF_CARBON_DIOXIDE	4	-0.462731	-0.848222	0.645622	0.893632	Macrophages_RPMI_None_4 down vs Macrophages_TPC1_None_4
GAP_JUNCTION_ASSEMBLY	http://www.broadinstitute.org/gsea/msigdb/cards/GAP_JUNCTION_ASSEMBLY	3	0.581775	0.919187	0.64608	1	Macrophages_RPMI_None_4 up vs Macrophages_TPC1_None_4
NRIF_SIGNALS_CELL_DEATH_FROM_THE_NUCLEUS	http://www.broadinstitute.org/gsea/msigdb/cards/NRIF_SIGNALS_CELL_DEATH_FROM_THE_NUCLEUS	12	-0.383024	-0.811961	0.647163	0.897398	Macrophages_RPMI_None_4 down vs Macrophages_TPC1_None_4
CELL_CELL_JUNCTION_ORGANIZATION	http://www.broadinstitute.org/gsea/msigdb/cards/CELL_CELL_JUNCTION_ORGANIZATION	19	-0.33972	-0.902627	0.649711	0.897005	Macrophages_RPMI_None_4 down vs Macrophages_TPC1_None_4
INTEGRIN_CELL_SURFACE_INTERACTIONS	http://www.broadinstitute.org/gsea/msigdb/cards/INTEGRIN_CELL_SURFACE_INTERACTIONS	56	0.249767	0.922088	0.652657	1	Macrophages_RPMI_None_4 up vs Macrophages_TPC1_None_4
INTRINSIC_PATHWAY_FOR_APOPTOSIS	http://www.broadinstitute.org/gsea/msigdb/cards/INTRINSIC_PATHWAY_FOR_APOPTOSIS	29	-0.250856	-0.885309	0.653131	0.892478	Macrophages_RPMI_None_4 down vs Macrophages_TPC1_None_4
ACTIVATION_OF_THE_MRNA_UPON_BINDING_OF_THE_CAP_BINDING_COMPLEX_AND_EIFS_AND_SUBSEQUENT_BINDING_TO_43S	http://www.broadinstitute.org/gsea/msigdb/cards/ACTIVATION_OF_THE_MRNA_UPON_BINDING_OF_THE_CAP_BINDING_COMPLEX_AND_EIFS_AND_SUBSEQUENT_BINDING_TO_43S	57	-0.349182	-0.912426	0.653283	0.888269	Macrophages_RPMI_None_4 down vs Macrophages_TPC1_None_4
SYNTHESIS_OF_GLYCOSYLPHOSPHATIDYLINOSITOL_GPI	http://www.broadinstitute.org/gsea/msigdb/cards/SYNTHESIS_OF_GLYCOSYLPHOSPHATIDYLINOSITOL_GPI	16	0.290857	0.841475	0.655289	0.99735	Macrophages_RPMI_None_4 up vs Macrophages_TPC1_None_4
IRON_UPTAKE_AND_TRANSPORT	http://www.broadinstitute.org/gsea/msigdb/cards/IRON_UPTAKE_AND_TRANSPORT	29	-0.283076	-0.848122	0.657013	0.89079	Macrophages_RPMI_None_4 down vs Macrophages_TPC1_None_4
OTHER_SEMAPHORIN_INTERACTIONS	http://www.broadinstitute.org/gsea/msigdb/cards/OTHER_SEMAPHORIN_INTERACTIONS	11	0.308138	0.867684	0.657297	1	Macrophages_RPMI_None_4 up vs Macrophages_TPC1_None_4
ION_CHANNEL_TRANSPORT	http://www.broadinstitute.org/gsea/msigdb/cards/ION_CHANNEL_TRANSPORT	21	-0.276326	-0.821348	0.657421	0.90396	Macrophages_RPMI_None_4 down vs Macrophages_TPC1_None_4
G2_M_DNA_DAMAGE_CHECKPOINT	http://www.broadinstitute.org/gsea/msigdb/cards/G2_M_DNA_DAMAGE_CHECKPOINT	7	-0.380898	-0.83397	0.657624	0.905406	Macrophages_RPMI_None_4 down vs Macrophages_TPC1_None_4
ANDROGEN_BIOSYNTHESIS	http://www.broadinstitute.org/gsea/msigdb/cards/ANDROGEN_BIOSYNTHESIS	2	0.570254	0.837784	0.659417	0.998735	Macrophages_RPMI_None_4 up vs Macrophages_TPC1_None_4
PROCESSIVE_SYNTHESIS_ON_THE_LAGGING_STRAND	http://www.broadinstitute.org/gsea/msigdb/cards/PROCESSIVE_SYNTHESIS_ON_THE_LAGGING_STRAND	15	0.323632	0.931273	0.659553	1	Macrophages_RPMI_None_4 up vs Macrophages_TPC1_None_4
TRIGLYCERIDE_BIOSYNTHESIS	http://www.broadinstitute.org/gsea/msigdb/cards/TRIGLYCERIDE_BIOSYNTHESIS	32	-0.305443	-0.924292	0.660989	0.87582	Macrophages_RPMI_None_4 down vs Macrophages_TPC1_None_4
DNA_STRAND_ELONGATION	http://www.broadinstitute.org/gsea/msigdb/cards/DNA_STRAND_ELONGATION	28	0.293874	0.895651	0.663551	1	Macrophages_RPMI_None_4 up vs Macrophages_TPC1_None_4
PYRIMIDINE_CATABOLISM	http://www.broadinstitute.org/gsea/msigdb/cards/PYRIMIDINE_CATABOLISM	6	0.476785	0.884488	0.664178	1	Macrophages_RPMI_None_4 up vs Macrophages_TPC1_None_4
BASE_FREE_SUGAR_PHOSPHATE_REMOVAL_VIA_THE_SINGLE_NUCLEOTIDE_REPLACEMENT_PATHWAY	http://www.broadinstitute.org/gsea/msigdb/cards/BASE_FREE_SUGAR_PHOSPHATE_REMOVAL_VIA_THE_SINGLE_NUCLEOTIDE_REPLACEMENT_PATHWAY	9	-0.328128	-0.820108	0.667068	0.89745	Macrophages_RPMI_None_4 down vs Macrophages_TPC1_None_4
SYNTHESIS_OF_PE	http://www.broadinstitute.org/gsea/msigdb/cards/SYNTHESIS_OF_PE	11	-0.298297	-0.871127	0.667272	0.896133	Macrophages_RPMI_None_4 down vs Macrophages_TPC1_None_4
ACTIVATION_OF_CHAPERONE_GENES_BY_XBP1S	http://www.broadinstitute.org/gsea/msigdb/cards/ACTIVATION_OF_CHAPERONE_GENES_BY_XBP1S	44	-0.256705	-0.817702	0.667464	0.895175	Macrophages_RPMI_None_4 down vs Macrophages_TPC1_None_4
ADP_SIGNALLING_THROUGH_P2RY12	http://www.broadinstitute.org/gsea/msigdb/cards/ADP_SIGNALLING_THROUGH_P2RY12	11	-0.345852	-0.887907	0.668332	0.894813	Macrophages_RPMI_None_4 down vs Macrophages_TPC1_None_4
NEGATIVE_REGULATION_OF_FGFR_SIGNALING	http://www.broadinstitute.org/gsea/msigdb/cards/NEGATIVE_REGULATION_OF_FGFR_SIGNALING	15	0.368453	0.85779	0.668404	1	Macrophages_RPMI_None_4 up vs Macrophages_TPC1_None_4
SIGNALING_BY_NOTCH	http://www.broadinstitute.org/gsea/msigdb/cards/SIGNALING_BY_NOTCH	84	0.219314	0.915848	0.668598	1	Macrophages_RPMI_None_4 up vs Macrophages_TPC1_None_4
SIGNALLING_BY_NGF	http://www.broadinstitute.org/gsea/msigdb/cards/SIGNALLING_BY_NGF	184	0.210113	0.898179	0.669228	1	Macrophages_RPMI_None_4 up vs Macrophages_TPC1_None_4
REGULATORY_RNA_PATHWAYS	http://www.broadinstitute.org/gsea/msigdb/cards/REGULATORY_RNA_PATHWAYS	21	0.279669	0.802856	0.67183	0.974429	Macrophages_RPMI_None_4 up vs Macrophages_TPC1_None_4
COSTIMULATION_BY_THE_CD28_FAMILY	http://www.broadinstitute.org/gsea/msigdb/cards/COSTIMULATION_BY_THE_CD28_FAMILY	60	0.244034	0.903572	0.678806	1	Macrophages_RPMI_None_4 up vs Macrophages_TPC1_None_4
DOWNSTREAM_SIGNALING_OF_ACTIVATED_FGFR	http://www.broadinstitute.org/gsea/msigdb/cards/DOWNSTREAM_SIGNALING_OF_ACTIVATED_FGFR	68	0.234924	0.875985	0.681391	1	Macrophages_RPMI_None_4 up vs Macrophages_TPC1_None_4
EXTRINSIC_PATHWAY_FOR_APOPTOSIS	http://www.broadinstitute.org/gsea/msigdb/cards/EXTRINSIC_PATHWAY_FOR_APOPTOSIS	12	0.307942	0.809632	0.681444	0.993569	Macrophages_RPMI_None_4 up vs Macrophages_TPC1_None_4
GABA_RECEPTOR_ACTIVATION	http://www.broadinstitute.org/gsea/msigdb/cards/GABA_RECEPTOR_ACTIVATION	21	-0.241924	-0.819845	0.683162	0.895124	Macrophages_RPMI_None_4 down vs Macrophages_TPC1_None_4
IL_2_SIGNALING	http://www.broadinstitute.org/gsea/msigdb/cards/IL_2_SIGNALING	34	0.233117	0.785056	0.683617	0.956007	Macrophages_RPMI_None_4 up vs Macrophages_TPC1_None_4
G_PROTEIN_ACTIVATION	http://www.broadinstitute.org/gsea/msigdb/cards/G_PROTEIN_ACTIVATION	12	-0.319967	-0.880895	0.686988	0.888752	Macrophages_RPMI_None_4 down vs Macrophages_TPC1_None_4
N_GLYCAN_ANTENNAE_ELONGATION	http://www.broadinstitute.org/gsea/msigdb/cards/N_GLYCAN_ANTENNAE_ELONGATION	10	-0.306972	-0.867873	0.689958	0.895477	Macrophages_RPMI_None_4 down vs Macrophages_TPC1_None_4
IRAK1_RECRUITS_IKK_COMPLEX	http://www.broadinstitute.org/gsea/msigdb/cards/IRAK1_RECRUITS_IKK_COMPLEX	10	0.363685	0.886957	0.690961	1	Macrophages_RPMI_None_4 up vs Macrophages_TPC1_None_4
INNATE_IMMUNE_SYSTEM	http://www.broadinstitute.org/gsea/msigdb/cards/INNATE_IMMUNE_SYSTEM	188	-0.193814	-0.885249	0.691971	0.889404	Macrophages_RPMI_None_4 down vs Macrophages_TPC1_None_4
INHIBITION_OF_INSULIN_SECRETION_BY_ADRENALINE_NORADRENALINE	http://www.broadinstitute.org/gsea/msigdb/cards/INHIBITION_OF_INSULIN_SECRETION_BY_ADRENALINE_NORADRENALINE	14	-0.279636	-0.861121	0.692198	0.895475	Macrophages_RPMI_None_4 down vs Macrophages_TPC1_None_4
DOPAMINE_NEUROTRANSMITTER_RELEASE_CYCLE	http://www.broadinstitute.org/gsea/msigdb/cards/DOPAMINE_NEUROTRANSMITTER_RELEASE_CYCLE	5	0.486734	0.874929	0.695722	1	Macrophages_RPMI_None_4 up vs Macrophages_TPC1_None_4
PYRIMIDINE_METABOLISM	http://www.broadinstitute.org/gsea/msigdb/cards/PYRIMIDINE_METABOLISM	18	0.300341	0.819087	0.695945	0.979796	Macrophages_RPMI_None_4 up vs Macrophages_TPC1_None_4
TCR_SIGNALING	http://www.broadinstitute.org/gsea/msigdb/cards/TCR_SIGNALING	51	0.244464	0.829942	0.697637	0.991638	Macrophages_RPMI_None_4 up vs Macrophages_TPC1_None_4
PYRUVATE_METABOLISM	http://www.broadinstitute.org/gsea/msigdb/cards/PYRUVATE_METABOLISM	17	-0.263844	-0.824085	0.700345	0.902004	Macrophages_RPMI_None_4 down vs Macrophages_TPC1_None_4
GABA_SYNTHESIS_RELEASE_REUPTAKE_AND_DEGRADATION	http://www.broadinstitute.org/gsea/msigdb/cards/GABA_SYNTHESIS_RELEASE_REUPTAKE_AND_DEGRADATION	9	0.310121	0.848718	0.701285	1	Macrophages_RPMI_None_4 up vs Macrophages_TPC1_None_4
CREATION_OF_C4_AND_C2_ACTIVATORS	http://www.broadinstitute.org/gsea/msigdb/cards/CREATION_OF_C4_AND_C2_ACTIVATORS	4	0.434622	0.803083	0.702935	0.978961	Macrophages_RPMI_None_4 up vs Macrophages_TPC1_None_4
IRAK2_MEDIATED_ACTIVATION_OF_TAK1_COMPLEX_UPON_TLR7_8_OR_9_STIMULATION	http://www.broadinstitute.org/gsea/msigdb/cards/IRAK2_MEDIATED_ACTIVATION_OF_TAK1_COMPLEX_UPON_TLR7_8_OR_9_STIMULATION	8	-0.357082	-0.788077	0.703704	0.916325	Macrophages_RPMI_None_4 down vs Macrophages_TPC1_None_4
KINESINS	http://www.broadinstitute.org/gsea/msigdb/cards/KINESINS	13	-0.304041	-0.85435	0.704322	0.900769	Macrophages_RPMI_None_4 down vs Macrophages_TPC1_None_4
DIGESTION_OF_DIETARY_CARBOHYDRATE	http://www.broadinstitute.org/gsea/msigdb/cards/DIGESTION_OF_DIETARY_CARBOHYDRATE	2	-0.555576	-0.908407	0.707268	0.892731	Macrophages_RPMI_None_4 down vs Macrophages_TPC1_None_4
DCC_MEDIATED_ATTRACTIVE_SIGNALING	http://www.broadinstitute.org/gsea/msigdb/cards/DCC_MEDIATED_ATTRACTIVE_SIGNALING	10	0.297448	0.795584	0.708367	0.95804	Macrophages_RPMI_None_4 up vs Macrophages_TPC1_None_4
MRNA_DECAY_BY_3_TO_5_EXORIBONUCLEASE	http://www.broadinstitute.org/gsea/msigdb/cards/MRNA_DECAY_BY_3_TO_5_EXORIBONUCLEASE	11	-0.410001	-0.908363	0.708399	0.889573	Macrophages_RPMI_None_4 down vs Macrophages_TPC1_None_4
THE_NLRP3_INFLAMMASOME	http://www.broadinstitute.org/gsea/msigdb/cards/THE_NLRP3_INFLAMMASOME	11	-0.316079	-0.7283	0.71132	0.927897	Macrophages_RPMI_None_4 down vs Macrophages_TPC1_None_4
ACYL_CHAIN_REMODELLING_OF_PC	http://www.broadinstitute.org/gsea/msigdb/cards/ACYL_CHAIN_REMODELLING_OF_PC	12	0.354637	0.741973	0.712396	0.961453	Macrophages_RPMI_None_4 up vs Macrophages_TPC1_None_4
3_UTR_MEDIATED_TRANSLATIONAL_REGULATION	http://www.broadinstitute.org/gsea/msigdb/cards/3_UTR_MEDIATED_TRANSLATIONAL_REGULATION	104	-0.336179	-0.850604	0.712421	0.898314	Macrophages_RPMI_None_4 down vs Macrophages_TPC1_None_4
ION_TRANSPORT_BY_P_TYPE_ATPASES	http://www.broadinstitute.org/gsea/msigdb/cards/ION_TRANSPORT_BY_P_TYPE_ATPASES	19	-0.286388	-0.81603	0.714516	0.895248	Macrophages_RPMI_None_4 down vs Macrophages_TPC1_None_4
GLYCEROPHOSPHOLIPID_BIOSYNTHESIS	http://www.broadinstitute.org/gsea/msigdb/cards/GLYCEROPHOSPHOLIPID_BIOSYNTHESIS	63	-0.258464	-0.850823	0.715293	0.900772	Macrophages_RPMI_None_4 down vs Macrophages_TPC1_None_4
SIGNALLING_TO_ERKS	http://www.broadinstitute.org/gsea/msigdb/cards/SIGNALLING_TO_ERKS	29	0.229046	0.846494	0.718268	1	Macrophages_RPMI_None_4 up vs Macrophages_TPC1_None_4
SIGNAL_AMPLIFICATION	http://www.broadinstitute.org/gsea/msigdb/cards/SIGNAL_AMPLIFICATION	19	-0.258916	-0.842727	0.720202	0.893687	Macrophages_RPMI_None_4 down vs Macrophages_TPC1_None_4
TRANSPORT_OF_GLUCOSE_AND_OTHER_SUGARS_BILE_SALTS_AND_ORGANIC_ACIDS_METAL_IONS_AND_AMINE_COMPOUNDS	http://www.broadinstitute.org/gsea/msigdb/cards/TRANSPORT_OF_GLUCOSE_AND_OTHER_SUGARS_BILE_SALTS_AND_ORGANIC_ACIDS_METAL_IONS_AND_AMINE_COMPOUNDS	41	-0.22397	-0.828575	0.7272	0.903088	Macrophages_RPMI_None_4 down vs Macrophages_TPC1_None_4
IL_3_5_AND_GM_CSF_SIGNALING	http://www.broadinstitute.org/gsea/msigdb/cards/IL_3_5_AND_GM_CSF_SIGNALING	37	0.259871	0.845621	0.727654	1	Macrophages_RPMI_None_4 up vs Macrophages_TPC1_None_4
NOTCH1_INTRACELLULAR_DOMAIN_REGULATES_TRANSCRIPTION	http://www.broadinstitute.org/gsea/msigdb/cards/NOTCH1_INTRACELLULAR_DOMAIN_REGULATES_TRANSCRIPTION	38	0.229165	0.829575	0.729714	0.986704	Macrophages_RPMI_None_4 up vs Macrophages_TPC1_None_4
CIRCADIAN_CLOCK	http://www.broadinstitute.org/gsea/msigdb/cards/CIRCADIAN_CLOCK	45	0.237976	0.795593	0.730371	0.962658	Macrophages_RPMI_None_4 up vs Macrophages_TPC1_None_4
AMINO_ACID_TRANSPORT_ACROSS_THE_PLASMA_MEMBRANE	http://www.broadinstitute.org/gsea/msigdb/cards/AMINO_ACID_TRANSPORT_ACROSS_THE_PLASMA_MEMBRANE	18	0.278225	0.849342	0.730932	1	Macrophages_RPMI_None_4 up vs Macrophages_TPC1_None_4
ARMS_MEDIATED_ACTIVATION	http://www.broadinstitute.org/gsea/msigdb/cards/ARMS_MEDIATED_ACTIVATION	14	-0.293547	-0.814935	0.73137	0.895017	Macrophages_RPMI_None_4 down vs Macrophages_TPC1_None_4
PHOSPHORYLATION_OF_CD3_AND_TCR_ZETA_CHAINS	http://www.broadinstitute.org/gsea/msigdb/cards/PHOSPHORYLATION_OF_CD3_AND_TCR_ZETA_CHAINS	15	0.343341	0.808608	0.733293	0.990018	Macrophages_RPMI_None_4 up vs Macrophages_TPC1_None_4
PROLONGED_ERK_ACTIVATION_EVENTS	http://www.broadinstitute.org/gsea/msigdb/cards/PROLONGED_ERK_ACTIVATION_EVENTS	16	0.28069	0.79606	0.7336	0.966498	Macrophages_RPMI_None_4 up vs Macrophages_TPC1_None_4
CYTOKINE_SIGNALING_IN_IMMUNE_SYSTEM	http://www.broadinstitute.org/gsea/msigdb/cards/CYTOKINE_SIGNALING_IN_IMMUNE_SYSTEM	227	-0.197824	-0.826281	0.738788	0.904061	Macrophages_RPMI_None_4 down vs Macrophages_TPC1_None_4
POST_CHAPERONIN_TUBULIN_FOLDING_PATHWAY	http://www.broadinstitute.org/gsea/msigdb/cards/POST_CHAPERONIN_TUBULIN_FOLDING_PATHWAY	13	0.326796	0.781496	0.739113	0.958119	Macrophages_RPMI_None_4 up vs Macrophages_TPC1_None_4
EGFR_DOWNREGULATION	http://www.broadinstitute.org/gsea/msigdb/cards/EGFR_DOWNREGULATION	20	-0.282781	-0.865821	0.739836	0.896136	Macrophages_RPMI_None_4 down vs Macrophages_TPC1_None_4
CA_DEPENDENT_EVENTS	http://www.broadinstitute.org/gsea/msigdb/cards/CA_DEPENDENT_EVENTS	22	-0.273392	-0.830405	0.740189	0.903031	Macrophages_RPMI_None_4 down vs Macrophages_TPC1_None_4
RNA_POL_II_TRANSCRIPTION_PRE_INITIATION_AND_PROMOTER_OPENING	http://www.broadinstitute.org/gsea/msigdb/cards/RNA_POL_II_TRANSCRIPTION_PRE_INITIATION_AND_PROMOTER_OPENING	40	-0.270547	-0.747862	0.743825	0.922992	Macrophages_RPMI_None_4 down vs Macrophages_TPC1_None_4
PD1_SIGNALING	http://www.broadinstitute.org/gsea/msigdb/cards/PD1_SIGNALING	16	0.330365	0.828153	0.744037	0.983935	Macrophages_RPMI_None_4 up vs Macrophages_TPC1_None_4
RESOLUTION_OF_AP_SITES_VIA_THE_SINGLE_NUCLEOTIDE_REPLACEMENT_PATHWAY	http://www.broadinstitute.org/gsea/msigdb/cards/RESOLUTION_OF_AP_SITES_VIA_THE_SINGLE_NUCLEOTIDE_REPLACEMENT_PATHWAY	11	0.29402	0.756641	0.744228	0.96332	Macrophages_RPMI_None_4 up vs Macrophages_TPC1_None_4
TRANSPORT_OF_VITAMINS_NUCLEOSIDES_AND_RELATED_MOLECULES	http://www.broadinstitute.org/gsea/msigdb/cards/TRANSPORT_OF_VITAMINS_NUCLEOSIDES_AND_RELATED_MOLECULES	20	-0.26359	-0.747109	0.74489	0.921279	Macrophages_RPMI_None_4 down vs Macrophages_TPC1_None_4
HIGHLY_CALCIUM_PERMEABLE_POSTSYNAPTIC_NICOTINIC_ACETYLCHOLINE_RECEPTORS	http://www.broadinstitute.org/gsea/msigdb/cards/HIGHLY_CALCIUM_PERMEABLE_POSTSYNAPTIC_NICOTINIC_ACETYLCHOLINE_RECEPTORS	2	-0.586056	-0.873775	0.747047	0.89413	Macrophages_RPMI_None_4 down vs Macrophages_TPC1_None_4
RNA_POL_I_TRANSCRIPTION	http://www.broadinstitute.org/gsea/msigdb/cards/RNA_POL_I_TRANSCRIPTION	46	0.247462	0.856971	0.74711	1	Macrophages_RPMI_None_4 up vs Macrophages_TPC1_None_4
THROMBOXANE_SIGNALLING_THROUGH_TP_RECEPTOR	http://www.broadinstitute.org/gsea/msigdb/cards/THROMBOXANE_SIGNALLING_THROUGH_TP_RECEPTOR	13	-0.290079	-0.84388	0.752318	0.895224	Macrophages_RPMI_None_4 down vs Macrophages_TPC1_None_4
TRAFFICKING_AND_PROCESSING_OF_ENDOSOMAL_TLR	http://www.broadinstitute.org/gsea/msigdb/cards/TRAFFICKING_AND_PROCESSING_OF_ENDOSOMAL_TLR	10	-0.340848	-0.720348	0.752381	0.922197	Macrophages_RPMI_None_4 down vs Macrophages_TPC1_None_4
APOPTOTIC_EXECUTION_PHASE	http://www.broadinstitute.org/gsea/msigdb/cards/APOPTOTIC_EXECUTION_PHASE	37	0.227922	0.77849	0.752451	0.958045	Macrophages_RPMI_None_4 up vs Macrophages_TPC1_None_4
INFLUENZA_VIRAL_RNA_TRANSCRIPTION_AND_REPLICATION	http://www.broadinstitute.org/gsea/msigdb/cards/INFLUENZA_VIRAL_RNA_TRANSCRIPTION_AND_REPLICATION	100	-0.309159	-0.794797	0.752769	0.91437	Macrophages_RPMI_None_4 down vs Macrophages_TPC1_None_4
SIGNALLING_TO_RAS	http://www.broadinstitute.org/gsea/msigdb/cards/SIGNALLING_TO_RAS	21	0.20266	0.77277	0.753064	0.9569	Macrophages_RPMI_None_4 up vs Macrophages_TPC1_None_4
ERK_MAPK_TARGETS	http://www.broadinstitute.org/gsea/msigdb/cards/ERK_MAPK_TARGETS	21	-0.273367	-0.791733	0.754976	0.916126	Macrophages_RPMI_None_4 down vs Macrophages_TPC1_None_4
NUCLEAR_EVENTS_KINASE_AND_TRANSCRIPTION_FACTOR_ACTIVATION	http://www.broadinstitute.org/gsea/msigdb/cards/NUCLEAR_EVENTS_KINASE_AND_TRANSCRIPTION_FACTOR_ACTIVATION	24	-0.25676	-0.786354	0.755268	0.913597	Macrophages_RPMI_None_4 down vs Macrophages_TPC1_None_4
PROSTACYCLIN_SIGNALLING_THROUGH_PROSTACYCLIN_RECEPTOR	http://www.broadinstitute.org/gsea/msigdb/cards/PROSTACYCLIN_SIGNALLING_THROUGH_PROSTACYCLIN_RECEPTOR	11	-0.323783	-0.789832	0.756957	0.916495	Macrophages_RPMI_None_4 down vs Macrophages_TPC1_None_4
RNA_POL_I_RNA_POL_III_AND_MITOCHONDRIAL_TRANSCRIPTION	http://www.broadinstitute.org/gsea/msigdb/cards/RNA_POL_I_RNA_POL_III_AND_MITOCHONDRIAL_TRANSCRIPTION	76	0.254275	0.880028	0.756975	1	Macrophages_RPMI_None_4 up vs Macrophages_TPC1_None_4
INSULIN_RECEPTOR_SIGNALLING_CASCADE	http://www.broadinstitute.org/gsea/msigdb/cards/INSULIN_RECEPTOR_SIGNALLING_CASCADE	58	-0.218002	-0.769661	0.757324	0.922039	Macrophages_RPMI_None_4 down vs Macrophages_TPC1_None_4
BILE_SALT_AND_ORGANIC_ANION_SLC_TRANSPORTERS	http://www.broadinstitute.org/gsea/msigdb/cards/BILE_SALT_AND_ORGANIC_ANION_SLC_TRANSPORTERS	4	0.399847	0.760225	0.75775	0.962392	Macrophages_RPMI_None_4 up vs Macrophages_TPC1_None_4
INFLAMMASOMES	http://www.broadinstitute.org/gsea/msigdb/cards/INFLAMMASOMES	15	-0.248067	-0.705597	0.758904	0.923886	Macrophages_RPMI_None_4 down vs Macrophages_TPC1_None_4
G_BETA_GAMMA_SIGNALLING_THROUGH_PI3KGAMMA	http://www.broadinstitute.org/gsea/msigdb/cards/G_BETA_GAMMA_SIGNALLING_THROUGH_PI3KGAMMA	17	0.275517	0.755753	0.7593	0.960227	Macrophages_RPMI_None_4 up vs Macrophages_TPC1_None_4
NOD1_2_SIGNALING_PATHWAY	http://www.broadinstitute.org/gsea/msigdb/cards/NOD1_2_SIGNALING_PATHWAY	29	-0.230869	-0.830659	0.763709	0.90559	Macrophages_RPMI_None_4 down vs Macrophages_TPC1_None_4
P130CAS_LINKAGE_TO_MAPK_SIGNALING_FOR_INTEGRINS	http://www.broadinstitute.org/gsea/msigdb/cards/P130CAS_LINKAGE_TO_MAPK_SIGNALING_FOR_INTEGRINS	11	-0.276361	-0.714307	0.767787	0.921844	Macrophages_RPMI_None_4 down vs Macrophages_TPC1_None_4
DOWNREGULATION_OF_SMAD2_3_SMAD4_TRANSCRIPTIONAL_ACTIVITY	http://www.broadinstitute.org/gsea/msigdb/cards/DOWNREGULATION_OF_SMAD2_3_SMAD4_TRANSCRIPTIONAL_ACTIVITY	19	-0.290281	-0.761752	0.768734	0.924554	Macrophages_RPMI_None_4 down vs Macrophages_TPC1_None_4
IL_RECEPTOR_SHC_SIGNALING	http://www.broadinstitute.org/gsea/msigdb/cards/IL_RECEPTOR_SHC_SIGNALING	21	0.245557	0.797234	0.772818	0.969469	Macrophages_RPMI_None_4 up vs Macrophages_TPC1_None_4
ABC_FAMILY_PROTEINS_MEDIATED_TRANSPORT	http://www.broadinstitute.org/gsea/msigdb/cards/ABC_FAMILY_PROTEINS_MEDIATED_TRANSPORT	20	0.27031	0.802283	0.774065	0.970962	Macrophages_RPMI_None_4 up vs Macrophages_TPC1_None_4
GABA_B_RECEPTOR_ACTIVATION	http://www.broadinstitute.org/gsea/msigdb/cards/GABA_B_RECEPTOR_ACTIVATION	19	-0.248613	-0.762654	0.775568	0.925916	Macrophages_RPMI_None_4 down vs Macrophages_TPC1_None_4
NEPHRIN_INTERACTIONS	http://www.broadinstitute.org/gsea/msigdb/cards/NEPHRIN_INTERACTIONS	15	0.280406	0.822134	0.775692	0.979598	Macrophages_RPMI_None_4 up vs Macrophages_TPC1_None_4
CLASS_A1_RHODOPSIN_LIKE_RECEPTORS	http://www.broadinstitute.org/gsea/msigdb/cards/CLASS_A1_RHODOPSIN_LIKE_RECEPTORS	92	0.214059	0.777282	0.776813	0.95519	Macrophages_RPMI_None_4 up vs Macrophages_TPC1_None_4
GLUCAGON_TYPE_LIGAND_RECEPTORS	http://www.broadinstitute.org/gsea/msigdb/cards/GLUCAGON_TYPE_LIGAND_RECEPTORS	11	-0.320046	-0.760973	0.778758	0.923424	Macrophages_RPMI_None_4 down vs Macrophages_TPC1_None_4
DOWNREGULATION_OF_ERBB2_ERBB3_SIGNALING	http://www.broadinstitute.org/gsea/msigdb/cards/DOWNREGULATION_OF_ERBB2_ERBB3_SIGNALING	8	0.302943	0.726401	0.783133	0.95523	Macrophages_RPMI_None_4 up vs Macrophages_TPC1_None_4
CYTOCHROME_P450_ARRANGED_BY_SUBSTRATE_TYPE	http://www.broadinstitute.org/gsea/msigdb/cards/CYTOCHROME_P450_ARRANGED_BY_SUBSTRATE_TYPE	11	-0.287887	-0.755652	0.7848	0.920177	Macrophages_RPMI_None_4 down vs Macrophages_TPC1_None_4
PEPTIDE_CHAIN_ELONGATION	http://www.broadinstitute.org/gsea/msigdb/cards/PEPTIDE_CHAIN_ELONGATION	84	-0.326434	-0.799455	0.786788	0.911909	Macrophages_RPMI_None_4 down vs Macrophages_TPC1_None_4
FORMATION_OF_RNA_POL_II_ELONGATION_COMPLEX_	http://www.broadinstitute.org/gsea/msigdb/cards/FORMATION_OF_RNA_POL_II_ELONGATION_COMPLEX_	39	0.283577	0.745686	0.788287	0.965264	Macrophages_RPMI_None_4 up vs Macrophages_TPC1_None_4
ACETYLCHOLINE_BINDING_AND_DOWNSTREAM_EVENTS	http://www.broadinstitute.org/gsea/msigdb/cards/ACETYLCHOLINE_BINDING_AND_DOWNSTREAM_EVENTS	3	-0.411201	-0.848782	0.788345	0.898241	Macrophages_RPMI_None_4 down vs Macrophages_TPC1_None_4
NGF_SIGNALLING_VIA_TRKA_FROM_THE_PLASMA_MEMBRANE	http://www.broadinstitute.org/gsea/msigdb/cards/NGF_SIGNALLING_VIA_TRKA_FROM_THE_PLASMA_MEMBRANE	116	0.196135	0.856471	0.78873	1	Macrophages_RPMI_None_4 up vs Macrophages_TPC1_None_4
AMINE_LIGAND_BINDING_RECEPTORS	http://www.broadinstitute.org/gsea/msigdb/cards/AMINE_LIGAND_BINDING_RECEPTORS	5	-0.382662	-0.764714	0.793048	0.925751	Macrophages_RPMI_None_4 down vs Macrophages_TPC1_None_4
DOWNSTREAM_SIGNALING_EVENTS_OF_B_CELL_RECEPTOR_BCR	http://www.broadinstitute.org/gsea/msigdb/cards/DOWNSTREAM_SIGNALING_EVENTS_OF_B_CELL_RECEPTOR_BCR	91	-0.231855	-0.674765	0.795064	0.933258	Macrophages_RPMI_None_4 down vs Macrophages_TPC1_None_4
REGULATION_OF_SIGNALING_BY_CBL	http://www.broadinstitute.org/gsea/msigdb/cards/REGULATION_OF_SIGNALING_BY_CBL	18	-0.288438	-0.797275	0.795069	0.912883	Macrophages_RPMI_None_4 down vs Macrophages_TPC1_None_4
METABOLISM_OF_PORPHYRINS	http://www.broadinstitute.org/gsea/msigdb/cards/METABOLISM_OF_PORPHYRINS	12	0.320198	0.804465	0.797843	0.981874	Macrophages_RPMI_None_4 up vs Macrophages_TPC1_None_4
CYCLIN_A_B1_ASSOCIATED_EVENTS_DURING_G2_M_TRANSITION	http://www.broadinstitute.org/gsea/msigdb/cards/CYCLIN_A_B1_ASSOCIATED_EVENTS_DURING_G2_M_TRANSITION	11	-0.284101	-0.782463	0.801062	0.91651	Macrophages_RPMI_None_4 down vs Macrophages_TPC1_None_4
RNA_POL_III_CHAIN_ELONGATION	http://www.broadinstitute.org/gsea/msigdb/cards/RNA_POL_III_CHAIN_ELONGATION	16	0.354423	0.804694	0.802669	0.98637	Macrophages_RPMI_None_4 up vs Macrophages_TPC1_None_4
MITOTIC_G2_G2_M_PHASES	http://www.broadinstitute.org/gsea/msigdb/cards/MITOTIC_G2_G2_M_PHASES	71	0.195131	0.833343	0.804206	1	Macrophages_RPMI_None_4 up vs Macrophages_TPC1_None_4
CD28_DEPENDENT_PI3K_AKT_SIGNALING	http://www.broadinstitute.org/gsea/msigdb/cards/CD28_DEPENDENT_PI3K_AKT_SIGNALING	21	0.235333	0.769998	0.806006	0.956444	Macrophages_RPMI_None_4 up vs Macrophages_TPC1_None_4
ENDOGENOUS_STEROLS	http://www.broadinstitute.org/gsea/msigdb/cards/ENDOGENOUS_STEROLS	4	-0.416657	-0.748964	0.80699	0.923938	Macrophages_RPMI_None_4 down vs Macrophages_TPC1_None_4
GLYCOSAMINOGLYCAN_METABOLISM	http://www.broadinstitute.org/gsea/msigdb/cards/GLYCOSAMINOGLYCAN_METABOLISM	66	-0.225259	-0.778945	0.807296	0.91664	Macrophages_RPMI_None_4 down vs Macrophages_TPC1_None_4
PI3K_CASCADE	http://www.broadinstitute.org/gsea/msigdb/cards/PI3K_CASCADE	45	-0.220618	-0.759257	0.808105	0.920812	Macrophages_RPMI_None_4 down vs Macrophages_TPC1_None_4
ACYL_CHAIN_REMODELLING_OF_PI	http://www.broadinstitute.org/gsea/msigdb/cards/ACYL_CHAIN_REMODELLING_OF_PI	6	0.378688	0.722572	0.810644	0.956289	Macrophages_RPMI_None_4 up vs Macrophages_TPC1_None_4
STRIATED_MUSCLE_CONTRACTION	http://www.broadinstitute.org/gsea/msigdb/cards/STRIATED_MUSCLE_CONTRACTION	10	-0.283708	-0.690876	0.811658	0.93252	Macrophages_RPMI_None_4 down vs Macrophages_TPC1_None_4
REGULATION_OF_WATER_BALANCE_BY_RENAL_AQUAPORINS	http://www.broadinstitute.org/gsea/msigdb/cards/REGULATION_OF_WATER_BALANCE_BY_RENAL_AQUAPORINS	24	-0.237617	-0.692365	0.811877	0.932823	Macrophages_RPMI_None_4 down vs Macrophages_TPC1_None_4
PASSIVE_TRANSPORT_BY_AQUAPORINS	http://www.broadinstitute.org/gsea/msigdb/cards/PASSIVE_TRANSPORT_BY_AQUAPORINS	2	-0.446656	-0.683737	0.81194	0.930037	Macrophages_RPMI_None_4 down vs Macrophages_TPC1_None_4
AQUAPORIN_MEDIATED_TRANSPORT	http://www.broadinstitute.org/gsea/msigdb/cards/AQUAPORIN_MEDIATED_TRANSPORT	25	-0.223063	-0.646621	0.813149	0.939725	Macrophages_RPMI_None_4 down vs Macrophages_TPC1_None_4
PI3K_AKT_ACTIVATION	http://www.broadinstitute.org/gsea/msigdb/cards/PI3K_AKT_ACTIVATION	34	0.246577	0.785072	0.814516	0.960542	Macrophages_RPMI_None_4 up vs Macrophages_TPC1_None_4
SIGNALING_BY_FGFR_IN_DISEASE	http://www.broadinstitute.org/gsea/msigdb/cards/SIGNALING_BY_FGFR_IN_DISEASE	92	0.210135	0.797422	0.817709	0.973813	Macrophages_RPMI_None_4 up vs Macrophages_TPC1_None_4
G_ALPHA_Z_SIGNALLING_EVENTS	http://www.broadinstitute.org/gsea/msigdb/cards/G_ALPHA_Z_SIGNALLING_EVENTS	25	-0.238521	-0.760656	0.81809	0.921282	Macrophages_RPMI_None_4 down vs Macrophages_TPC1_None_4
PLATELET_CALCIUM_HOMEOSTASIS	http://www.broadinstitute.org/gsea/msigdb/cards/PLATELET_CALCIUM_HOMEOSTASIS	8	0.308619	0.83177	0.819095	0.998625	Macrophages_RPMI_None_4 up vs Macrophages_TPC1_None_4
NEURONAL_SYSTEM	http://www.broadinstitute.org/gsea/msigdb/cards/NEURONAL_SYSTEM	126	0.188639	0.827775	0.824915	0.97937	Macrophages_RPMI_None_4 up vs Macrophages_TPC1_None_4
PROLACTIN_RECEPTOR_SIGNALING	http://www.broadinstitute.org/gsea/msigdb/cards/PROLACTIN_RECEPTOR_SIGNALING	9	0.294363	0.699648	0.826773	0.945144	Macrophages_RPMI_None_4 up vs Macrophages_TPC1_None_4
NUCLEOTIDE_EXCISION_REPAIR	http://www.broadinstitute.org/gsea/msigdb/cards/NUCLEOTIDE_EXCISION_REPAIR	49	-0.21154	-0.759076	0.826908	0.918332	Macrophages_RPMI_None_4 down vs Macrophages_TPC1_None_4
RECYCLING_PATHWAY_OF_L1	http://www.broadinstitute.org/gsea/msigdb/cards/RECYCLING_PATHWAY_OF_L1	22	0.260721	0.792589	0.827397	0.958431	Macrophages_RPMI_None_4 up vs Macrophages_TPC1_None_4
PHASE1_FUNCTIONALIZATION_OF_COMPOUNDS	http://www.broadinstitute.org/gsea/msigdb/cards/PHASE1_FUNCTIONALIZATION_OF_COMPOUNDS	20	-0.221013	-0.734708	0.827825	0.925658	Macrophages_RPMI_None_4 down vs Macrophages_TPC1_None_4
SYNTHESIS_OF_BILE_ACIDS_AND_BILE_SALTS_VIA_7ALPHA_HYDROXYCHOLESTEROL	http://www.broadinstitute.org/gsea/msigdb/cards/SYNTHESIS_OF_BILE_ACIDS_AND_BILE_SALTS_VIA_7ALPHA_HYDROXYCHOLESTEROL	7	0.29583	0.674657	0.827887	0.955704	Macrophages_RPMI_None_4 up vs Macrophages_TPC1_None_4
SYNTHESIS_OF_BILE_ACIDS_AND_BILE_SALTS	http://www.broadinstitute.org/gsea/msigdb/cards/SYNTHESIS_OF_BILE_ACIDS_AND_BILE_SALTS	7	0.29583	0.674657	0.827887	0.955704	Macrophages_RPMI_None_4 up vs Macrophages_TPC1_None_4
TRANSCRIPTION	http://www.broadinstitute.org/gsea/msigdb/cards/TRANSCRIPTION	157	-0.223414	-0.742273	0.82801	0.924561	Macrophages_RPMI_None_4 down vs Macrophages_TPC1_None_4
SYNTHESIS_OF_PA	http://www.broadinstitute.org/gsea/msigdb/cards/SYNTHESIS_OF_PA	17	-0.295612	-0.684883	0.828166	0.9336	Macrophages_RPMI_None_4 down vs Macrophages_TPC1_None_4
ENDOSOMAL_SORTING_COMPLEX_REQUIRED_FOR_TRANSPORT_ESCRT	http://www.broadinstitute.org/gsea/msigdb/cards/ENDOSOMAL_SORTING_COMPLEX_REQUIRED_FOR_TRANSPORT_ESCRT	24	0.302242	0.720138	0.830502	0.955149	Macrophages_RPMI_None_4 up vs Macrophages_TPC1_None_4
LAGGING_STRAND_SYNTHESIS	http://www.broadinstitute.org/gsea/msigdb/cards/LAGGING_STRAND_SYNTHESIS	19	0.285217	0.841816	0.832467	1	Macrophages_RPMI_None_4 up vs Macrophages_TPC1_None_4
NONSENSE_MEDIATED_DECAY_ENHANCED_BY_THE_EXON_JUNCTION_COMPLEX	http://www.broadinstitute.org/gsea/msigdb/cards/NONSENSE_MEDIATED_DECAY_ENHANCED_BY_THE_EXON_JUNCTION_COMPLEX	105	-0.334342	-0.824781	0.834454	0.903383	Macrophages_RPMI_None_4 down vs Macrophages_TPC1_None_4
APOPTOTIC_CLEAVAGE_OF_CELL_ADHESION_PROTEINS	http://www.broadinstitute.org/gsea/msigdb/cards/APOPTOTIC_CLEAVAGE_OF_CELL_ADHESION_PROTEINS	5	-0.310358	-0.657139	0.837027	0.937496	Macrophages_RPMI_None_4 down vs Macrophages_TPC1_None_4
CHYLOMICRON_MEDIATED_LIPID_TRANSPORT	http://www.broadinstitute.org/gsea/msigdb/cards/CHYLOMICRON_MEDIATED_LIPID_TRANSPORT	9	0.298419	0.636189	0.838223	0.95573	Macrophages_RPMI_None_4 up vs Macrophages_TPC1_None_4
GRB2_EVENTS_IN_ERBB2_SIGNALING	http://www.broadinstitute.org/gsea/msigdb/cards/GRB2_EVENTS_IN_ERBB2_SIGNALING	15	-0.242422	-0.716195	0.839506	0.921806	Macrophages_RPMI_None_4 down vs Macrophages_TPC1_None_4
ACTIVATION_OF_NMDA_RECEPTOR_UPON_GLUTAMATE_BINDING_AND_POSTSYNAPTIC_EVENTS	http://www.broadinstitute.org/gsea/msigdb/cards/ACTIVATION_OF_NMDA_RECEPTOR_UPON_GLUTAMATE_BINDING_AND_POSTSYNAPTIC_EVENTS	22	-0.280765	-0.771892	0.843482	0.920648	Macrophages_RPMI_None_4 down vs Macrophages_TPC1_None_4
POST_NMDA_RECEPTOR_ACTIVATION_EVENTS	http://www.broadinstitute.org/gsea/msigdb/cards/POST_NMDA_RECEPTOR_ACTIVATION_EVENTS	22	-0.280765	-0.771892	0.843482	0.920648	Macrophages_RPMI_None_4 down vs Macrophages_TPC1_None_4
TIGHT_JUNCTION_INTERACTIONS	http://www.broadinstitute.org/gsea/msigdb/cards/TIGHT_JUNCTION_INTERACTIONS	10	-0.316776	-0.730752	0.843936	0.927048	Macrophages_RPMI_None_4 down vs Macrophages_TPC1_None_4
P38MAPK_EVENTS	http://www.broadinstitute.org/gsea/msigdb/cards/P38MAPK_EVENTS	12	0.247166	0.713686	0.84452	0.949928	Macrophages_RPMI_None_4 up vs Macrophages_TPC1_None_4
G_ALPHA_I_SIGNALLING_EVENTS	http://www.broadinstitute.org/gsea/msigdb/cards/G_ALPHA_I_SIGNALLING_EVENTS	73	0.189421	0.716663	0.847125	0.950675	Macrophages_RPMI_None_4 up vs Macrophages_TPC1_None_4
PPARA_ACTIVATES_GENE_EXPRESSION	http://www.broadinstitute.org/gsea/msigdb/cards/PPARA_ACTIVATES_GENE_EXPRESSION	81	-0.198552	-0.787013	0.84797	0.915389	Macrophages_RPMI_None_4 down vs Macrophages_TPC1_None_4
GLUCAGON_SIGNALING_IN_METABOLIC_REGULATION	http://www.broadinstitute.org/gsea/msigdb/cards/GLUCAGON_SIGNALING_IN_METABOLIC_REGULATION	19	-0.238508	-0.673889	0.84988	0.931845	Macrophages_RPMI_None_4 down vs Macrophages_TPC1_None_4
MRNA_SPLICING	http://www.broadinstitute.org/gsea/msigdb/cards/MRNA_SPLICING	104	-0.248147	-0.685888	0.850841	0.93488	Macrophages_RPMI_None_4 down vs Macrophages_TPC1_None_4
MICRORNA_MIRNA_BIOGENESIS	http://www.broadinstitute.org/gsea/msigdb/cards/MICRORNA_MIRNA_BIOGENESIS	18	0.265194	0.65831	0.852333	0.960054	Macrophages_RPMI_None_4 up vs Macrophages_TPC1_None_4
APOPTOTIC_CLEAVAGE_OF_CELLULAR_PROTEINS	http://www.broadinstitute.org/gsea/msigdb/cards/APOPTOTIC_CLEAVAGE_OF_CELLULAR_PROTEINS	27	-0.209187	-0.726422	0.85265	0.925134	Macrophages_RPMI_None_4 down vs Macrophages_TPC1_None_4
MTORC1_MEDIATED_SIGNALLING	http://www.broadinstitute.org/gsea/msigdb/cards/MTORC1_MEDIATED_SIGNALLING	11	-0.254781	-0.719148	0.85568	0.921327	Macrophages_RPMI_None_4 down vs Macrophages_TPC1_None_4
CHEMOKINE_RECEPTORS_BIND_CHEMOKINES	http://www.broadinstitute.org/gsea/msigdb/cards/CHEMOKINE_RECEPTORS_BIND_CHEMOKINES	30	0.263785	0.688557	0.856047	0.953379	Macrophages_RPMI_None_4 up vs Macrophages_TPC1_None_4
G1_S_SPECIFIC_TRANSCRIPTION	http://www.broadinstitute.org/gsea/msigdb/cards/G1_S_SPECIFIC_TRANSCRIPTION	13	-0.241191	-0.666098	0.857114	0.934809	Macrophages_RPMI_None_4 down vs Macrophages_TPC1_None_4
DOWNSTREAM_TCR_SIGNALING	http://www.broadinstitute.org/gsea/msigdb/cards/DOWNSTREAM_TCR_SIGNALING	34	0.238588	0.731663	0.857371	0.956672	Macrophages_RPMI_None_4 up vs Macrophages_TPC1_None_4
EXTENSION_OF_TELOMERES	http://www.broadinstitute.org/gsea/msigdb/cards/EXTENSION_OF_TELOMERES	26	0.259376	0.804772	0.858556	0.991246	Macrophages_RPMI_None_4 up vs Macrophages_TPC1_None_4
LOSS_OF_NLP_FROM_MITOTIC_CENTROSOMES	http://www.broadinstitute.org/gsea/msigdb/cards/LOSS_OF_NLP_FROM_MITOTIC_CENTROSOMES	52	-0.195748	-0.739199	0.859144	0.922535	Macrophages_RPMI_None_4 down vs Macrophages_TPC1_None_4
RNA_POL_II_PRE_TRANSCRIPTION_EVENTS	http://www.broadinstitute.org/gsea/msigdb/cards/RNA_POL_II_PRE_TRANSCRIPTION_EVENTS	55	-0.225702	-0.639785	0.863491	0.935863	Macrophages_RPMI_None_4 down vs Macrophages_TPC1_None_4
IL1_SIGNALING	http://www.broadinstitute.org/gsea/msigdb/cards/IL1_SIGNALING	39	0.200321	0.710241	0.863718	0.946381	Macrophages_RPMI_None_4 up vs Macrophages_TPC1_None_4
UNWINDING_OF_DNA	http://www.broadinstitute.org/gsea/msigdb/cards/UNWINDING_OF_DNA	9	0.322451	0.716727	0.863927	0.954646	Macrophages_RPMI_None_4 up vs Macrophages_TPC1_None_4
SIGNAL_TRANSDUCTION_BY_L1	http://www.broadinstitute.org/gsea/msigdb/cards/SIGNAL_TRANSDUCTION_BY_L1	29	0.205153	0.628419	0.864407	0.95023	Macrophages_RPMI_None_4 up vs Macrophages_TPC1_None_4
SHC1_EVENTS_IN_ERBB4_SIGNALING	http://www.broadinstitute.org/gsea/msigdb/cards/SHC1_EVENTS_IN_ERBB4_SIGNALING	15	-0.244496	-0.70853	0.865645	0.923627	Macrophages_RPMI_None_4 down vs Macrophages_TPC1_None_4
SHC1_EVENTS_IN_EGFR_SIGNALING	http://www.broadinstitute.org/gsea/msigdb/cards/SHC1_EVENTS_IN_EGFR_SIGNALING	12	-0.258585	-0.720591	0.865764	0.924509	Macrophages_RPMI_None_4 down vs Macrophages_TPC1_None_4
SHC_MEDIATED_SIGNALLING	http://www.broadinstitute.org/gsea/msigdb/cards/SHC_MEDIATED_SIGNALLING	12	-0.258585	-0.720591	0.865764	0.924509	Macrophages_RPMI_None_4 down vs Macrophages_TPC1_None_4
ADP_SIGNALLING_THROUGH_P2RY1	http://www.broadinstitute.org/gsea/msigdb/cards/ADP_SIGNALLING_THROUGH_P2RY1	16	-0.25626	-0.749466	0.866386	0.925973	Macrophages_RPMI_None_4 down vs Macrophages_TPC1_None_4
G_BETA_GAMMA_SIGNALLING_THROUGH_PLC_BETA	http://www.broadinstitute.org/gsea/msigdb/cards/G_BETA_GAMMA_SIGNALLING_THROUGH_PLC_BETA	12	-0.25484	-0.637563	0.868846	0.932483	Macrophages_RPMI_None_4 down vs Macrophages_TPC1_None_4
SIGNALLING_TO_P38_VIA_RIT_AND_RIN	http://www.broadinstitute.org/gsea/msigdb/cards/SIGNALLING_TO_P38_VIA_RIT_AND_RIN	11	0.287366	0.737247	0.87148	0.959064	Macrophages_RPMI_None_4 up vs Macrophages_TPC1_None_4
NEGATIVE_REGULATION_OF_THE_PI3K_AKT_NETWORK	http://www.broadinstitute.org/gsea/msigdb/cards/NEGATIVE_REGULATION_OF_THE_PI3K_AKT_NETWORK	7	0.280546	0.687552	0.872153	0.95048	Macrophages_RPMI_None_4 up vs Macrophages_TPC1_None_4
SHC_MEDIATED_CASCADE	http://www.broadinstitute.org/gsea/msigdb/cards/SHC_MEDIATED_CASCADE	7	-0.294997	-0.656725	0.872425	0.935624	Macrophages_RPMI_None_4 down vs Macrophages_TPC1_None_4
FORMATION_OF_THE_HIV1_EARLY_ELONGATION_COMPLEX	http://www.broadinstitute.org/gsea/msigdb/cards/FORMATION_OF_THE_HIV1_EARLY_ELONGATION_COMPLEX	29	0.269902	0.669675	0.874725	0.957235	Macrophages_RPMI_None_4 up vs Macrophages_TPC1_None_4
AMINO_ACID_AND_OLIGOPEPTIDE_SLC_TRANSPORTERS	http://www.broadinstitute.org/gsea/msigdb/cards/AMINO_ACID_AND_OLIGOPEPTIDE_SLC_TRANSPORTERS	25	0.217242	0.740906	0.875326	0.958541	Macrophages_RPMI_None_4 up vs Macrophages_TPC1_None_4
MAP_KINASE_ACTIVATION_IN_TLR_CASCADE	http://www.broadinstitute.org/gsea/msigdb/cards/MAP_KINASE_ACTIVATION_IN_TLR_CASCADE	47	0.207144	0.7857	0.878078	0.964255	Macrophages_RPMI_None_4 up vs Macrophages_TPC1_None_4
NEGATIVE_REGULATORS_OF_RIG_I_MDA5_SIGNALING	http://www.broadinstitute.org/gsea/msigdb/cards/NEGATIVE_REGULATORS_OF_RIG_I_MDA5_SIGNALING	30	0.221716	0.726897	0.879489	0.958701	Macrophages_RPMI_None_4 up vs Macrophages_TPC1_None_4
PKA_MEDIATED_PHOSPHORYLATION_OF_CREB	http://www.broadinstitute.org/gsea/msigdb/cards/PKA_MEDIATED_PHOSPHORYLATION_OF_CREB	12	0.283773	0.734273	0.88	0.957856	Macrophages_RPMI_None_4 up vs Macrophages_TPC1_None_4
RAF_MAP_KINASE_CASCADE	http://www.broadinstitute.org/gsea/msigdb/cards/RAF_MAP_KINASE_CASCADE	9	-0.294349	-0.781388	0.880816	0.915941	Macrophages_RPMI_None_4 down vs Macrophages_TPC1_None_4
TIE2_SIGNALING	http://www.broadinstitute.org/gsea/msigdb/cards/TIE2_SIGNALING	12	-0.267136	-0.646027	0.881847	0.937697	Macrophages_RPMI_None_4 down vs Macrophages_TPC1_None_4
REGULATION_OF_IFNG_SIGNALING	http://www.broadinstitute.org/gsea/msigdb/cards/REGULATION_OF_IFNG_SIGNALING	12	0.253107	0.713266	0.882886	0.946333	Macrophages_RPMI_None_4 up vs Macrophages_TPC1_None_4
RECEPTOR_LIGAND_BINDING_INITIATES_THE_SECOND_PROTEOLYTIC_CLEAVAGE_OF_NOTCH_RECEPTOR	http://www.broadinstitute.org/gsea/msigdb/cards/RECEPTOR_LIGAND_BINDING_INITIATES_THE_SECOND_PROTEOLYTIC_CLEAVAGE_OF_NOTCH_RECEPTOR	9	-0.263909	-0.72291	0.883212	0.926554	Macrophages_RPMI_None_4 down vs Macrophages_TPC1_None_4
RNA_POL_III_TRANSCRIPTION_TERMINATION	http://www.broadinstitute.org/gsea/msigdb/cards/RNA_POL_III_TRANSCRIPTION_TERMINATION	17	0.298658	0.705039	0.883947	0.943632	Macrophages_RPMI_None_4 up vs Macrophages_TPC1_None_4
TRANSCRIPTION_COUPLED_NER_TC_NER	http://www.broadinstitute.org/gsea/msigdb/cards/TRANSCRIPTION_COUPLED_NER_TC_NER	44	0.214422	0.754989	0.887555	0.956936	Macrophages_RPMI_None_4 up vs Macrophages_TPC1_None_4
MRNA_SPLICING_MINOR_PATHWAY	http://www.broadinstitute.org/gsea/msigdb/cards/MRNA_SPLICING_MINOR_PATHWAY	40	0.244785	0.582688	0.889023	0.966132	Macrophages_RPMI_None_4 up vs Macrophages_TPC1_None_4
SYNTHESIS_OF_PIPS_AT_THE_GOLGI_MEMBRANE	http://www.broadinstitute.org/gsea/msigdb/cards/SYNTHESIS_OF_PIPS_AT_THE_GOLGI_MEMBRANE	15	-0.240752	-0.611355	0.894403	0.941262	Macrophages_RPMI_None_4 down vs Macrophages_TPC1_None_4
LIPOPROTEIN_METABOLISM	http://www.broadinstitute.org/gsea/msigdb/cards/LIPOPROTEIN_METABOLISM	17	0.268882	0.647456	0.897005	0.962068	Macrophages_RPMI_None_4 up vs Macrophages_TPC1_None_4
DEPOSITION_OF_NEW_CENPA_CONTAINING_NUCLEOSOMES_AT_THE_CENTROMERE	http://www.broadinstitute.org/gsea/msigdb/cards/DEPOSITION_OF_NEW_CENPA_CONTAINING_NUCLEOSOMES_AT_THE_CENTROMERE	31	0.228655	0.830386	0.898016	0.995637	Macrophages_RPMI_None_4 up vs Macrophages_TPC1_None_4
BMAL1_CLOCK_NPAS2_ACTIVATES_CIRCADIAN_EXPRESSION	http://www.broadinstitute.org/gsea/msigdb/cards/BMAL1_CLOCK_NPAS2_ACTIVATES_CIRCADIAN_EXPRESSION	30	0.241696	0.767125	0.900679	0.956566	Macrophages_RPMI_None_4 up vs Macrophages_TPC1_None_4
HDL_MEDIATED_LIPID_TRANSPORT	http://www.broadinstitute.org/gsea/msigdb/cards/HDL_MEDIATED_LIPID_TRANSPORT	10	0.280184	0.647291	0.901849	0.958394	Macrophages_RPMI_None_4 up vs Macrophages_TPC1_None_4
NUCLEOTIDE_BINDING_DOMAIN_LEUCINE_RICH_REPEAT_CONTAINING_RECEPTOR_NLR_SIGNALING_PATHWAYS	http://www.broadinstitute.org/gsea/msigdb/cards/NUCLEOTIDE_BINDING_DOMAIN_LEUCINE_RICH_REPEAT_CONTAINING_RECEPTOR_NLR_SIGNALING_PATHWAYS	43	-0.204637	-0.741379	0.902692	0.922878	Macrophages_RPMI_None_4 down vs Macrophages_TPC1_None_4
SIGNALING_BY_FGFR1_MUTANTS	http://www.broadinstitute.org/gsea/msigdb/cards/SIGNALING_BY_FGFR1_MUTANTS	19	-0.219411	-0.557048	0.904897	0.961754	Macrophages_RPMI_None_4 down vs Macrophages_TPC1_None_4
FORMATION_OF_TRANSCRIPTION_COUPLED_NER_TC_NER_REPAIR_COMPLEX	http://www.broadinstitute.org/gsea/msigdb/cards/FORMATION_OF_TRANSCRIPTION_COUPLED_NER_TC_NER_REPAIR_COMPLEX	29	-0.222017	-0.683941	0.906405	0.932412	Macrophages_RPMI_None_4 down vs Macrophages_TPC1_None_4
MRNA_CAPPING	http://www.broadinstitute.org/gsea/msigdb/cards/MRNA_CAPPING	29	-0.252329	-0.629643	0.907334	0.931641	Macrophages_RPMI_None_4 down vs Macrophages_TPC1_None_4
SIGNALING_BY_CONSTITUTIVELY_ACTIVE_EGFR	http://www.broadinstitute.org/gsea/msigdb/cards/SIGNALING_BY_CONSTITUTIVELY_ACTIVE_EGFR	15	0.225637	0.622278	0.907514	0.950869	Macrophages_RPMI_None_4 up vs Macrophages_TPC1_None_4
PLC_BETA_MEDIATED_EVENTS	http://www.broadinstitute.org/gsea/msigdb/cards/PLC_BETA_MEDIATED_EVENTS	30	0.217202	0.707048	0.908607	0.945275	Macrophages_RPMI_None_4 up vs Macrophages_TPC1_None_4
COPI_MEDIATED_TRANSPORT	http://www.broadinstitute.org/gsea/msigdb/cards/COPI_MEDIATED_TRANSPORT	9	0.318967	0.742025	0.911433	0.965634	Macrophages_RPMI_None_4 up vs Macrophages_TPC1_None_4
PEPTIDE_LIGAND_BINDING_RECEPTORS	http://www.broadinstitute.org/gsea/msigdb/cards/PEPTIDE_LIGAND_BINDING_RECEPTORS	50	0.21942	0.652223	0.913341	0.961838	Macrophages_RPMI_None_4 up vs Macrophages_TPC1_None_4
SIGNALING_BY_ERBB4	http://www.broadinstitute.org/gsea/msigdb/cards/SIGNALING_BY_ERBB4	69	-0.187235	-0.657722	0.913568	0.939529	Macrophages_RPMI_None_4 down vs Macrophages_TPC1_None_4
DAG_AND_IP3_SIGNALING	http://www.broadinstitute.org/gsea/msigdb/cards/DAG_AND_IP3_SIGNALING	24	0.219836	0.664575	0.914513	0.958179	Macrophages_RPMI_None_4 up vs Macrophages_TPC1_None_4
ACTIVATION_OF_THE_AP1_FAMILY_OF_TRANSCRIPTION_FACTORS	http://www.broadinstitute.org/gsea/msigdb/cards/ACTIVATION_OF_THE_AP1_FAMILY_OF_TRANSCRIPTION_FACTORS	9	-0.208403	-0.651311	0.917192	0.937751	Macrophages_RPMI_None_4 down vs Macrophages_TPC1_None_4
PLATELET_HOMEOSTASIS	http://www.broadinstitute.org/gsea/msigdb/cards/PLATELET_HOMEOSTASIS	42	-0.203015	-0.712958	0.918621	0.921043	Macrophages_RPMI_None_4 down vs Macrophages_TPC1_None_4
ETHANOL_OXIDATION	http://www.broadinstitute.org/gsea/msigdb/cards/ETHANOL_OXIDATION	4	0.339363	0.556511	0.919329	0.96711	Macrophages_RPMI_None_4 up vs Macrophages_TPC1_None_4
INITIAL_TRIGGERING_OF_COMPLEMENT	http://www.broadinstitute.org/gsea/msigdb/cards/INITIAL_TRIGGERING_OF_COMPLEMENT	9	0.28561	0.64193	0.925187	0.955325	Macrophages_RPMI_None_4 up vs Macrophages_TPC1_None_4
SIGNALING_BY_FGFR1_FUSION_MUTANTS	http://www.broadinstitute.org/gsea/msigdb/cards/SIGNALING_BY_FGFR1_FUSION_MUTANTS	18	-0.241515	-0.574391	0.927519	0.955911	Macrophages_RPMI_None_4 down vs Macrophages_TPC1_None_4
NFKB_ACTIVATION_THROUGH_FADD_RIP1_PATHWAY_MEDIATED_BY_CASPASE_8_AND10	http://www.broadinstitute.org/gsea/msigdb/cards/NFKB_ACTIVATION_THROUGH_FADD_RIP1_PATHWAY_MEDIATED_BY_CASPASE_8_AND10	12	-0.219371	-0.631194	0.930592	0.933018	Macrophages_RPMI_None_4 down vs Macrophages_TPC1_None_4
PHOSPHOLIPASE_C_MEDIATED_CASCADE	http://www.broadinstitute.org/gsea/msigdb/cards/PHOSPHOLIPASE_C_MEDIATED_CASCADE	25	0.211219	0.63338	0.936005	0.954156	Macrophages_RPMI_None_4 up vs Macrophages_TPC1_None_4
SIGNALING_BY_FGFR_MUTANTS	http://www.broadinstitute.org/gsea/msigdb/cards/SIGNALING_BY_FGFR_MUTANTS	25	-0.221141	-0.584441	0.938907	0.953498	Macrophages_RPMI_None_4 down vs Macrophages_TPC1_None_4
GLUTATHIONE_CONJUGATION	http://www.broadinstitute.org/gsea/msigdb/cards/GLUTATHIONE_CONJUGATION	15	0.241729	0.562374	0.941625	0.968698	Macrophages_RPMI_None_4 up vs Macrophages_TPC1_None_4
COMPLEMENT_CASCADE	http://www.broadinstitute.org/gsea/msigdb/cards/COMPLEMENT_CASCADE	14	-0.222094	-0.67629	0.943196	0.934285	Macrophages_RPMI_None_4 down vs Macrophages_TPC1_None_4
LIGAND_GATED_ION_CHANNEL_TRANSPORT	http://www.broadinstitute.org/gsea/msigdb/cards/LIGAND_GATED_ION_CHANNEL_TRANSPORT	2	0.444087	0.631482	0.946166	0.951976	Macrophages_RPMI_None_4 up vs Macrophages_TPC1_None_4
ANTIGEN_ACTIVATES_B_CELL_RECEPTOR_LEADING_TO_GENERATION_OF_SECOND_MESSENGERS	http://www.broadinstitute.org/gsea/msigdb/cards/ANTIGEN_ACTIVATES_B_CELL_RECEPTOR_LEADING_TO_GENERATION_OF_SECOND_MESSENGERS	29	-0.248069	-0.703744	0.950543	0.923483	Macrophages_RPMI_None_4 down vs Macrophages_TPC1_None_4
KERATAN_SULFATE_BIOSYNTHESIS	http://www.broadinstitute.org/gsea/msigdb/cards/KERATAN_SULFATE_BIOSYNTHESIS	12	0.17485	0.443421	0.954473	0.991329	Macrophages_RPMI_None_4 up vs Macrophages_TPC1_None_4
SHC_RELATED_EVENTS	http://www.broadinstitute.org/gsea/msigdb/cards/SHC_RELATED_EVENTS	13	-0.246223	-0.671964	0.955974	0.931339	Macrophages_RPMI_None_4 down vs Macrophages_TPC1_None_4
FRS2_MEDIATED_CASCADE	http://www.broadinstitute.org/gsea/msigdb/cards/FRS2_MEDIATED_CASCADE	14	-0.236633	-0.639636	0.961817	0.933523	Macrophages_RPMI_None_4 down vs Macrophages_TPC1_None_4
ORGANIC_CATION_ANION_ZWITTERION_TRANSPORT	http://www.broadinstitute.org/gsea/msigdb/cards/ORGANIC_CATION_ANION_ZWITTERION_TRANSPORT	6	-0.282303	-0.645987	0.9667	0.935346	Macrophages_RPMI_None_4 down vs Macrophages_TPC1_None_4
SOS_MEDIATED_SIGNALLING	http://www.broadinstitute.org/gsea/msigdb/cards/SOS_MEDIATED_SIGNALLING	13	-0.244735	-0.632318	0.97235	0.934792	Macrophages_RPMI_None_4 down vs Macrophages_TPC1_None_4
ACTIVATED_TAK1_MEDIATES_P38_MAPK_ACTIVATION	http://www.broadinstitute.org/gsea/msigdb/cards/ACTIVATED_TAK1_MEDIATES_P38_MAPK_ACTIVATION	17	0.179187	0.577813	0.973032	0.964641	Macrophages_RPMI_None_4 up vs Macrophages_TPC1_None_4
TRANSPORT_OF_INORGANIC_CATIONS_ANIONS_AND_AMINO_ACIDS_OLIGOPEPTIDES	http://www.broadinstitute.org/gsea/msigdb/cards/TRANSPORT_OF_INORGANIC_CATIONS_ANIONS_AND_AMINO_ACIDS_OLIGOPEPTIDES	47	-0.181811	-0.727746	0.978529	0.925873	Macrophages_RPMI_None_4 down vs Macrophages_TPC1_None_4
THROMBIN_SIGNALLING_THROUGH_PROTEINASE_ACTIVATED_RECEPTORS_PARS	http://www.broadinstitute.org/gsea/msigdb/cards/THROMBIN_SIGNALLING_THROUGH_PROTEINASE_ACTIVATED_RECEPTORS_PARS	20	0.207556	0.643931	0.978905	0.957636	Macrophages_RPMI_None_4 up vs Macrophages_TPC1_None_4
GENERIC_TRANSCRIPTION_PATHWAY	http://www.broadinstitute.org/gsea/msigdb/cards/GENERIC_TRANSCRIPTION_PATHWAY	286	-0.174751	-0.645364	0.982783	0.933356	Macrophages_RPMI_None_4 down vs Macrophages_TPC1_None_4
STEROID_HORMONES	http://www.broadinstitute.org/gsea/msigdb/cards/STEROID_HORMONES	12	0.206452	0.539911	0.98328	0.970066	Macrophages_RPMI_None_4 up vs Macrophages_TPC1_None_4
IL_7_SIGNALING	http://www.broadinstitute.org/gsea/msigdb/cards/IL_7_SIGNALING	11	-0.199788	-0.503992	0.997411	0.977983	Macrophages_RPMI_None_4 down vs Macrophages_TPC1_None_4
ABACAVIR_TRANSPORT_AND_METABOLISM	http://www.broadinstitute.org/gsea/msigdb/cards/ABACAVIR_TRANSPORT_AND_METABOLISM	6	0.270972	0.596052	1	0.963492	Macrophages_RPMI_None_4 up vs Macrophages_TPC1_None_4

## Sheet: Reactome Pathways_24h
Pathway	Gene Set Description	Number of Markers	ES (Enrichment score)	NES (Normalized enrichment score)	p-value	FDR	Description
SPHINGOLIPID_METABOLISM	http://www.broadinstitute.org/gsea/msigdb/cards/REACTOME_SPHINGOLIPID_METABOLISM	49	-0.487773	-1.60234	0.000402982	0.590989	Macrophages_RPMI_None_24 down vs Macrophages_TPC1_None_24
THE_NLRP3_INFLAMMASOME	http://www.broadinstitute.org/gsea/msigdb/cards/REACTOME_THE_NLRP3_INFLAMMASOME	11	-0.729443	-1.7014	0.00969501	0.685831	Macrophages_RPMI_None_24 down vs Macrophages_TPC1_None_24
INFLAMMASOMES	http://www.broadinstitute.org/gsea/msigdb/cards/REACTOME_INFLAMMASOMES	15	-0.61075	-1.72856	0.010425	1	Macrophages_RPMI_None_24 down vs Macrophages_TPC1_None_24
KERATAN_SULFATE_KERATIN_METABOLISM	http://www.broadinstitute.org/gsea/msigdb/cards/REACTOME_KERATAN_SULFATE_KERATIN_METABOLISM	16	-0.653886	-1.6545	0.0114228	0.762479	Macrophages_RPMI_None_24 down vs Macrophages_TPC1_None_24
TOLL_RECEPTOR_CASCADES	http://www.broadinstitute.org/gsea/msigdb/cards/REACTOME_TOLL_RECEPTOR_CASCADES	107	-0.355712	-1.43062	0.0153784	0.711112	Macrophages_RPMI_None_24 down vs Macrophages_TPC1_None_24
G_ALPHA1213_SIGNALLING_EVENTS	http://www.broadinstitute.org/gsea/msigdb/cards/REACTOME_G_ALPHA1213_SIGNALLING_EVENTS	55	-0.412611	-1.50203	0.0222792	0.700755	Macrophages_RPMI_None_24 down vs Macrophages_TPC1_None_24
INNATE_IMMUNE_SYSTEM	http://www.broadinstitute.org/gsea/msigdb/cards/REACTOME_INNATE_IMMUNE_SYSTEM	188	-0.363459	-1.55194	0.0240258	0.569357	Macrophages_RPMI_None_24 down vs Macrophages_TPC1_None_24
TRAF6_MEDIATED_IRF7_ACTIVATION_IN_TLR7_8_OR_9_SIGNALING	http://www.broadinstitute.org/gsea/msigdb/cards/REACTOME_TRAF6_MEDIATED_IRF7_ACTIVATION_IN_TLR7_8_OR_9_SIGNALING	10	-0.523505	-1.53201	0.0276387	0.591905	Macrophages_RPMI_None_24 down vs Macrophages_TPC1_None_24
TRAF6_MEDIATED_NFKB_ACTIVATION	http://www.broadinstitute.org/gsea/msigdb/cards/REACTOME_TRAF6_MEDIATED_NFKB_ACTIVATION	20	-0.507644	-1.56622	0.0276775	0.560966	Macrophages_RPMI_None_24 down vs Macrophages_TPC1_None_24
KERATAN_SULFATE_DEGRADATION	http://www.broadinstitute.org/gsea/msigdb/cards/REACTOME_KERATAN_SULFATE_DEGRADATION	4	-0.924593	-1.45092	0.028408	0.684241	Macrophages_RPMI_None_24 down vs Macrophages_TPC1_None_24
INTERFERON_GAMMA_SIGNALING	http://www.broadinstitute.org/gsea/msigdb/cards/REACTOME_INTERFERON_GAMMA_SIGNALING	52	-0.441146	-1.57853	0.0286738	0.622994	Macrophages_RPMI_None_24 down vs Macrophages_TPC1_None_24
REGULATION_OF_COMPLEMENT_CASCADE	http://www.broadinstitute.org/gsea/msigdb/cards/REACTOME_REGULATION_OF_COMPLEMENT_CASCADE	8	-0.685304	-1.45528	0.0327704	0.707929	Macrophages_RPMI_None_24 down vs Macrophages_TPC1_None_24
GAP_JUNCTION_DEGRADATION	http://www.broadinstitute.org/gsea/msigdb/cards/REACTOME_GAP_JUNCTION_DEGRADATION	9	-0.736716	-1.63336	0.0330794	0.75898	Macrophages_RPMI_None_24 down vs Macrophages_TPC1_None_24
COMMON_PATHWAY	http://www.broadinstitute.org/gsea/msigdb/cards/REACTOME_COMMON_PATHWAY	5	-0.742318	-1.62176	0.0334129	0.749374	Macrophages_RPMI_None_24 down vs Macrophages_TPC1_None_24
NUCLEOTIDE_LIKE_PURINERGIC_RECEPTORS	http://www.broadinstitute.org/gsea/msigdb/cards/REACTOME_NUCLEOTIDE_LIKE_PURINERGIC_RECEPTORS	11	-0.603141	-1.57175	0.0334653	0.572778	Macrophages_RPMI_None_24 down vs Macrophages_TPC1_None_24
MHC_CLASS_II_ANTIGEN_PRESENTATION	http://www.broadinstitute.org/gsea/msigdb/cards/REACTOME_MHC_CLASS_II_ANTIGEN_PRESENTATION	75	-0.516835	-1.60956	0.0391765	0.59839	Macrophages_RPMI_None_24 down vs Macrophages_TPC1_None_24
SIGNALING_BY_HIPPO	http://www.broadinstitute.org/gsea/msigdb/cards/REACTOME_SIGNALING_BY_HIPPO	15	-0.548052	-1.57315	0.0401017	0.604121	Macrophages_RPMI_None_24 down vs Macrophages_TPC1_None_24
HDL_MEDIATED_LIPID_TRANSPORT	http://www.broadinstitute.org/gsea/msigdb/cards/REACTOME_HDL_MEDIATED_LIPID_TRANSPORT	10	-0.702197	-1.59296	0.0403307	0.589551	Macrophages_RPMI_None_24 down vs Macrophages_TPC1_None_24
TRANSLOCATION_OF_ZAP_70_TO_IMMUNOLOGICAL_SYNAPSE	http://www.broadinstitute.org/gsea/msigdb/cards/REACTOME_TRANSLOCATION_OF_ZAP_70_TO_IMMUNOLOGICAL_SYNAPSE	13	-0.509595	-1.36266	0.0425868	0.756964	Macrophages_RPMI_None_24 down vs Macrophages_TPC1_None_24
BINDING_AND_ENTRY_OF_HIV_VIRION	http://www.broadinstitute.org/gsea/msigdb/cards/REACTOME_BINDING_AND_ENTRY_OF_HIV_VIRION	4	-0.630191	-1.4452	0.0444533	0.67	Macrophages_RPMI_None_24 down vs Macrophages_TPC1_None_24
FORMATION_OF_FIBRIN_CLOT_CLOTTING_CASCADE	http://www.broadinstitute.org/gsea/msigdb/cards/REACTOME_FORMATION_OF_FIBRIN_CLOT_CLOTTING_CASCADE	14	-0.548773	-1.5336	0.0469036	0.612503	Macrophages_RPMI_None_24 down vs Macrophages_TPC1_None_24
NUCLEOTIDE_BINDING_DOMAIN_LEUCINE_RICH_REPEAT_CONTAINING_RECEPTOR_NLR_SIGNALING_PATHWAYS	http://www.broadinstitute.org/gsea/msigdb/cards/REACTOME_NUCLEOTIDE_BINDING_DOMAIN_LEUCINE_RICH_REPEAT_CONTAINING_RECEPTOR_NLR_SIGNALING_PATHWAYS	43	-0.360645	-1.35339	0.0491054	0.752839	Macrophages_RPMI_None_24 down vs Macrophages_TPC1_None_24
RESPONSE_TO_ELEVATED_PLATELET_CYTOSOLIC_CA2_	http://www.broadinstitute.org/gsea/msigdb/cards/REACTOME_RESPONSE_TO_ELEVATED_PLATELET_CYTOSOLIC_CA2_	59	-0.421518	-1.45416	0.0498392	0.690089	Macrophages_RPMI_None_24 down vs Macrophages_TPC1_None_24
HYALURONAN_UPTAKE_AND_DEGRADATION	http://www.broadinstitute.org/gsea/msigdb/cards/REACTOME_HYALURONAN_UPTAKE_AND_DEGRADATION	7	-0.751921	-1.67976	0.0525366	0.719923	Macrophages_RPMI_None_24 down vs Macrophages_TPC1_None_24
IKK_COMPLEX_RECRUITMENT_MEDIATED_BY_RIP1	http://www.broadinstitute.org/gsea/msigdb/cards/REACTOME_IKK_COMPLEX_RECRUITMENT_MEDIATED_BY_RIP1	9	-0.685993	-1.61916	0.0541139	0.683012	Macrophages_RPMI_None_24 down vs Macrophages_TPC1_None_24
AMINE_LIGAND_BINDING_RECEPTORS	http://www.broadinstitute.org/gsea/msigdb/cards/REACTOME_AMINE_LIGAND_BINDING_RECEPTORS	5	-0.863484	-1.55763	0.0573591	0.569964	Macrophages_RPMI_None_24 down vs Macrophages_TPC1_None_24
TRAF6_MEDIATED_INDUCTION_OF_TAK1_COMPLEX	http://www.broadinstitute.org/gsea/msigdb/cards/REACTOME_TRAF6_MEDIATED_INDUCTION_OF_TAK1_COMPLEX	12	-0.647901	-1.71058	0.057421	0.913717	Macrophages_RPMI_None_24 down vs Macrophages_TPC1_None_24
P2Y_RECEPTORS	http://www.broadinstitute.org/gsea/msigdb/cards/REACTOME_P2Y_RECEPTORS	7	-0.586352	-1.39456	0.0581395	0.774321	Macrophages_RPMI_None_24 down vs Macrophages_TPC1_None_24
COMPLEMENT_CASCADE	http://www.broadinstitute.org/gsea/msigdb/cards/REACTOME_COMPLEMENT_CASCADE	14	-0.634813	-1.48192	0.0589415	0.714163	Macrophages_RPMI_None_24 down vs Macrophages_TPC1_None_24
PD1_SIGNALING	http://www.broadinstitute.org/gsea/msigdb/cards/REACTOME_PD1_SIGNALING	16	-0.51309	-1.45719	0.059402	0.72517	Macrophages_RPMI_None_24 down vs Macrophages_TPC1_None_24
G_ALPHA_Q_SIGNALLING_EVENTS	http://www.broadinstitute.org/gsea/msigdb/cards/REACTOME_G_ALPHA_Q_SIGNALLING_EVENTS	71	-0.285576	-1.26362	0.0646517	0.790655	Macrophages_RPMI_None_24 down vs Macrophages_TPC1_None_24
PHOSPHOLIPID_METABOLISM	http://www.broadinstitute.org/gsea/msigdb/cards/REACTOME_PHOSPHOLIPID_METABOLISM	155	-0.337688	-1.38494	0.0653946	0.764518	Macrophages_RPMI_None_24 down vs Macrophages_TPC1_None_24
CYTOSOLIC_SULFONATION_OF_SMALL_MOLECULES	http://www.broadinstitute.org/gsea/msigdb/cards/REACTOME_CYTOSOLIC_SULFONATION_OF_SMALL_MOLECULES	7	-0.665659	-1.39861	0.0678034	0.778449	Macrophages_RPMI_None_24 down vs Macrophages_TPC1_None_24
TRANSPORT_OF_ORGANIC_ANIONS	http://www.broadinstitute.org/gsea/msigdb/cards/REACTOME_TRANSPORT_OF_ORGANIC_ANIONS	4	-0.681206	-1.31683	0.0682002	0.798206	Macrophages_RPMI_None_24 down vs Macrophages_TPC1_None_24
MYD88_MAL_CASCADE_INITIATED_ON_PLASMA_MEMBRANE	http://www.broadinstitute.org/gsea/msigdb/cards/REACTOME_MYD88_MAL_CASCADE_INITIATED_ON_PLASMA_MEMBRANE	78	-0.363142	-1.40371	0.0718443	0.772435	Macrophages_RPMI_None_24 down vs Macrophages_TPC1_None_24
TETRAHYDROBIOPTERIN_BH4_SYNTHESIS_RECYCLING_SALVAGE_AND_REGULATION	http://www.broadinstitute.org/gsea/msigdb/cards/REACTOME_TETRAHYDROBIOPTERIN_BH4_SYNTHESIS_RECYCLING_SALVAGE_AND_REGULATION	10	-0.563046	-1.44643	0.072354	0.682151	Macrophages_RPMI_None_24 down vs Macrophages_TPC1_None_24
NFKB_ACTIVATION_THROUGH_FADD_RIP1_PATHWAY_MEDIATED_BY_CASPASE_8_AND10	http://www.broadinstitute.org/gsea/msigdb/cards/REACTOME_NFKB_ACTIVATION_THROUGH_FADD_RIP1_PATHWAY_MEDIATED_BY_CASPASE_8_AND10	12	-0.568227	-1.49127	0.0752688	0.724787	Macrophages_RPMI_None_24 down vs Macrophages_TPC1_None_24
HYALURONAN_METABOLISM	http://www.broadinstitute.org/gsea/msigdb/cards/REACTOME_HYALURONAN_METABOLISM	10	-0.701662	-1.61472	0.0818784	0.62112	Macrophages_RPMI_None_24 down vs Macrophages_TPC1_None_24
SIGNALING_BY_RHO_GTPASES	http://www.broadinstitute.org/gsea/msigdb/cards/REACTOME_SIGNALING_BY_RHO_GTPASES	90	-0.407592	-1.48189	0.0834658	0.686667	Macrophages_RPMI_None_24 down vs Macrophages_TPC1_None_24
ADHERENS_JUNCTIONS_INTERACTIONS	http://www.broadinstitute.org/gsea/msigdb/cards/REACTOME_ADHERENS_JUNCTIONS_INTERACTIONS	9	-0.708813	-1.48991	0.0869392	0.70036	Macrophages_RPMI_None_24 down vs Macrophages_TPC1_None_24
PHOSPHORYLATION_OF_CD3_AND_TCR_ZETA_CHAINS	http://www.broadinstitute.org/gsea/msigdb/cards/REACTOME_PHOSPHORYLATION_OF_CD3_AND_TCR_ZETA_CHAINS	15	-0.557601	-1.42918	0.087674	0.696186	Macrophages_RPMI_None_24 down vs Macrophages_TPC1_None_24
ACTIVATION_OF_KAINATE_RECEPTORS_UPON_GLUTAMATE_BINDING	http://www.broadinstitute.org/gsea/msigdb/cards/REACTOME_ACTIVATION_OF_KAINATE_RECEPTORS_UPON_GLUTAMATE_BINDING	16	-0.527045	-1.4709	0.0907459	0.703451	Macrophages_RPMI_None_24 down vs Macrophages_TPC1_None_24
TRANSPORT_TO_THE_GOLGI_AND_SUBSEQUENT_MODIFICATION	http://www.broadinstitute.org/gsea/msigdb/cards/REACTOME_TRANSPORT_TO_THE_GOLGI_AND_SUBSEQUENT_MODIFICATION	29	-0.431067	-1.33337	0.0908182	0.794457	Macrophages_RPMI_None_24 down vs Macrophages_TPC1_None_24
ACTIVATED_TLR4_SIGNALLING	http://www.broadinstitute.org/gsea/msigdb/cards/REACTOME_ACTIVATED_TLR4_SIGNALLING	87	-0.338	-1.30675	0.0943244	0.780534	Macrophages_RPMI_None_24 down vs Macrophages_TPC1_None_24
RECYCLING_OF_BILE_ACIDS_AND_SALTS	http://www.broadinstitute.org/gsea/msigdb/cards/REACTOME_RECYCLING_OF_BILE_ACIDS_AND_SALTS	2	-0.869527	-1.3924	0.0966011	0.764037	Macrophages_RPMI_None_24 down vs Macrophages_TPC1_None_24
LIPOPROTEIN_METABOLISM	http://www.broadinstitute.org/gsea/msigdb/cards/REACTOME_LIPOPROTEIN_METABOLISM	17	-0.566983	-1.35499	0.0968592	0.772737	Macrophages_RPMI_None_24 down vs Macrophages_TPC1_None_24
GAP_JUNCTION_TRAFFICKING	http://www.broadinstitute.org/gsea/msigdb/cards/REACTOME_GAP_JUNCTION_TRAFFICKING	12	-0.558284	-1.33231	0.098259	0.785169	Macrophages_RPMI_None_24 down vs Macrophages_TPC1_None_24
SYNTHESIS_OF_PC	http://www.broadinstitute.org/gsea/msigdb/cards/REACTOME_SYNTHESIS_OF_PC	12	-0.49147	-1.38665	0.103364	0.775469	Macrophages_RPMI_None_24 down vs Macrophages_TPC1_None_24
CS_DS_DEGRADATION	http://www.broadinstitute.org/gsea/msigdb/cards/REACTOME_CS_DS_DEGRADATION	8	-0.617879	-1.46681	0.105179	0.701903	Macrophages_RPMI_None_24 down vs Macrophages_TPC1_None_24
IMMUNE_SYSTEM	http://www.broadinstitute.org/gsea/msigdb/cards/REACTOME_IMMUNE_SYSTEM	740	-0.254278	-1.21313	0.109873	0.82443	Macrophages_RPMI_None_24 down vs Macrophages_TPC1_None_24
TRANSPORT_OF_VITAMINS_NUCLEOSIDES_AND_RELATED_MOLECULES	http://www.broadinstitute.org/gsea/msigdb/cards/REACTOME_TRANSPORT_OF_VITAMINS_NUCLEOSIDES_AND_RELATED_MOLECULES	20	-0.416896	-1.27288	0.125201	0.795487	Macrophages_RPMI_None_24 down vs Macrophages_TPC1_None_24
EXTRINSIC_PATHWAY_FOR_APOPTOSIS	http://www.broadinstitute.org/gsea/msigdb/cards/REACTOME_EXTRINSIC_PATHWAY_FOR_APOPTOSIS	12	-0.509311	-1.35365	0.126081	0.766383	Macrophages_RPMI_None_24 down vs Macrophages_TPC1_None_24
CREATION_OF_C4_AND_C2_ACTIVATORS	http://www.broadinstitute.org/gsea/msigdb/cards/REACTOME_CREATION_OF_C4_AND_C2_ACTIVATORS	4	-0.73297	-1.29307	0.141857	0.768145	Macrophages_RPMI_None_24 down vs Macrophages_TPC1_None_24
CYTOKINE_SIGNALING_IN_IMMUNE_SYSTEM	http://www.broadinstitute.org/gsea/msigdb/cards/REACTOME_CYTOKINE_SIGNALING_IN_IMMUNE_SYSTEM	227	-0.284356	-1.24567	0.147824	0.795055	Macrophages_RPMI_None_24 down vs Macrophages_TPC1_None_24
SPHINGOLIPID_DE_NOVO_BIOSYNTHESIS	http://www.broadinstitute.org/gsea/msigdb/cards/REACTOME_SPHINGOLIPID_DE_NOVO_BIOSYNTHESIS	23	-0.526659	-1.41336	0.15003	0.749464	Macrophages_RPMI_None_24 down vs Macrophages_TPC1_None_24
ASPARAGINE_N_LINKED_GLYCOSYLATION	http://www.broadinstitute.org/gsea/msigdb/cards/REACTOME_ASPARAGINE_N_LINKED_GLYCOSYLATION	74	-0.390871	-1.28896	0.151734	0.76032	Macrophages_RPMI_None_24 down vs Macrophages_TPC1_None_24
ADVANCED_GLYCOSYLATION_ENDPRODUCT_RECEPTOR_SIGNALING	http://www.broadinstitute.org/gsea/msigdb/cards/REACTOME_ADVANCED_GLYCOSYLATION_ENDPRODUCT_RECEPTOR_SIGNALING	12	-0.520936	-1.29151	0.155008	0.762507	Macrophages_RPMI_None_24 down vs Macrophages_TPC1_None_24
POST_TRANSLATIONAL_PROTEIN_MODIFICATION	http://www.broadinstitute.org/gsea/msigdb/cards/REACTOME_POST_TRANSLATIONAL_PROTEIN_MODIFICATION	135	-0.326625	-1.24941	0.15743	0.792969	Macrophages_RPMI_None_24 down vs Macrophages_TPC1_None_24
KINESINS	http://www.broadinstitute.org/gsea/msigdb/cards/REACTOME_KINESINS	13	-0.478993	-1.32988	0.158749	0.781559	Macrophages_RPMI_None_24 down vs Macrophages_TPC1_None_24
INTERFERON_SIGNALING	http://www.broadinstitute.org/gsea/msigdb/cards/REACTOME_INTERFERON_SIGNALING	131	-0.285087	-1.17085	0.159913	0.874087	Macrophages_RPMI_None_24 down vs Macrophages_TPC1_None_24
VEGF_LIGAND_RECEPTOR_INTERACTIONS	http://www.broadinstitute.org/gsea/msigdb/cards/REACTOME_VEGF_LIGAND_RECEPTOR_INTERACTIONS	7	-0.603802	-1.30655	0.165073	0.769319	Macrophages_RPMI_None_24 down vs Macrophages_TPC1_None_24
METABOLISM_OF_LIPIDS_AND_LIPOPROTEINS	http://www.broadinstitute.org/gsea/msigdb/cards/REACTOME_METABOLISM_OF_LIPIDS_AND_LIPOPROTEINS	348	-0.23838	-1.14274	0.165331	0.858191	Macrophages_RPMI_None_24 down vs Macrophages_TPC1_None_24
PEROXISOMAL_LIPID_METABOLISM	http://www.broadinstitute.org/gsea/msigdb/cards/REACTOME_PEROXISOMAL_LIPID_METABOLISM	18	-0.523631	-1.3652	0.167592	0.762557	Macrophages_RPMI_None_24 down vs Macrophages_TPC1_None_24
REGULATION_OF_HYPOXIA_INDUCIBLE_FACTOR_HIF_BY_OXYGEN	http://www.broadinstitute.org/gsea/msigdb/cards/REACTOME_REGULATION_OF_HYPOXIA_INDUCIBLE_FACTOR_HIF_BY_OXYGEN	20	-0.400722	-1.22602	0.174875	0.817037	Macrophages_RPMI_None_24 down vs Macrophages_TPC1_None_24
SYNTHESIS_OF_BILE_ACIDS_AND_BILE_SALTS_VIA_7ALPHA_HYDROXYCHOLESTEROL	http://www.broadinstitute.org/gsea/msigdb/cards/REACTOME_SYNTHESIS_OF_BILE_ACIDS_AND_BILE_SALTS_VIA_7ALPHA_HYDROXYCHOLESTEROL	7	-0.672084	-1.38235	0.175987	0.739727	Macrophages_RPMI_None_24 down vs Macrophages_TPC1_None_24
SYNTHESIS_OF_BILE_ACIDS_AND_BILE_SALTS	http://www.broadinstitute.org/gsea/msigdb/cards/REACTOME_SYNTHESIS_OF_BILE_ACIDS_AND_BILE_SALTS	7	-0.672084	-1.38235	0.175987	0.739727	Macrophages_RPMI_None_24 down vs Macrophages_TPC1_None_24
ENOS_ACTIVATION_AND_REGULATION	http://www.broadinstitute.org/gsea/msigdb/cards/REACTOME_ENOS_ACTIVATION_AND_REGULATION	15	-0.491334	-1.37509	0.176801	0.736802	Macrophages_RPMI_None_24 down vs Macrophages_TPC1_None_24
EICOSANOID_LIGAND_BINDING_RECEPTORS	http://www.broadinstitute.org/gsea/msigdb/cards/REACTOME_EICOSANOID_LIGAND_BINDING_RECEPTORS	7	-0.675351	-1.28534	0.176846	0.761619	Macrophages_RPMI_None_24 down vs Macrophages_TPC1_None_24
INSULIN_SYNTHESIS_AND_PROCESSING	http://www.broadinstitute.org/gsea/msigdb/cards/REACTOME_INSULIN_SYNTHESIS_AND_PROCESSING	14	-0.569964	-1.38218	0.176903	0.723379	Macrophages_RPMI_None_24 down vs Macrophages_TPC1_None_24
TIE2_SIGNALING	http://www.broadinstitute.org/gsea/msigdb/cards/REACTOME_TIE2_SIGNALING	12	-0.538811	-1.31863	0.183277	0.803363	Macrophages_RPMI_None_24 down vs Macrophages_TPC1_None_24
GLYCOSPHINGOLIPID_METABOLISM	http://www.broadinstitute.org/gsea/msigdb/cards/REACTOME_GLYCOSPHINGOLIPID_METABOLISM	26	-0.458648	-1.30466	0.184646	0.765758	Macrophages_RPMI_None_24 down vs Macrophages_TPC1_None_24
THROMBOXANE_SIGNALLING_THROUGH_TP_RECEPTOR	http://www.broadinstitute.org/gsea/msigdb/cards/REACTOME_THROMBOXANE_SIGNALLING_THROUGH_TP_RECEPTOR	13	-0.432014	-1.23283	0.185118	0.804282	Macrophages_RPMI_None_24 down vs Macrophages_TPC1_None_24
ACTIVATION_OF_IRF3_IRF7_MEDIATED_BY_TBK1_IKK_EPSILON	http://www.broadinstitute.org/gsea/msigdb/cards/REACTOME_ACTIVATION_OF_IRF3_IRF7_MEDIATED_BY_TBK1_IKK_EPSILON	12	-0.47247	-1.30195	0.191271	0.764428	Macrophages_RPMI_None_24 down vs Macrophages_TPC1_None_24
SYNTHESIS_OF_BILE_ACIDS_AND_BILE_SALTS_VIA_24_HYDROXYCHOLESTEROL	http://www.broadinstitute.org/gsea/msigdb/cards/REACTOME_SYNTHESIS_OF_BILE_ACIDS_AND_BILE_SALTS_VIA_24_HYDROXYCHOLESTEROL	4	-0.674056	-1.23637	0.202933	0.80288	Macrophages_RPMI_None_24 down vs Macrophages_TPC1_None_24
ACYL_CHAIN_REMODELLING_OF_PS	http://www.broadinstitute.org/gsea/msigdb/cards/REACTOME_ACYL_CHAIN_REMODELLING_OF_PS	6	-0.66757	-1.30803	0.204627	0.788822	Macrophages_RPMI_None_24 down vs Macrophages_TPC1_None_24
G_BETA_GAMMA_SIGNALLING_THROUGH_PLC_BETA	http://www.broadinstitute.org/gsea/msigdb/cards/REACTOME_G_BETA_GAMMA_SIGNALLING_THROUGH_PLC_BETA	12	-0.56262	-1.34634	0.20971	0.771514	Macrophages_RPMI_None_24 down vs Macrophages_TPC1_None_24
CREB_PHOSPHORYLATION_THROUGH_THE_ACTIVATION_OF_CAMKII	http://www.broadinstitute.org/gsea/msigdb/cards/REACTOME_CREB_PHOSPHORYLATION_THROUGH_THE_ACTIVATION_OF_CAMKII	7	-0.567918	-1.16994	0.210495	0.868743	Macrophages_RPMI_None_24 down vs Macrophages_TPC1_None_24
CELL_EXTRACELLULAR_MATRIX_INTERACTIONS	http://www.broadinstitute.org/gsea/msigdb/cards/REACTOME_CELL_EXTRACELLULAR_MATRIX_INTERACTIONS	11	-0.520259	-1.25484	0.216867	0.795138	Macrophages_RPMI_None_24 down vs Macrophages_TPC1_None_24
SIGNALING_BY_ILS	http://www.broadinstitute.org/gsea/msigdb/cards/REACTOME_SIGNALING_BY_ILS	98	-0.287344	-1.22022	0.218738	0.818149	Macrophages_RPMI_None_24 down vs Macrophages_TPC1_None_24
NRAGE_SIGNALS_DEATH_THROUGH_JNK	http://www.broadinstitute.org/gsea/msigdb/cards/REACTOME_NRAGE_SIGNALS_DEATH_THROUGH_JNK	35	-0.399255	-1.26996	0.218967	0.794375	Macrophages_RPMI_None_24 down vs Macrophages_TPC1_None_24
PTM_GAMMA_CARBOXYLATION_HYPUSINE_FORMATION_AND_ARYLSULFATASE_ACTIVATION	http://www.broadinstitute.org/gsea/msigdb/cards/REACTOME_PTM_GAMMA_CARBOXYLATION_HYPUSINE_FORMATION_AND_ARYLSULFATASE_ACTIVATION	16	-0.441739	-1.21066	0.22042	0.822565	Macrophages_RPMI_None_24 down vs Macrophages_TPC1_None_24
BILE_ACID_AND_BILE_SALT_METABOLISM	http://www.broadinstitute.org/gsea/msigdb/cards/REACTOME_BILE_ACID_AND_BILE_SALT_METABOLISM	8	-0.630733	-1.3413	0.223682	0.780908	Macrophages_RPMI_None_24 down vs Macrophages_TPC1_None_24
TRAFFICKING_AND_PROCESSING_OF_ENDOSOMAL_TLR	http://www.broadinstitute.org/gsea/msigdb/cards/REACTOME_TRAFFICKING_AND_PROCESSING_OF_ENDOSOMAL_TLR	10	-0.551186	-1.23934	0.22497	0.800849	Macrophages_RPMI_None_24 down vs Macrophages_TPC1_None_24
CELL_JUNCTION_ORGANIZATION	http://www.broadinstitute.org/gsea/msigdb/cards/REACTOME_CELL_JUNCTION_ORGANIZATION	33	-0.331121	-1.1386	0.225697	0.863442	Macrophages_RPMI_None_24 down vs Macrophages_TPC1_None_24
IL_6_SIGNALING	http://www.broadinstitute.org/gsea/msigdb/cards/REACTOME_IL_6_SIGNALING	9	-0.419967	-1.172	0.230002	0.87996	Macrophages_RPMI_None_24 down vs Macrophages_TPC1_None_24
GAMMA_CARBOXYLATION_TRANSPORT_AND_AMINO_TERMINAL_CLEAVAGE_OF_PROTEINS	http://www.broadinstitute.org/gsea/msigdb/cards/REACTOME_GAMMA_CARBOXYLATION_TRANSPORT_AND_AMINO_TERMINAL_CLEAVAGE_OF_PROTEINS	5	-0.590151	-1.31048	0.230085	0.805976	Macrophages_RPMI_None_24 down vs Macrophages_TPC1_None_24
ORGANIC_CATION_ANION_ZWITTERION_TRANSPORT	http://www.broadinstitute.org/gsea/msigdb/cards/REACTOME_ORGANIC_CATION_ANION_ZWITTERION_TRANSPORT	6	-0.648801	-1.30033	0.231469	0.759327	Macrophages_RPMI_None_24 down vs Macrophages_TPC1_None_24
SHC_MEDIATED_CASCADE	http://www.broadinstitute.org/gsea/msigdb/cards/REACTOME_SHC_MEDIATED_CASCADE	7	-0.4335	-1.12716	0.232772	0.881651	Macrophages_RPMI_None_24 down vs Macrophages_TPC1_None_24
CLASS_A1_RHODOPSIN_LIKE_RECEPTORS	http://www.broadinstitute.org/gsea/msigdb/cards/REACTOME_CLASS_A1_RHODOPSIN_LIKE_RECEPTORS	92	-0.263758	-1.05166	0.233609	0.960848	Macrophages_RPMI_None_24 down vs Macrophages_TPC1_None_24
POTASSIUM_CHANNELS	http://www.broadinstitute.org/gsea/msigdb/cards/REACTOME_POTASSIUM_CHANNELS	32	-0.340674	-1.15131	0.238773	0.881419	Macrophages_RPMI_None_24 down vs Macrophages_TPC1_None_24
DEFENSINS	http://www.broadinstitute.org/gsea/msigdb/cards/REACTOME_DEFENSINS	7	-0.609098	-1.26549	0.241125	0.795264	Macrophages_RPMI_None_24 down vs Macrophages_TPC1_None_24
GABA_SYNTHESIS_RELEASE_REUPTAKE_AND_DEGRADATION	http://www.broadinstitute.org/gsea/msigdb/cards/REACTOME_GABA_SYNTHESIS_RELEASE_REUPTAKE_AND_DEGRADATION	9	-0.411607	-1.10749	0.241863	0.900797	Macrophages_RPMI_None_24 down vs Macrophages_TPC1_None_24
N_GLYCAN_ANTENNAE_ELONGATION	http://www.broadinstitute.org/gsea/msigdb/cards/REACTOME_N_GLYCAN_ANTENNAE_ELONGATION	10	-0.481376	-1.19086	0.243946	0.856648	Macrophages_RPMI_None_24 down vs Macrophages_TPC1_None_24
GASTRIN_CREB_SIGNALLING_PATHWAY_VIA_PKC_AND_MAPK	http://www.broadinstitute.org/gsea/msigdb/cards/REACTOME_GASTRIN_CREB_SIGNALLING_PATHWAY_VIA_PKC_AND_MAPK	89	-0.247595	-1.10562	0.245347	0.899896	Macrophages_RPMI_None_24 down vs Macrophages_TPC1_None_24
INHIBITION_OF_VOLTAGE_GATED_CA2_CHANNELS_VIA_GBETA_GAMMA_SUBUNITS	http://www.broadinstitute.org/gsea/msigdb/cards/REACTOME_INHIBITION_OF_VOLTAGE_GATED_CA2_CHANNELS_VIA_GBETA_GAMMA_SUBUNITS	11	-0.53695	-1.25011	0.249949	0.801391	Macrophages_RPMI_None_24 down vs Macrophages_TPC1_None_24
APOPTOSIS_INDUCED_DNA_FRAGMENTATION	http://www.broadinstitute.org/gsea/msigdb/cards/REACTOME_APOPTOSIS_INDUCED_DNA_FRAGMENTATION	9	-0.51856	-1.15091	0.251636	0.8661	Macrophages_RPMI_None_24 down vs Macrophages_TPC1_None_24
CELL_SURFACE_INTERACTIONS_AT_THE_VASCULAR_WALL	http://www.broadinstitute.org/gsea/msigdb/cards/REACTOME_CELL_SURFACE_INTERACTIONS_AT_THE_VASCULAR_WALL	64	-0.272543	-1.09166	0.251694	0.929307	Macrophages_RPMI_None_24 down vs Macrophages_TPC1_None_24
GLYCOGEN_BREAKDOWN_GLYCOGENOLYSIS	http://www.broadinstitute.org/gsea/msigdb/cards/REACTOME_GLYCOGEN_BREAKDOWN_GLYCOGENOLYSIS	13	-0.411319	-1.10872	0.253426	0.904268	Macrophages_RPMI_None_24 down vs Macrophages_TPC1_None_24
INITIAL_TRIGGERING_OF_COMPLEMENT	http://www.broadinstitute.org/gsea/msigdb/cards/REACTOME_INITIAL_TRIGGERING_OF_COMPLEMENT	9	-0.585629	-1.22479	0.256292	0.811096	Macrophages_RPMI_None_24 down vs Macrophages_TPC1_None_24
REGULATION_OF_SIGNALING_BY_CBL	http://www.broadinstitute.org/gsea/msigdb/cards/REACTOME_REGULATION_OF_SIGNALING_BY_CBL	18	-0.431414	-1.20574	0.261231	0.82167	Macrophages_RPMI_None_24 down vs Macrophages_TPC1_None_24
N_GLYCAN_TRIMMING_IN_THE_ER_AND_CALNEXIN_CALRETICULIN_CYCLE	http://www.broadinstitute.org/gsea/msigdb/cards/REACTOME_N_GLYCAN_TRIMMING_IN_THE_ER_AND_CALNEXIN_CALRETICULIN_CYCLE	13	-0.566618	-1.32915	0.262243	0.771415	Macrophages_RPMI_None_24 down vs Macrophages_TPC1_None_24
G_PROTEIN_BETA_GAMMA_SIGNALLING	http://www.broadinstitute.org/gsea/msigdb/cards/REACTOME_G_PROTEIN_BETA_GAMMA_SIGNALLING	20	-0.464669	-1.18663	0.265902	0.863526	Macrophages_RPMI_None_24 down vs Macrophages_TPC1_None_24
PROSTACYCLIN_SIGNALLING_THROUGH_PROSTACYCLIN_RECEPTOR	http://www.broadinstitute.org/gsea/msigdb/cards/REACTOME_PROSTACYCLIN_SIGNALLING_THROUGH_PROSTACYCLIN_RECEPTOR	11	-0.478659	-1.19448	0.26672	0.852344	Macrophages_RPMI_None_24 down vs Macrophages_TPC1_None_24
SIGNALING_BY_NOTCH4	http://www.broadinstitute.org/gsea/msigdb/cards/REACTOME_SIGNALING_BY_NOTCH4	10	-0.550645	-1.30899	0.267524	0.798526	Macrophages_RPMI_None_24 down vs Macrophages_TPC1_None_24
GPCR_DOWNSTREAM_SIGNALING	http://www.broadinstitute.org/gsea/msigdb/cards/REACTOME_GPCR_DOWNSTREAM_SIGNALING	202	-0.252864	-1.13268	0.270916	0.871818	Macrophages_RPMI_None_24 down vs Macrophages_TPC1_None_24
ADP_SIGNALLING_THROUGH_P2RY12	http://www.broadinstitute.org/gsea/msigdb/cards/REACTOME_ADP_SIGNALLING_THROUGH_P2RY12	11	-0.424893	-1.05962	0.27119	0.951431	Macrophages_RPMI_None_24 down vs Macrophages_TPC1_None_24
PLATELET_ACTIVATION_SIGNALING_AND_AGGREGATION	http://www.broadinstitute.org/gsea/msigdb/cards/REACTOME_PLATELET_ACTIVATION_SIGNALING_AND_AGGREGATION	147	-0.25504	-1.09012	0.271783	0.925969	Macrophages_RPMI_None_24 down vs Macrophages_TPC1_None_24
PHASE1_FUNCTIONALIZATION_OF_COMPOUNDS	http://www.broadinstitute.org/gsea/msigdb/cards/REACTOME_PHASE1_FUNCTIONALIZATION_OF_COMPOUNDS	20	-0.32688	-1.1438	0.272509	0.870157	Macrophages_RPMI_None_24 down vs Macrophages_TPC1_None_24
BETA_DEFENSINS	http://www.broadinstitute.org/gsea/msigdb/cards/REACTOME_BETA_DEFENSINS	4	-0.61909	-1.2557	0.277326	0.802555	Macrophages_RPMI_None_24 down vs Macrophages_TPC1_None_24
SIGNALING_BY_NOTCH2	http://www.broadinstitute.org/gsea/msigdb/cards/REACTOME_SIGNALING_BY_NOTCH2	10	-0.563851	-1.29828	0.277644	0.755154	Macrophages_RPMI_None_24 down vs Macrophages_TPC1_None_24
DOWNSTREAM_TCR_SIGNALING	http://www.broadinstitute.org/gsea/msigdb/cards/REACTOME_DOWNSTREAM_TCR_SIGNALING	34	-0.349076	-1.20815	0.288072	0.822457	Macrophages_RPMI_None_24 down vs Macrophages_TPC1_None_24
PROSTANOID_LIGAND_RECEPTORS	http://www.broadinstitute.org/gsea/msigdb/cards/REACTOME_PROSTANOID_LIGAND_RECEPTORS	3	-0.794983	-1.16638	0.28969	0.871227	Macrophages_RPMI_None_24 down vs Macrophages_TPC1_None_24
CALNEXIN_CALRETICULIN_CYCLE	http://www.broadinstitute.org/gsea/msigdb/cards/REACTOME_CALNEXIN_CALRETICULIN_CYCLE	11	-0.565661	-1.24172	0.29135	0.802512	Macrophages_RPMI_None_24 down vs Macrophages_TPC1_None_24
SIGNALING_BY_NOTCH1	http://www.broadinstitute.org/gsea/msigdb/cards/REACTOME_SIGNALING_BY_NOTCH1	57	-0.256955	-1.02391	0.291459	0.961791	Macrophages_RPMI_None_24 down vs Macrophages_TPC1_None_24
METABOLISM_OF_VITAMINS_AND_COFACTORS	http://www.broadinstitute.org/gsea/msigdb/cards/REACTOME_METABOLISM_OF_VITAMINS_AND_COFACTORS	43	-0.306135	-1.06765	0.297983	0.946365	Macrophages_RPMI_None_24 down vs Macrophages_TPC1_None_24
ALPHA_LINOLENIC_ACID_ALA_METABOLISM	http://www.broadinstitute.org/gsea/msigdb/cards/REACTOME_ALPHA_LINOLENIC_ACID_ALA_METABOLISM	10	-0.53081	-1.2147	0.298172	0.829703	Macrophages_RPMI_None_24 down vs Macrophages_TPC1_None_24
GPCR_LIGAND_BINDING	http://www.broadinstitute.org/gsea/msigdb/cards/REACTOME_GPCR_LIGAND_BINDING	119	-0.252175	-1.04103	0.311165	0.969681	Macrophages_RPMI_None_24 down vs Macrophages_TPC1_None_24
SYNTHESIS_OF_PE	http://www.broadinstitute.org/gsea/msigdb/cards/REACTOME_SYNTHESIS_OF_PE	11	-0.438239	-1.11295	0.317789	0.898298	Macrophages_RPMI_None_24 down vs Macrophages_TPC1_None_24
ANTIGEN_ACTIVATES_B_CELL_RECEPTOR_LEADING_TO_GENERATION_OF_SECOND_MESSENGERS	http://www.broadinstitute.org/gsea/msigdb/cards/REACTOME_ANTIGEN_ACTIVATES_B_CELL_RECEPTOR_LEADING_TO_GENERATION_OF_SECOND_MESSENGERS	29	-0.396718	-1.14906	0.325192	0.863542	Macrophages_RPMI_None_24 down vs Macrophages_TPC1_None_24
NEURONAL_SYSTEM	http://www.broadinstitute.org/gsea/msigdb/cards/REACTOME_NEURONAL_SYSTEM	126	-0.256051	-1.08075	0.331458	0.940787	Macrophages_RPMI_None_24 down vs Macrophages_TPC1_None_24
PI_METABOLISM	http://www.broadinstitute.org/gsea/msigdb/cards/REACTOME_PI_METABOLISM	44	-0.367458	-1.18445	0.339732	0.861402	Macrophages_RPMI_None_24 down vs Macrophages_TPC1_None_24
PURINE_RIBONUCLEOSIDE_MONOPHOSPHATE_BIOSYNTHESIS	http://www.broadinstitute.org/gsea/msigdb/cards/REACTOME_PURINE_RIBONUCLEOSIDE_MONOPHOSPHATE_BIOSYNTHESIS	10	-0.525703	-1.15247	0.342857	0.895436	Macrophages_RPMI_None_24 down vs Macrophages_TPC1_None_24
KERATAN_SULFATE_BIOSYNTHESIS	http://www.broadinstitute.org/gsea/msigdb/cards/REACTOME_KERATAN_SULFATE_BIOSYNTHESIS	12	-0.474868	-1.18255	0.343293	0.852355	Macrophages_RPMI_None_24 down vs Macrophages_TPC1_None_24
CELL_DEATH_SIGNALLING_VIA_NRAGE_NRIF_AND_NADE	http://www.broadinstitute.org/gsea/msigdb/cards/REACTOME_CELL_DEATH_SIGNALLING_VIA_NRAGE_NRIF_AND_NADE	50	-0.321614	-1.14312	0.352988	0.864675	Macrophages_RPMI_None_24 down vs Macrophages_TPC1_None_24
FACILITATIVE_NA_INDEPENDENT_GLUCOSE_TRANSPORTERS	http://www.broadinstitute.org/gsea/msigdb/cards/REACTOME_FACILITATIVE_NA_INDEPENDENT_GLUCOSE_TRANSPORTERS	8	-0.55863	-1.18329	0.35599	0.857178	Macrophages_RPMI_None_24 down vs Macrophages_TPC1_None_24
OXYGEN_DEPENDENT_PROLINE_HYDROXYLATION_OF_HYPOXIA_INDUCIBLE_FACTOR_ALPHA	http://www.broadinstitute.org/gsea/msigdb/cards/REACTOME_OXYGEN_DEPENDENT_PROLINE_HYDROXYLATION_OF_HYPOXIA_INDUCIBLE_FACTOR_ALPHA	15	-0.34493	-1.03775	0.35634	0.956652	Macrophages_RPMI_None_24 down vs Macrophages_TPC1_None_24
G_PROTEIN_ACTIVATION	http://www.broadinstitute.org/gsea/msigdb/cards/REACTOME_G_PROTEIN_ACTIVATION	12	-0.377659	-0.999831	0.356352	0.964572	Macrophages_RPMI_None_24 down vs Macrophages_TPC1_None_24
RIG_I_MDA5_MEDIATED_INDUCTION_OF_IFN_ALPHA_BETA_PATHWAYS	http://www.broadinstitute.org/gsea/msigdb/cards/REACTOME_RIG_I_MDA5_MEDIATED_INDUCTION_OF_IFN_ALPHA_BETA_PATHWAYS	57	-0.298211	-1.0858	0.35797	0.933294	Macrophages_RPMI_None_24 down vs Macrophages_TPC1_None_24
N_GLYCAN_ANTENNAE_ELONGATION_IN_THE_MEDIAL_TRANS_GOLGI	http://www.broadinstitute.org/gsea/msigdb/cards/REACTOME_N_GLYCAN_ANTENNAE_ELONGATION_IN_THE_MEDIAL_TRANS_GOLGI	14	-0.359708	-1.12058	0.359137	0.885375	Macrophages_RPMI_None_24 down vs Macrophages_TPC1_None_24
ADP_SIGNALLING_THROUGH_P2RY1	http://www.broadinstitute.org/gsea/msigdb/cards/REACTOME_ADP_SIGNALLING_THROUGH_P2RY1	16	-0.363122	-1.07482	0.359219	0.9516	Macrophages_RPMI_None_24 down vs Macrophages_TPC1_None_24
G1_S_SPECIFIC_TRANSCRIPTION	http://www.broadinstitute.org/gsea/msigdb/cards/REACTOME_G1_S_SPECIFIC_TRANSCRIPTION	13	-0.442132	-1.05114	0.361465	0.954521	Macrophages_RPMI_None_24 down vs Macrophages_TPC1_None_24
GROWTH_HORMONE_RECEPTOR_SIGNALING	http://www.broadinstitute.org/gsea/msigdb/cards/REACTOME_GROWTH_HORMONE_RECEPTOR_SIGNALING	18	-0.398666	-1.15124	0.36454	0.873454	Macrophages_RPMI_None_24 down vs Macrophages_TPC1_None_24
COSTIMULATION_BY_THE_CD28_FAMILY	http://www.broadinstitute.org/gsea/msigdb/cards/REACTOME_COSTIMULATION_BY_THE_CD28_FAMILY	60	-0.279627	-1.03799	0.367005	0.962999	Macrophages_RPMI_None_24 down vs Macrophages_TPC1_None_24
TRAF6_MEDIATED_INDUCTION_OF_NFKB_AND_MAP_KINASES_UPON_TLR7_8_OR_9_ACTIVATION	http://www.broadinstitute.org/gsea/msigdb/cards/REACTOME_TRAF6_MEDIATED_INDUCTION_OF_NFKB_AND_MAP_KINASES_UPON_TLR7_8_OR_9_ACTIVATION	72	-0.277868	-1.07406	0.367674	0.946846	Macrophages_RPMI_None_24 down vs Macrophages_TPC1_None_24
ADAPTIVE_IMMUNE_SYSTEM	http://www.broadinstitute.org/gsea/msigdb/cards/REACTOME_ADAPTIVE_IMMUNE_SYSTEM	457	-0.227562	-1.02206	0.383504	0.954783	Macrophages_RPMI_None_24 down vs Macrophages_TPC1_None_24
IL_3_5_AND_GM_CSF_SIGNALING	http://www.broadinstitute.org/gsea/msigdb/cards/REACTOME_IL_3_5_AND_GM_CSF_SIGNALING	37	-0.33373	-1.03359	0.38695	0.954662	Macrophages_RPMI_None_24 down vs Macrophages_TPC1_None_24
CDC6_ASSOCIATION_WITH_THE_ORC_ORIGIN_COMPLEX	http://www.broadinstitute.org/gsea/msigdb/cards/REACTOME_CDC6_ASSOCIATION_WITH_THE_ORC_ORIGIN_COMPLEX	11	-0.50796	-1.1237	0.393127	0.883859	Macrophages_RPMI_None_24 down vs Macrophages_TPC1_None_24
PROTEOLYTIC_CLEAVAGE_OF_SNARE_COMPLEX_PROTEINS	http://www.broadinstitute.org/gsea/msigdb/cards/REACTOME_PROTEOLYTIC_CLEAVAGE_OF_SNARE_COMPLEX_PROTEINS	15	-0.389943	-1.06749	0.393519	0.939982	Macrophages_RPMI_None_24 down vs Macrophages_TPC1_None_24
E2F_MEDIATED_REGULATION_OF_DNA_REPLICATION	http://www.broadinstitute.org/gsea/msigdb/cards/REACTOME_E2F_MEDIATED_REGULATION_OF_DNA_REPLICATION	29	-0.326129	-1.04046	0.397732	0.964115	Macrophages_RPMI_None_24 down vs Macrophages_TPC1_None_24
REGULATION_OF_IFNG_SIGNALING	http://www.broadinstitute.org/gsea/msigdb/cards/REACTOME_REGULATION_OF_IFNG_SIGNALING	12	-0.387313	-1.0204	0.397917	0.946639	Macrophages_RPMI_None_24 down vs Macrophages_TPC1_None_24
INWARDLY_RECTIFYING_K_CHANNELS	http://www.broadinstitute.org/gsea/msigdb/cards/REACTOME_INWARDLY_RECTIFYING_K_CHANNELS	13	-0.419262	-1.06907	0.407686	0.955576	Macrophages_RPMI_None_24 down vs Macrophages_TPC1_None_24
SYNTHESIS_OF_PIPS_AT_THE_LATE_ENDOSOME_MEMBRANE	http://www.broadinstitute.org/gsea/msigdb/cards/REACTOME_SYNTHESIS_OF_PIPS_AT_THE_LATE_ENDOSOME_MEMBRANE	10	-0.530787	-1.15476	0.413966	0.89779	Macrophages_RPMI_None_24 down vs Macrophages_TPC1_None_24
IL_7_SIGNALING	http://www.broadinstitute.org/gsea/msigdb/cards/REACTOME_IL_7_SIGNALING	11	-0.502785	-1.1519	0.416831	0.889032	Macrophages_RPMI_None_24 down vs Macrophages_TPC1_None_24
CELL_CELL_COMMUNICATION	http://www.broadinstitute.org/gsea/msigdb/cards/REACTOME_CELL_CELL_COMMUNICATION	65	-0.244317	-1.00664	0.419219	0.95979	Macrophages_RPMI_None_24 down vs Macrophages_TPC1_None_24
BOTULINUM_NEUROTOXICITY	http://www.broadinstitute.org/gsea/msigdb/cards/REACTOME_BOTULINUM_NEUROTOXICITY	16	-0.355495	-1.0683	0.424157	0.951357	Macrophages_RPMI_None_24 down vs Macrophages_TPC1_None_24
G_ALPHA_S_SIGNALLING_EVENTS	http://www.broadinstitute.org/gsea/msigdb/cards/REACTOME_G_ALPHA_S_SIGNALLING_EVENTS	40	-0.323967	-0.993284	0.425223	0.970058	Macrophages_RPMI_None_24 down vs Macrophages_TPC1_None_24
TRANS_GOLGI_NETWORK_VESICLE_BUDDING	http://www.broadinstitute.org/gsea/msigdb/cards/REACTOME_TRANS_GOLGI_NETWORK_VESICLE_BUDDING	54	-0.30848	-1.0002	0.429289	0.969751	Macrophages_RPMI_None_24 down vs Macrophages_TPC1_None_24
BIOLOGICAL_OXIDATIONS	http://www.broadinstitute.org/gsea/msigdb/cards/REACTOME_BIOLOGICAL_OXIDATIONS	52	-0.285217	-1.0135	0.431231	0.952489	Macrophages_RPMI_None_24 down vs Macrophages_TPC1_None_24
SIGNALING_BY_GPCR	http://www.broadinstitute.org/gsea/msigdb/cards/REACTOME_SIGNALING_BY_GPCR	259	-0.223138	-1.02686	0.439327	0.960071	Macrophages_RPMI_None_24 down vs Macrophages_TPC1_None_24
TAK1_ACTIVATES_NFKB_BY_PHOSPHORYLATION_AND_ACTIVATION_OF_IKKS_COMPLEX	http://www.broadinstitute.org/gsea/msigdb/cards/REACTOME_TAK1_ACTIVATES_NFKB_BY_PHOSPHORYLATION_AND_ACTIVATION_OF_IKKS_COMPLEX	22	-0.317904	-1.05108	0.439467	0.9479	Macrophages_RPMI_None_24 down vs Macrophages_TPC1_None_24
GLYCOSAMINOGLYCAN_METABOLISM	http://www.broadinstitute.org/gsea/msigdb/cards/REACTOME_GLYCOSAMINOGLYCAN_METABOLISM	66	-0.318402	-1.02236	0.440104	0.960209	Macrophages_RPMI_None_24 down vs Macrophages_TPC1_None_24
G_BETA_GAMMA_SIGNALLING_THROUGH_PI3KGAMMA	http://www.broadinstitute.org/gsea/msigdb/cards/REACTOME_G_BETA_GAMMA_SIGNALLING_THROUGH_PI3KGAMMA	17	-0.404407	-1.00848	0.44126	0.961878	Macrophages_RPMI_None_24 down vs Macrophages_TPC1_None_24
INTRINSIC_PATHWAY	http://www.broadinstitute.org/gsea/msigdb/cards/REACTOME_INTRINSIC_PATHWAY	7	-0.461105	-1.05555	0.453707	0.956798	Macrophages_RPMI_None_24 down vs Macrophages_TPC1_None_24
P75_NTR_RECEPTOR_MEDIATED_SIGNALLING	http://www.broadinstitute.org/gsea/msigdb/cards/REACTOME_P75_NTR_RECEPTOR_MEDIATED_SIGNALLING	68	-0.258126	-0.998772	0.458266	0.961307	Macrophages_RPMI_None_24 down vs Macrophages_TPC1_None_24
SIGNALING_BY_NOTCH3	http://www.broadinstitute.org/gsea/msigdb/cards/REACTOME_SIGNALING_BY_NOTCH3	10	-0.417479	-0.990577	0.46242	0.95306	Macrophages_RPMI_None_24 down vs Macrophages_TPC1_None_24
PYRIMIDINE_METABOLISM	http://www.broadinstitute.org/gsea/msigdb/cards/REACTOME_PYRIMIDINE_METABOLISM	18	-0.379176	-1.03391	0.465566	0.960248	Macrophages_RPMI_None_24 down vs Macrophages_TPC1_None_24
TRANSMISSION_ACROSS_CHEMICAL_SYNAPSES	http://www.broadinstitute.org/gsea/msigdb/cards/REACTOME_TRANSMISSION_ACROSS_CHEMICAL_SYNAPSES	89	-0.253309	-1.02139	0.468452	0.950715	Macrophages_RPMI_None_24 down vs Macrophages_TPC1_None_24
INHIBITION_OF_INSULIN_SECRETION_BY_ADRENALINE_NORADRENALINE	http://www.broadinstitute.org/gsea/msigdb/cards/REACTOME_INHIBITION_OF_INSULIN_SECRETION_BY_ADRENALINE_NORADRENALINE	14	-0.340601	-0.990424	0.469041	0.947649	Macrophages_RPMI_None_24 down vs Macrophages_TPC1_None_24
SIGNAL_AMPLIFICATION	http://www.broadinstitute.org/gsea/msigdb/cards/REACTOME_SIGNAL_AMPLIFICATION	19	-0.319547	-0.971084	0.47696	0.948216	Macrophages_RPMI_None_24 down vs Macrophages_TPC1_None_24
NOD1_2_SIGNALING_PATHWAY	http://www.broadinstitute.org/gsea/msigdb/cards/REACTOME_NOD1_2_SIGNALING_PATHWAY	29	-0.263609	-0.984522	0.482213	0.956288	Macrophages_RPMI_None_24 down vs Macrophages_TPC1_None_24
THE_ACTIVATION_OF_ARYLSULFATASES	http://www.broadinstitute.org/gsea/msigdb/cards/REACTOME_THE_ACTIVATION_OF_ARYLSULFATASES	7	-0.456291	-0.978547	0.48492	0.962822	Macrophages_RPMI_None_24 down vs Macrophages_TPC1_None_24
NOTCH1_INTRACELLULAR_DOMAIN_REGULATES_TRANSCRIPTION	http://www.broadinstitute.org/gsea/msigdb/cards/REACTOME_NOTCH1_INTRACELLULAR_DOMAIN_REGULATES_TRANSCRIPTION	38	-0.249551	-0.976114	0.491165	0.958583	Macrophages_RPMI_None_24 down vs Macrophages_TPC1_None_24
ION_TRANSPORT_BY_P_TYPE_ATPASES	http://www.broadinstitute.org/gsea/msigdb/cards/REACTOME_ION_TRANSPORT_BY_P_TYPE_ATPASES	19	-0.323672	-0.91152	0.49166	1	Macrophages_RPMI_None_24 down vs Macrophages_TPC1_None_24
LYSOSOME_VESICLE_BIOGENESIS	http://www.broadinstitute.org/gsea/msigdb/cards/REACTOME_LYSOSOME_VESICLE_BIOGENESIS	22	-0.433611	-1.01374	0.497995	0.957968	Macrophages_RPMI_None_24 down vs Macrophages_TPC1_None_24
SYNTHESIS_OF_PIPS_AT_THE_PLASMA_MEMBRANE	http://www.broadinstitute.org/gsea/msigdb/cards/REACTOME_SYNTHESIS_OF_PIPS_AT_THE_PLASMA_MEMBRANE	28	-0.316535	-0.99097	0.49831	0.957426	Macrophages_RPMI_None_24 down vs Macrophages_TPC1_None_24
ROLE_OF_DCC_IN_REGULATING_APOPTOSIS	http://www.broadinstitute.org/gsea/msigdb/cards/REACTOME_ROLE_OF_DCC_IN_REGULATING_APOPTOSIS	8	-0.397182	-0.974482	0.502005	0.950991	Macrophages_RPMI_None_24 down vs Macrophages_TPC1_None_24
IL_RECEPTOR_SHC_SIGNALING	http://www.broadinstitute.org/gsea/msigdb/cards/REACTOME_IL_RECEPTOR_SHC_SIGNALING	21	-0.367631	-0.980564	0.502778	0.962039	Macrophages_RPMI_None_24 down vs Macrophages_TPC1_None_24
SIGNAL_REGULATORY_PROTEIN_SIRP_FAMILY_INTERACTIONS	http://www.broadinstitute.org/gsea/msigdb/cards/REACTOME_SIGNAL_REGULATORY_PROTEIN_SIRP_FAMILY_INTERACTIONS	12	-0.337199	-0.954031	0.506777	0.984865	Macrophages_RPMI_None_24 down vs Macrophages_TPC1_None_24
DEGRADATION_OF_THE_EXTRACELLULAR_MATRIX	http://www.broadinstitute.org/gsea/msigdb/cards/REACTOME_DEGRADATION_OF_THE_EXTRACELLULAR_MATRIX	11	-0.457365	-1.03214	0.50732	0.951657	Macrophages_RPMI_None_24 down vs Macrophages_TPC1_None_24
NEGATIVE_REGULATION_OF_THE_PI3K_AKT_NETWORK	http://www.broadinstitute.org/gsea/msigdb/cards/REACTOME_NEGATIVE_REGULATION_OF_THE_PI3K_AKT_NETWORK	7	-0.445502	-0.94375	0.51275	0.988093	Macrophages_RPMI_None_24 down vs Macrophages_TPC1_None_24
UNBLOCKING_OF_NMDA_RECEPTOR_GLUTAMATE_BINDING_AND_ACTIVATION	http://www.broadinstitute.org/gsea/msigdb/cards/REACTOME_UNBLOCKING_OF_NMDA_RECEPTOR_GLUTAMATE_BINDING_AND_ACTIVATION	3	-0.554552	-0.931404	0.513306	0.989685	Macrophages_RPMI_None_24 down vs Macrophages_TPC1_None_24
SIGNALING_BY_ROBO_RECEPTOR	http://www.broadinstitute.org/gsea/msigdb/cards/REACTOME_SIGNALING_BY_ROBO_RECEPTOR	23	-0.291686	-0.922992	0.522275	1	Macrophages_RPMI_None_24 down vs Macrophages_TPC1_None_24
ACYL_CHAIN_REMODELLING_OF_PE	http://www.broadinstitute.org/gsea/msigdb/cards/REACTOME_ACYL_CHAIN_REMODELLING_OF_PE	11	-0.426131	-0.975435	0.524009	0.954438	Macrophages_RPMI_None_24 down vs Macrophages_TPC1_None_24
SYNTHESIS_OF_PIPS_AT_THE_GOLGI_MEMBRANE	http://www.broadinstitute.org/gsea/msigdb/cards/REACTOME_SYNTHESIS_OF_PIPS_AT_THE_GOLGI_MEMBRANE	15	-0.402926	-0.977	0.530209	0.961911	Macrophages_RPMI_None_24 down vs Macrophages_TPC1_None_24
NFKB_AND_MAP_KINASES_ACTIVATION_MEDIATED_BY_TLR4_SIGNALING_REPERTOIRE	http://www.broadinstitute.org/gsea/msigdb/cards/REACTOME_NFKB_AND_MAP_KINASES_ACTIVATION_MEDIATED_BY_TLR4_SIGNALING_REPERTOIRE	66	-0.267369	-0.992581	0.544696	0.965612	Macrophages_RPMI_None_24 down vs Macrophages_TPC1_None_24
TRANSPORT_OF_GLUCOSE_AND_OTHER_SUGARS_BILE_SALTS_AND_ORGANIC_ACIDS_METAL_IONS_AND_AMINE_COMPOUNDS	http://www.broadinstitute.org/gsea/msigdb/cards/REACTOME_TRANSPORT_OF_GLUCOSE_AND_OTHER_SUGARS_BILE_SALTS_AND_ORGANIC_ACIDS_METAL_IONS_AND_AMINE_COMPOUNDS	41	-0.253343	-0.972003	0.548952	0.951767	Macrophages_RPMI_None_24 down vs Macrophages_TPC1_None_24
GLUCAGON_TYPE_LIGAND_RECEPTORS	http://www.broadinstitute.org/gsea/msigdb/cards/REACTOME_GLUCAGON_TYPE_LIGAND_RECEPTORS	11	-0.385369	-0.90786	0.5508	1	Macrophages_RPMI_None_24 down vs Macrophages_TPC1_None_24
ACYL_CHAIN_REMODELLING_OF_PG	http://www.broadinstitute.org/gsea/msigdb/cards/REACTOME_ACYL_CHAIN_REMODELLING_OF_PG	6	-0.467176	-0.913282	0.553675	1	Macrophages_RPMI_None_24 down vs Macrophages_TPC1_None_24
METABOLISM_OF_PORPHYRINS	http://www.broadinstitute.org/gsea/msigdb/cards/REACTOME_METABOLISM_OF_PORPHYRINS	12	-0.334417	-0.936597	0.555197	0.987716	Macrophages_RPMI_None_24 down vs Macrophages_TPC1_None_24
SYNTHESIS_OF_PIPS_AT_THE_EARLY_ENDOSOME_MEMBRANE	http://www.broadinstitute.org/gsea/msigdb/cards/REACTOME_SYNTHESIS_OF_PIPS_AT_THE_EARLY_ENDOSOME_MEMBRANE	12	-0.370342	-0.878003	0.5556	1	Macrophages_RPMI_None_24 down vs Macrophages_TPC1_None_24
PLATELET_ADHESION_TO_EXPOSED_COLLAGEN	http://www.broadinstitute.org/gsea/msigdb/cards/REACTOME_PLATELET_ADHESION_TO_EXPOSED_COLLAGEN	7	-0.417645	-0.918527	0.556437	1	Macrophages_RPMI_None_24 down vs Macrophages_TPC1_None_24
PHASE_II_CONJUGATION	http://www.broadinstitute.org/gsea/msigdb/cards/REACTOME_PHASE_II_CONJUGATION	32	-0.293725	-0.893348	0.56265	1	Macrophages_RPMI_None_24 down vs Macrophages_TPC1_None_24
PURINE_METABOLISM	http://www.broadinstitute.org/gsea/msigdb/cards/REACTOME_PURINE_METABOLISM	27	-0.325448	-0.933516	0.564417	0.990595	Macrophages_RPMI_None_24 down vs Macrophages_TPC1_None_24
INHIBITION_OF_REPLICATION_INITIATION_OF_DAMAGED_DNA_BY_RB1_E2F1	http://www.broadinstitute.org/gsea/msigdb/cards/REACTOME_INHIBITION_OF_REPLICATION_INITIATION_OF_DAMAGED_DNA_BY_RB1_E2F1	12	-0.36551	-0.898467	0.571543	1	Macrophages_RPMI_None_24 down vs Macrophages_TPC1_None_24
MEMBRANE_TRAFFICKING	http://www.broadinstitute.org/gsea/msigdb/cards/REACTOME_MEMBRANE_TRAFFICKING	103	-0.256706	-0.8568	0.57229	1	Macrophages_RPMI_None_24 down vs Macrophages_TPC1_None_24
ACTIVATED_NOTCH1_TRANSMITS_SIGNAL_TO_THE_NUCLEUS	http://www.broadinstitute.org/gsea/msigdb/cards/REACTOME_ACTIVATED_NOTCH1_TRANSMITS_SIGNAL_TO_THE_NUCLEUS	21	-0.304937	-0.849865	0.580096	1	Macrophages_RPMI_None_24 down vs Macrophages_TPC1_None_24
BIOSYNTHESIS_OF_THE_N_GLYCAN_PRECURSOR_DOLICHOL_LIPID_LINKED_OLIGOSACCHARIDE_LLO_AND_TRANSFER_TO_A_NASCENT_PROTEIN	http://www.broadinstitute.org/gsea/msigdb/cards/REACTOME_BIOSYNTHESIS_OF_THE_N_GLYCAN_PRECURSOR_DOLICHOL_LIPID_LINKED_OLIGOSACCHARIDE_LLO_AND_TRANSFER_TO_A_NASCENT_PROTEIN	27	-0.320274	-0.893744	0.58422	1	Macrophages_RPMI_None_24 down vs Macrophages_TPC1_None_24
GPVI_MEDIATED_ACTIVATION_CASCADE	http://www.broadinstitute.org/gsea/msigdb/cards/REACTOME_GPVI_MEDIATED_ACTIVATION_CASCADE	30	-0.264908	-0.95133	0.585869	0.985009	Macrophages_RPMI_None_24 down vs Macrophages_TPC1_None_24
P38MAPK_EVENTS	http://www.broadinstitute.org/gsea/msigdb/cards/REACTOME_P38MAPK_EVENTS	12	-0.338943	-0.908025	0.591064	1	Macrophages_RPMI_None_24 down vs Macrophages_TPC1_None_24
COPI_MEDIATED_TRANSPORT	http://www.broadinstitute.org/gsea/msigdb/cards/REACTOME_COPI_MEDIATED_TRANSPORT	9	-0.403475	-0.829044	0.592087	1	Macrophages_RPMI_None_24 down vs Macrophages_TPC1_None_24
SYNTHESIS_OF_GLYCOSYLPHOSPHATIDYLINOSITOL_GPI	http://www.broadinstitute.org/gsea/msigdb/cards/REACTOME_SYNTHESIS_OF_GLYCOSYLPHOSPHATIDYLINOSITOL_GPI	16	-0.294945	-0.88805	0.600162	1	Macrophages_RPMI_None_24 down vs Macrophages_TPC1_None_24
RIP_MEDIATED_NFKB_ACTIVATION_VIA_DAI	http://www.broadinstitute.org/gsea/msigdb/cards/REACTOME_RIP_MEDIATED_NFKB_ACTIVATION_VIA_DAI	15	-0.349717	-0.938991	0.601375	0.987794	Macrophages_RPMI_None_24 down vs Macrophages_TPC1_None_24
RESOLUTION_OF_AP_SITES_VIA_THE_SINGLE_NUCLEOTIDE_REPLACEMENT_PATHWAY	http://www.broadinstitute.org/gsea/msigdb/cards/REACTOME_RESOLUTION_OF_AP_SITES_VIA_THE_SINGLE_NUCLEOTIDE_REPLACEMENT_PATHWAY	11	-0.304662	-0.913903	0.611202	1	Macrophages_RPMI_None_24 down vs Macrophages_TPC1_None_24
SLC_MEDIATED_TRANSMEMBRANE_TRANSPORT	http://www.broadinstitute.org/gsea/msigdb/cards/REACTOME_SLC_MEDIATED_TRANSMEMBRANE_TRANSPORT	135	-0.21852	-0.941059	0.619916	0.988159	Macrophages_RPMI_None_24 down vs Macrophages_TPC1_None_24
PURINE_CATABOLISM	http://www.broadinstitute.org/gsea/msigdb/cards/REACTOME_PURINE_CATABOLISM	6	-0.400386	-0.875318	0.622299	1	Macrophages_RPMI_None_24 down vs Macrophages_TPC1_None_24
GRB2_SOS_PROVIDES_LINKAGE_TO_MAPK_SIGNALING_FOR_INTERGRINS_	http://www.broadinstitute.org/gsea/msigdb/cards/REACTOME_GRB2_SOS_PROVIDES_LINKAGE_TO_MAPK_SIGNALING_FOR_INTERGRINS_	11	-0.323602	-0.945613	0.624215	0.994134	Macrophages_RPMI_None_24 down vs Macrophages_TPC1_None_24
ETHANOL_OXIDATION	http://www.broadinstitute.org/gsea/msigdb/cards/REACTOME_ETHANOL_OXIDATION	4	-0.595047	-0.99178	0.627459	0.961456	Macrophages_RPMI_None_24 down vs Macrophages_TPC1_None_24
CELL_CELL_JUNCTION_ORGANIZATION	http://www.broadinstitute.org/gsea/msigdb/cards/REACTOME_CELL_CELL_JUNCTION_ORGANIZATION	19	-0.28534	-0.851559	0.631778	1	Macrophages_RPMI_None_24 down vs Macrophages_TPC1_None_24
FANCONI_ANEMIA_PATHWAY	http://www.broadinstitute.org/gsea/msigdb/cards/REACTOME_FANCONI_ANEMIA_PATHWAY	18	-0.341936	-0.879691	0.632458	1	Macrophages_RPMI_None_24 down vs Macrophages_TPC1_None_24
TRANSCRIPTIONAL_ACTIVITY_OF_SMAD2_SMAD3_SMAD4_HETEROTRIMER	http://www.broadinstitute.org/gsea/msigdb/cards/REACTOME_TRANSCRIPTIONAL_ACTIVITY_OF_SMAD2_SMAD3_SMAD4_HETEROTRIMER	35	-0.242569	-0.809279	0.632876	1	Macrophages_RPMI_None_24 down vs Macrophages_TPC1_None_24
RECEPTOR_LIGAND_BINDING_INITIATES_THE_SECOND_PROTEOLYTIC_CLEAVAGE_OF_NOTCH_RECEPTOR	http://www.broadinstitute.org/gsea/msigdb/cards/REACTOME_RECEPTOR_LIGAND_BINDING_INITIATES_THE_SECOND_PROTEOLYTIC_CLEAVAGE_OF_NOTCH_RECEPTOR	9	-0.336658	-0.94556	0.633287	0.988578	Macrophages_RPMI_None_24 down vs Macrophages_TPC1_None_24
ION_CHANNEL_TRANSPORT	http://www.broadinstitute.org/gsea/msigdb/cards/REACTOME_ION_CHANNEL_TRANSPORT	21	-0.291817	-0.840068	0.637707	1	Macrophages_RPMI_None_24 down vs Macrophages_TPC1_None_24
APOPTOTIC_CLEAVAGE_OF_CELL_ADHESION_PROTEINS	http://www.broadinstitute.org/gsea/msigdb/cards/REACTOME_APOPTOTIC_CLEAVAGE_OF_CELL_ADHESION_PROTEINS	5	-0.383398	-0.838652	0.639484	1	Macrophages_RPMI_None_24 down vs Macrophages_TPC1_None_24
CRMPS_IN_SEMA3A_SIGNALING	http://www.broadinstitute.org/gsea/msigdb/cards/REACTOME_CRMPS_IN_SEMA3A_SIGNALING	12	-0.296793	-0.843198	0.640319	1	Macrophages_RPMI_None_24 down vs Macrophages_TPC1_None_24
REGULATION_OF_INSULIN_SECRETION_BY_ACETYLCHOLINE	http://www.broadinstitute.org/gsea/msigdb/cards/REACTOME_REGULATION_OF_INSULIN_SECRETION_BY_ACETYLCHOLINE	8	-0.386947	-0.823153	0.646354	1	Macrophages_RPMI_None_24 down vs Macrophages_TPC1_None_24
ACETYLCHOLINE_BINDING_AND_DOWNSTREAM_EVENTS	http://www.broadinstitute.org/gsea/msigdb/cards/REACTOME_ACETYLCHOLINE_BINDING_AND_DOWNSTREAM_EVENTS	3	-0.539804	-0.858063	0.650898	1	Macrophages_RPMI_None_24 down vs Macrophages_TPC1_None_24
NEGATIVE_REGULATORS_OF_RIG_I_MDA5_SIGNALING	http://www.broadinstitute.org/gsea/msigdb/cards/REACTOME_NEGATIVE_REGULATORS_OF_RIG_I_MDA5_SIGNALING	30	-0.270263	-0.89194	0.659694	1	Macrophages_RPMI_None_24 down vs Macrophages_TPC1_None_24
STRIATED_MUSCLE_CONTRACTION	http://www.broadinstitute.org/gsea/msigdb/cards/REACTOME_STRIATED_MUSCLE_CONTRACTION	10	-0.323062	-0.860552	0.669302	1	Macrophages_RPMI_None_24 down vs Macrophages_TPC1_None_24
GOLGI_ASSOCIATED_VESICLE_BIOGENESIS	http://www.broadinstitute.org/gsea/msigdb/cards/REACTOME_GOLGI_ASSOCIATED_VESICLE_BIOGENESIS	47	-0.266743	-0.840369	0.681982	1	Macrophages_RPMI_None_24 down vs Macrophages_TPC1_None_24
METABOLISM_OF_NUCLEOTIDES	http://www.broadinstitute.org/gsea/msigdb/cards/REACTOME_METABOLISM_OF_NUCLEOTIDES	58	-0.269966	-0.845858	0.682737	1	Macrophages_RPMI_None_24 down vs Macrophages_TPC1_None_24
SIGNAL_ATTENUATION	http://www.broadinstitute.org/gsea/msigdb/cards/REACTOME_SIGNAL_ATTENUATION	10	-0.381495	-0.82402	0.683952	1	Macrophages_RPMI_None_24 down vs Macrophages_TPC1_None_24
GLUCURONIDATION	http://www.broadinstitute.org/gsea/msigdb/cards/REACTOME_GLUCURONIDATION	3	-0.563366	-0.90562	0.688889	1	Macrophages_RPMI_None_24 down vs Macrophages_TPC1_None_24
PHOSPHORYLATION_OF_THE_APC_C	http://www.broadinstitute.org/gsea/msigdb/cards/REACTOME_PHOSPHORYLATION_OF_THE_APC_C	15	-0.326655	-0.804737	0.689082	1	Macrophages_RPMI_None_24 down vs Macrophages_TPC1_None_24
ACTIVATION_OF_THE_MRNA_UPON_BINDING_OF_THE_CAP_BINDING_COMPLEX_AND_EIFS_AND_SUBSEQUENT_BINDING_TO_43S	http://www.broadinstitute.org/gsea/msigdb/cards/REACTOME_ACTIVATION_OF_THE_MRNA_UPON_BINDING_OF_THE_CAP_BINDING_COMPLEX_AND_EIFS_AND_SUBSEQUENT_BINDING_TO_43S	57	-0.300263	-0.737416	0.690336	1	Macrophages_RPMI_None_24 down vs Macrophages_TPC1_None_24
GABA_B_RECEPTOR_ACTIVATION	http://www.broadinstitute.org/gsea/msigdb/cards/REACTOME_GABA_B_RECEPTOR_ACTIVATION	19	-0.282052	-0.834071	0.698788	1	Macrophages_RPMI_None_24 down vs Macrophages_TPC1_None_24
EGFR_DOWNREGULATION	http://www.broadinstitute.org/gsea/msigdb/cards/REACTOME_EGFR_DOWNREGULATION	20	-0.275278	-0.782552	0.700646	1	Macrophages_RPMI_None_24 down vs Macrophages_TPC1_None_24
CLASS_I_MHC_MEDIATED_ANTIGEN_PROCESSING_PRESENTATION	http://www.broadinstitute.org/gsea/msigdb/cards/REACTOME_CLASS_I_MHC_MEDIATED_ANTIGEN_PROCESSING_PRESENTATION	216	-0.214044	-0.774066	0.700765	1	Macrophages_RPMI_None_24 down vs Macrophages_TPC1_None_24
GAB1_SIGNALOSOME	http://www.broadinstitute.org/gsea/msigdb/cards/REACTOME_GAB1_SIGNALOSOME	34	-0.275101	-0.89187	0.702735	1	Macrophages_RPMI_None_24 down vs Macrophages_TPC1_None_24
ERKS_ARE_INACTIVATED	http://www.broadinstitute.org/gsea/msigdb/cards/REACTOME_ERKS_ARE_INACTIVATED	12	-0.278867	-0.744368	0.703434	1	Macrophages_RPMI_None_24 down vs Macrophages_TPC1_None_24
AQUAPORIN_MEDIATED_TRANSPORT	http://www.broadinstitute.org/gsea/msigdb/cards/REACTOME_AQUAPORIN_MEDIATED_TRANSPORT	25	-0.262219	-0.792274	0.710923	1	Macrophages_RPMI_None_24 down vs Macrophages_TPC1_None_24
NEUROTRANSMITTER_RELEASE_CYCLE	http://www.broadinstitute.org/gsea/msigdb/cards/REACTOME_NEUROTRANSMITTER_RELEASE_CYCLE	15	-0.272644	-0.845626	0.714085	1	Macrophages_RPMI_None_24 down vs Macrophages_TPC1_None_24
ACTIVATION_OF_CHAPERONE_GENES_BY_XBP1S	http://www.broadinstitute.org/gsea/msigdb/cards/REACTOME_ACTIVATION_OF_CHAPERONE_GENES_BY_XBP1S	44	-0.256191	-0.800399	0.716626	1	Macrophages_RPMI_None_24 down vs Macrophages_TPC1_None_24
CYTOSOLIC_TRNA_AMINOACYLATION	http://www.broadinstitute.org/gsea/msigdb/cards/REACTOME_CYTOSOLIC_TRNA_AMINOACYLATION	24	-0.311823	-0.803995	0.718895	1	Macrophages_RPMI_None_24 down vs Macrophages_TPC1_None_24
PASSIVE_TRANSPORT_BY_AQUAPORINS	http://www.broadinstitute.org/gsea/msigdb/cards/REACTOME_PASSIVE_TRANSPORT_BY_AQUAPORINS	2	-0.576085	-0.860762	0.724042	1	Macrophages_RPMI_None_24 down vs Macrophages_TPC1_None_24
IONOTROPIC_ACTIVITY_OF_KAINATE_RECEPTORS	http://www.broadinstitute.org/gsea/msigdb/cards/REACTOME_IONOTROPIC_ACTIVITY_OF_KAINATE_RECEPTORS	4	-0.461921	-0.832546	0.726274	1	Macrophages_RPMI_None_24 down vs Macrophages_TPC1_None_24
ACYL_CHAIN_REMODELLING_OF_PC	http://www.broadinstitute.org/gsea/msigdb/cards/REACTOME_ACYL_CHAIN_REMODELLING_OF_PC	12	-0.305871	-0.709242	0.737157	1	Macrophages_RPMI_None_24 down vs Macrophages_TPC1_None_24
SIGNALING_BY_BMP	http://www.broadinstitute.org/gsea/msigdb/cards/REACTOME_SIGNALING_BY_BMP	15	-0.32184	-0.840185	0.741144	1	Macrophages_RPMI_None_24 down vs Macrophages_TPC1_None_24
RETROGRADE_NEUROTROPHIN_SIGNALLING	http://www.broadinstitute.org/gsea/msigdb/cards/REACTOME_RETROGRADE_NEUROTROPHIN_SIGNALLING	10	-0.299156	-0.671797	0.741365	1	Macrophages_RPMI_None_24 down vs Macrophages_TPC1_None_24
ACTIVATION_OF_CHAPERONE_GENES_BY_ATF6_ALPHA	http://www.broadinstitute.org/gsea/msigdb/cards/REACTOME_ACTIVATION_OF_CHAPERONE_GENES_BY_ATF6_ALPHA	9	-0.323292	-0.761241	0.742724	1	Macrophages_RPMI_None_24 down vs Macrophages_TPC1_None_24
SIGNALLING_TO_RAS	http://www.broadinstitute.org/gsea/msigdb/cards/REACTOME_SIGNALLING_TO_RAS	21	-0.250753	-0.85587	0.74292	1	Macrophages_RPMI_None_24 down vs Macrophages_TPC1_None_24
PLATELET_HOMEOSTASIS	http://www.broadinstitute.org/gsea/msigdb/cards/REACTOME_PLATELET_HOMEOSTASIS	42	-0.232729	-0.851375	0.743243	1	Macrophages_RPMI_None_24 down vs Macrophages_TPC1_None_24
ACYL_CHAIN_REMODELLING_OF_PI	http://www.broadinstitute.org/gsea/msigdb/cards/REACTOME_ACYL_CHAIN_REMODELLING_OF_PI	6	-0.373679	-0.702467	0.745262	1	Macrophages_RPMI_None_24 down vs Macrophages_TPC1_None_24
REGULATION_OF_WATER_BALANCE_BY_RENAL_AQUAPORINS	http://www.broadinstitute.org/gsea/msigdb/cards/REACTOME_REGULATION_OF_WATER_BALANCE_BY_RENAL_AQUAPORINS	24	-0.266195	-0.79996	0.758198	1	Macrophages_RPMI_None_24 down vs Macrophages_TPC1_None_24
THROMBIN_SIGNALLING_THROUGH_PROTEINASE_ACTIVATED_RECEPTORS_PARS	http://www.broadinstitute.org/gsea/msigdb/cards/REACTOME_THROMBIN_SIGNALLING_THROUGH_PROTEINASE_ACTIVATED_RECEPTORS_PARS	20	-0.255241	-0.786024	0.758412	1	Macrophages_RPMI_None_24 down vs Macrophages_TPC1_None_24
REGULATION_OF_IFNA_SIGNALING	http://www.broadinstitute.org/gsea/msigdb/cards/REACTOME_REGULATION_OF_IFNA_SIGNALING	11	-0.276863	-0.837469	0.76417	1	Macrophages_RPMI_None_24 down vs Macrophages_TPC1_None_24
O_LINKED_GLYCOSYLATION_OF_MUCINS	http://www.broadinstitute.org/gsea/msigdb/cards/REACTOME_O_LINKED_GLYCOSYLATION_OF_MUCINS	25	-0.223499	-0.796578	0.771864	1	Macrophages_RPMI_None_24 down vs Macrophages_TPC1_None_24
FORMATION_OF_THE_TERNARY_COMPLEX_AND_SUBSEQUENTLY_THE_43S_COMPLEX	http://www.broadinstitute.org/gsea/msigdb/cards/REACTOME_FORMATION_OF_THE_TERNARY_COMPLEX_AND_SUBSEQUENTLY_THE_43S_COMPLEX	49	-0.276912	-0.664002	0.772874	1	Macrophages_RPMI_None_24 down vs Macrophages_TPC1_None_24
ACTIVATION_OF_THE_PRE_REPLICATIVE_COMPLEX	http://www.broadinstitute.org/gsea/msigdb/cards/REACTOME_ACTIVATION_OF_THE_PRE_REPLICATIVE_COMPLEX	27	-0.268243	-0.7689	0.773333	1	Macrophages_RPMI_None_24 down vs Macrophages_TPC1_None_24
HIGHLY_CALCIUM_PERMEABLE_POSTSYNAPTIC_NICOTINIC_ACETYLCHOLINE_RECEPTORS	http://www.broadinstitute.org/gsea/msigdb/cards/REACTOME_HIGHLY_CALCIUM_PERMEABLE_POSTSYNAPTIC_NICOTINIC_ACETYLCHOLINE_RECEPTORS	2	-0.444854	-0.668629	0.773819	1	Macrophages_RPMI_None_24 down vs Macrophages_TPC1_None_24
SIGNALLING_BY_NGF	http://www.broadinstitute.org/gsea/msigdb/cards/REACTOME_SIGNALLING_BY_NGF	184	-0.200342	-0.870506	0.777146	1	Macrophages_RPMI_None_24 down vs Macrophages_TPC1_None_24
CLASS_B_2_SECRETIN_FAMILY_RECEPTORS	http://www.broadinstitute.org/gsea/msigdb/cards/REACTOME_CLASS_B_2_SECRETIN_FAMILY_RECEPTORS	26	-0.252025	-0.788912	0.782888	1	Macrophages_RPMI_None_24 down vs Macrophages_TPC1_None_24
TRYPTOPHAN_CATABOLISM	http://www.broadinstitute.org/gsea/msigdb/cards/REACTOME_TRYPTOPHAN_CATABOLISM	7	-0.330579	-0.735856	0.783951	1	Macrophages_RPMI_None_24 down vs Macrophages_TPC1_None_24
IL1_SIGNALING	http://www.broadinstitute.org/gsea/msigdb/cards/REACTOME_IL1_SIGNALING	39	-0.240831	-0.804738	0.785251	1	Macrophages_RPMI_None_24 down vs Macrophages_TPC1_None_24
TRANSFERRIN_ENDOCYTOSIS_AND_RECYCLING	http://www.broadinstitute.org/gsea/msigdb/cards/REACTOME_TRANSFERRIN_ENDOCYTOSIS_AND_RECYCLING	20	-0.257714	-0.638188	0.785497	1	Macrophages_RPMI_None_24 down vs Macrophages_TPC1_None_24
PLATELET_CALCIUM_HOMEOSTASIS	http://www.broadinstitute.org/gsea/msigdb/cards/REACTOME_PLATELET_CALCIUM_HOMEOSTASIS	8	-0.271037	-0.811392	0.788822	1	Macrophages_RPMI_None_24 down vs Macrophages_TPC1_None_24
RECRUITMENT_OF_NUMA_TO_MITOTIC_CENTROSOMES	http://www.broadinstitute.org/gsea/msigdb/cards/REACTOME_RECRUITMENT_OF_NUMA_TO_MITOTIC_CENTROSOMES	9	-0.300065	-0.734099	0.789273	1	Macrophages_RPMI_None_24 down vs Macrophages_TPC1_None_24
ANTIGEN_PRESENTATION_FOLDING_ASSEMBLY_AND_PEPTIDE_LOADING_OF_CLASS_I_MHC	http://www.broadinstitute.org/gsea/msigdb/cards/REACTOME_ANTIGEN_PRESENTATION_FOLDING_ASSEMBLY_AND_PEPTIDE_LOADING_OF_CLASS_I_MHC	20	-0.246337	-0.64528	0.789401	1	Macrophages_RPMI_None_24 down vs Macrophages_TPC1_None_24
IL_2_SIGNALING	http://www.broadinstitute.org/gsea/msigdb/cards/REACTOME_IL_2_SIGNALING	34	-0.250054	-0.790635	0.789816	1	Macrophages_RPMI_None_24 down vs Macrophages_TPC1_None_24
SYNTHESIS_SECRETION_AND_DEACYLATION_OF_GHRELIN	http://www.broadinstitute.org/gsea/msigdb/cards/REACTOME_SYNTHESIS_SECRETION_AND_DEACYLATION_OF_GHRELIN	8	-0.304636	-0.768633	0.793186	1	Macrophages_RPMI_None_24 down vs Macrophages_TPC1_None_24
3_UTR_MEDIATED_TRANSLATIONAL_REGULATION	http://www.broadinstitute.org/gsea/msigdb/cards/REACTOME_3_UTR_MEDIATED_TRANSLATIONAL_REGULATION	104	-0.239908	-0.574039	0.798666	1	Macrophages_RPMI_None_24 down vs Macrophages_TPC1_None_24
TRAFFICKING_OF_GLUR2_CONTAINING_AMPA_RECEPTORS	http://www.broadinstitute.org/gsea/msigdb/cards/REACTOME_TRAFFICKING_OF_GLUR2_CONTAINING_AMPA_RECEPTORS	9	-0.288459	-0.716709	0.810473	1	Macrophages_RPMI_None_24 down vs Macrophages_TPC1_None_24
REGULATION_OF_INSULIN_SECRETION	http://www.broadinstitute.org/gsea/msigdb/cards/REACTOME_REGULATION_OF_INSULIN_SECRETION	53	-0.207974	-0.810024	0.812989	1	Macrophages_RPMI_None_24 down vs Macrophages_TPC1_None_24
NUCLEAR_SIGNALING_BY_ERBB4	http://www.broadinstitute.org/gsea/msigdb/cards/REACTOME_NUCLEAR_SIGNALING_BY_ERBB4	24	-0.256041	-0.715285	0.815283	1	Macrophages_RPMI_None_24 down vs Macrophages_TPC1_None_24
CROSS_PRESENTATION_OF_SOLUBLE_EXOGENOUS_ANTIGENS_ENDOSOMES	http://www.broadinstitute.org/gsea/msigdb/cards/REACTOME_CROSS_PRESENTATION_OF_SOLUBLE_EXOGENOUS_ANTIGENS_ENDOSOMES	45	-0.248048	-0.562417	0.816724	0.992558	Macrophages_RPMI_None_24 down vs Macrophages_TPC1_None_24
GABA_RECEPTOR_ACTIVATION	http://www.broadinstitute.org/gsea/msigdb/cards/REACTOME_GABA_RECEPTOR_ACTIVATION	21	-0.253068	-0.802442	0.819384	1	Macrophages_RPMI_None_24 down vs Macrophages_TPC1_None_24
METABOLISM_OF_PROTEINS	http://www.broadinstitute.org/gsea/msigdb/cards/REACTOME_METABOLISM_OF_PROTEINS	371	-0.195642	-0.691072	0.824925	1	Macrophages_RPMI_None_24 down vs Macrophages_TPC1_None_24
TRANSLATION	http://www.broadinstitute.org/gsea/msigdb/cards/REACTOME_TRANSLATION	144	-0.221762	-0.567641	0.826404	0.996709	Macrophages_RPMI_None_24 down vs Macrophages_TPC1_None_24
INHIBITION_OF_THE_PROTEOLYTIC_ACTIVITY_OF_APC_C_REQUIRED_FOR_THE_ONSET_OF_ANAPHASE_BY_MITOTIC_SPINDLE_CHECKPOINT_COMPONENTS	http://www.broadinstitute.org/gsea/msigdb/cards/REACTOME_INHIBITION_OF_THE_PROTEOLYTIC_ACTIVITY_OF_APC_C_REQUIRED_FOR_THE_ONSET_OF_ANAPHASE_BY_MITOTIC_SPINDLE_CHECKPOINT_COMPONENTS	16	-0.271473	-0.700847	0.828686	1	Macrophages_RPMI_None_24 down vs Macrophages_TPC1_None_24
HEPARAN_SULFATE_HEPARIN_HS_GAG_METABOLISM	http://www.broadinstitute.org/gsea/msigdb/cards/REACTOME_HEPARAN_SULFATE_HEPARIN_HS_GAG_METABOLISM	31	-0.252453	-0.765046	0.830488	1	Macrophages_RPMI_None_24 down vs Macrophages_TPC1_None_24
REGULATION_OF_INSULIN_SECRETION_BY_GLUCAGON_LIKE_PEPTIDE1	http://www.broadinstitute.org/gsea/msigdb/cards/REACTOME_REGULATION_OF_INSULIN_SECRETION_BY_GLUCAGON_LIKE_PEPTIDE1	24	-0.232561	-0.70759	0.832429	1	Macrophages_RPMI_None_24 down vs Macrophages_TPC1_None_24
DOPAMINE_NEUROTRANSMITTER_RELEASE_CYCLE	http://www.broadinstitute.org/gsea/msigdb/cards/REACTOME_DOPAMINE_NEUROTRANSMITTER_RELEASE_CYCLE	5	-0.356228	-0.726161	0.833569	1	Macrophages_RPMI_None_24 down vs Macrophages_TPC1_None_24
GAP_JUNCTION_ASSEMBLY	http://www.broadinstitute.org/gsea/msigdb/cards/REACTOME_GAP_JUNCTION_ASSEMBLY	3	-0.375327	-0.606153	0.836346	0.999889	Macrophages_RPMI_None_24 down vs Macrophages_TPC1_None_24
MITOCHONDRIAL_FATTY_ACID_BETA_OXIDATION	http://www.broadinstitute.org/gsea/msigdb/cards/REACTOME_MITOCHONDRIAL_FATTY_ACID_BETA_OXIDATION	13	-0.235221	-0.674623	0.839247	1	Macrophages_RPMI_None_24 down vs Macrophages_TPC1_None_24
ASSOCIATION_OF_LICENSING_FACTORS_WITH_THE_PRE_REPLICATIVE_COMPLEX	http://www.broadinstitute.org/gsea/msigdb/cards/REACTOME_ASSOCIATION_OF_LICENSING_FACTORS_WITH_THE_PRE_REPLICATIVE_COMPLEX	13	-0.272189	-0.653227	0.844701	1	Macrophages_RPMI_None_24 down vs Macrophages_TPC1_None_24
BASE_FREE_SUGAR_PHOSPHATE_REMOVAL_VIA_THE_SINGLE_NUCLEOTIDE_REPLACEMENT_PATHWAY	http://www.broadinstitute.org/gsea/msigdb/cards/REACTOME_BASE_FREE_SUGAR_PHOSPHATE_REMOVAL_VIA_THE_SINGLE_NUCLEOTIDE_REPLACEMENT_PATHWAY	9	-0.263463	-0.698849	0.85	1	Macrophages_RPMI_None_24 down vs Macrophages_TPC1_None_24
SEMA3A_PAK_DEPENDENT_AXON_REPULSION	http://www.broadinstitute.org/gsea/msigdb/cards/REACTOME_SEMA3A_PAK_DEPENDENT_AXON_REPULSION	14	-0.265756	-0.651039	0.851955	1	Macrophages_RPMI_None_24 down vs Macrophages_TPC1_None_24
NONSENSE_MEDIATED_DECAY_ENHANCED_BY_THE_EXON_JUNCTION_COMPLEX	http://www.broadinstitute.org/gsea/msigdb/cards/REACTOME_NONSENSE_MEDIATED_DECAY_ENHANCED_BY_THE_EXON_JUNCTION_COMPLEX	105	-0.179468	-0.435655	0.853515	1	Macrophages_RPMI_None_24 down vs Macrophages_TPC1_None_24
APC_CDC20_MEDIATED_DEGRADATION_OF_NEK2A	http://www.broadinstitute.org/gsea/msigdb/cards/REACTOME_APC_CDC20_MEDIATED_DEGRADATION_OF_NEK2A	18	-0.242637	-0.640884	0.856657	1	Macrophages_RPMI_None_24 down vs Macrophages_TPC1_None_24
TERMINATION_OF_O_GLYCAN_BIOSYNTHESIS	http://www.broadinstitute.org/gsea/msigdb/cards/REACTOME_TERMINATION_OF_O_GLYCAN_BIOSYNTHESIS	7	-0.33573	-0.688159	0.859479	1	Macrophages_RPMI_None_24 down vs Macrophages_TPC1_None_24
NOREPINEPHRINE_NEUROTRANSMITTER_RELEASE_CYCLE	http://www.broadinstitute.org/gsea/msigdb/cards/REACTOME_NOREPINEPHRINE_NEUROTRANSMITTER_RELEASE_CYCLE	6	-0.297126	-0.685175	0.861273	1	Macrophages_RPMI_None_24 down vs Macrophages_TPC1_None_24
SIGNALING_BY_NODAL	http://www.broadinstitute.org/gsea/msigdb/cards/REACTOME_SIGNALING_BY_NODAL	11	-0.259458	-0.782475	0.864284	1	Macrophages_RPMI_None_24 down vs Macrophages_TPC1_None_24
METABOLISM_OF_POLYAMINES	http://www.broadinstitute.org/gsea/msigdb/cards/REACTOME_METABOLISM_OF_POLYAMINES	13	-0.30519	-0.715827	0.869696	1	Macrophages_RPMI_None_24 down vs Macrophages_TPC1_None_24
SRP_DEPENDENT_COTRANSLATIONAL_PROTEIN_TARGETING_TO_MEMBRANE	http://www.broadinstitute.org/gsea/msigdb/cards/REACTOME_SRP_DEPENDENT_COTRANSLATIONAL_PROTEIN_TARGETING_TO_MEMBRANE	107	-0.202862	-0.498524	0.870681	0.99877	Macrophages_RPMI_None_24 down vs Macrophages_TPC1_None_24
INTEGRIN_CELL_SURFACE_INTERACTIONS	http://www.broadinstitute.org/gsea/msigdb/cards/REACTOME_INTEGRIN_CELL_SURFACE_INTERACTIONS	56	-0.205002	-0.747237	0.871116	1	Macrophages_RPMI_None_24 down vs Macrophages_TPC1_None_24
REGULATION_OF_PYRUVATE_DEHYDROGENASE_PDH_COMPLEX	http://www.broadinstitute.org/gsea/msigdb/cards/REACTOME_REGULATION_OF_PYRUVATE_DEHYDROGENASE_PDH_COMPLEX	12	-0.265374	-0.758159	0.873103	1	Macrophages_RPMI_None_24 down vs Macrophages_TPC1_None_24
SIGNALING_BY_FGFR_MUTANTS	http://www.broadinstitute.org/gsea/msigdb/cards/REACTOME_SIGNALING_BY_FGFR_MUTANTS	25	-0.234756	-0.657385	0.873303	1	Macrophages_RPMI_None_24 down vs Macrophages_TPC1_None_24
SIGNALING_BY_NOTCH	http://www.broadinstitute.org/gsea/msigdb/cards/REACTOME_SIGNALING_BY_NOTCH	84	-0.186832	-0.774678	0.874445	1	Macrophages_RPMI_None_24 down vs Macrophages_TPC1_None_24
POST_TRANSLATIONAL_MODIFICATION_SYNTHESIS_OF_GPI_ANCHORED_PROTEINS	http://www.broadinstitute.org/gsea/msigdb/cards/REACTOME_POST_TRANSLATIONAL_MODIFICATION_SYNTHESIS_OF_GPI_ANCHORED_PROTEINS	25	-0.209494	-0.667799	0.882646	1	Macrophages_RPMI_None_24 down vs Macrophages_TPC1_None_24
NEUROTRANSMITTER_RECEPTOR_BINDING_AND_DOWNSTREAM_TRANSMISSION_IN_THE_POSTSYNAPTIC_CELL	http://www.broadinstitute.org/gsea/msigdb/cards/REACTOME_NEUROTRANSMITTER_RECEPTOR_BINDING_AND_DOWNSTREAM_TRANSMISSION_IN_THE_POSTSYNAPTIC_CELL	64	-0.199911	-0.716363	0.885954	1	Macrophages_RPMI_None_24 down vs Macrophages_TPC1_None_24
SIGNALING_BY_ERBB4	http://www.broadinstitute.org/gsea/msigdb/cards/REACTOME_SIGNALING_BY_ERBB4	69	-0.201662	-0.736966	0.89614	1	Macrophages_RPMI_None_24 down vs Macrophages_TPC1_None_24
DIABETES_PATHWAYS	http://www.broadinstitute.org/gsea/msigdb/cards/REACTOME_DIABETES_PATHWAYS	103	-0.193848	-0.703618	0.897405	1	Macrophages_RPMI_None_24 down vs Macrophages_TPC1_None_24
CHYLOMICRON_MEDIATED_LIPID_TRANSPORT	http://www.broadinstitute.org/gsea/msigdb/cards/REACTOME_CHYLOMICRON_MEDIATED_LIPID_TRANSPORT	9	-0.250549	-0.546857	0.898957	0.993303	Macrophages_RPMI_None_24 down vs Macrophages_TPC1_None_24
TANDEM_PORE_DOMAIN_POTASSIUM_CHANNELS	http://www.broadinstitute.org/gsea/msigdb/cards/REACTOME_TANDEM_PORE_DOMAIN_POTASSIUM_CHANNELS	2	-0.398582	-0.638339	0.899621	1	Macrophages_RPMI_None_24 down vs Macrophages_TPC1_None_24
TRANSPORT_OF_INORGANIC_CATIONS_ANIONS_AND_AMINO_ACIDS_OLIGOPEPTIDES	http://www.broadinstitute.org/gsea/msigdb/cards/REACTOME_TRANSPORT_OF_INORGANIC_CATIONS_ANIONS_AND_AMINO_ACIDS_OLIGOPEPTIDES	47	-0.206646	-0.771011	0.905123	1	Macrophages_RPMI_None_24 down vs Macrophages_TPC1_None_24
FORMATION_OF_INCISION_COMPLEX_IN_GG_NER	http://www.broadinstitute.org/gsea/msigdb/cards/REACTOME_FORMATION_OF_INCISION_COMPLEX_IN_GG_NER	21	-0.221327	-0.699888	0.905894	1	Macrophages_RPMI_None_24 down vs Macrophages_TPC1_None_24
MAPK_TARGETS_NUCLEAR_EVENTS_MEDIATED_BY_MAP_KINASES	http://www.broadinstitute.org/gsea/msigdb/cards/REACTOME_MAPK_TARGETS_NUCLEAR_EVENTS_MEDIATED_BY_MAP_KINASES	29	-0.204876	-0.653966	0.906869	1	Macrophages_RPMI_None_24 down vs Macrophages_TPC1_None_24
TGF_BETA_RECEPTOR_SIGNALING_IN_EMT_EPITHELIAL_TO_MESENCHYMAL_TRANSITION	http://www.broadinstitute.org/gsea/msigdb/cards/REACTOME_TGF_BETA_RECEPTOR_SIGNALING_IN_EMT_EPITHELIAL_TO_MESENCHYMAL_TRANSITION	12	-0.29456	-0.765498	0.916466	1	Macrophages_RPMI_None_24 down vs Macrophages_TPC1_None_24
SIGNALING_BY_TGF_BETA_RECEPTOR_COMPLEX	http://www.broadinstitute.org/gsea/msigdb/cards/REACTOME_SIGNALING_BY_TGF_BETA_RECEPTOR_COMPLEX	57	-0.189518	-0.702647	0.9168	1	Macrophages_RPMI_None_24 down vs Macrophages_TPC1_None_24
SLBP_DEPENDENT_PROCESSING_OF_REPLICATION_DEPENDENT_HISTONE_PRE_MRNAS	http://www.broadinstitute.org/gsea/msigdb/cards/REACTOME_SLBP_DEPENDENT_PROCESSING_OF_REPLICATION_DEPENDENT_HISTONE_PRE_MRNAS	11	-0.235559	-0.482149	0.917271	0.999541	Macrophages_RPMI_None_24 down vs Macrophages_TPC1_None_24
INFLUENZA_VIRAL_RNA_TRANSCRIPTION_AND_REPLICATION	http://www.broadinstitute.org/gsea/msigdb/cards/REACTOME_INFLUENZA_VIRAL_RNA_TRANSCRIPTION_AND_REPLICATION	100	-0.137579	-0.340222	0.917695	1	Macrophages_RPMI_None_24 down vs Macrophages_TPC1_None_24
DOWNREGULATION_OF_ERBB2_ERBB3_SIGNALING	http://www.broadinstitute.org/gsea/msigdb/cards/REACTOME_DOWNREGULATION_OF_ERBB2_ERBB3_SIGNALING	8	-0.251688	-0.63443	0.920457	0.997098	Macrophages_RPMI_None_24 down vs Macrophages_TPC1_None_24
RNA_POL_II_TRANSCRIPTION_PRE_INITIATION_AND_PROMOTER_OPENING	http://www.broadinstitute.org/gsea/msigdb/cards/REACTOME_RNA_POL_II_TRANSCRIPTION_PRE_INITIATION_AND_PROMOTER_OPENING	40	-0.213329	-0.606218	0.925784	1	Macrophages_RPMI_None_24 down vs Macrophages_TPC1_None_24
GLUCAGON_SIGNALING_IN_METABOLIC_REGULATION	http://www.broadinstitute.org/gsea/msigdb/cards/REACTOME_GLUCAGON_SIGNALING_IN_METABOLIC_REGULATION	19	-0.201736	-0.570036	0.928283	1	Macrophages_RPMI_None_24 down vs Macrophages_TPC1_None_24
ANTIGEN_PROCESSING_UBIQUITINATION_PROTEASOME_DEGRADATION	http://www.broadinstitute.org/gsea/msigdb/cards/REACTOME_ANTIGEN_PROCESSING_UBIQUITINATION_PROTEASOME_DEGRADATION	180	-0.162697	-0.585279	0.935	1	Macrophages_RPMI_None_24 down vs Macrophages_TPC1_None_24
PEPTIDE_CHAIN_ELONGATION	http://www.broadinstitute.org/gsea/msigdb/cards/REACTOME_PEPTIDE_CHAIN_ELONGATION	84	-0.174911	-0.397006	0.93523	1	Macrophages_RPMI_None_24 down vs Macrophages_TPC1_None_24
G_ALPHA_Z_SIGNALLING_EVENTS	http://www.broadinstitute.org/gsea/msigdb/cards/REACTOME_G_ALPHA_Z_SIGNALLING_EVENTS	25	-0.210128	-0.683655	0.936069	1	Macrophages_RPMI_None_24 down vs Macrophages_TPC1_None_24
DOWNREGULATION_OF_SMAD2_3_SMAD4_TRANSCRIPTIONAL_ACTIVITY	http://www.broadinstitute.org/gsea/msigdb/cards/REACTOME_DOWNREGULATION_OF_SMAD2_3_SMAD4_TRANSCRIPTIONAL_ACTIVITY	19	-0.230986	-0.604433	0.937659	0.997535	Macrophages_RPMI_None_24 down vs Macrophages_TPC1_None_24
METAL_ION_SLC_TRANSPORTERS	http://www.broadinstitute.org/gsea/msigdb/cards/REACTOME_METAL_ION_SLC_TRANSPORTERS	16	-0.2237	-0.566098	0.939078	0.994097	Macrophages_RPMI_None_24 down vs Macrophages_TPC1_None_24
SIGNALING_BY_FGFR1_FUSION_MUTANTS	http://www.broadinstitute.org/gsea/msigdb/cards/REACTOME_SIGNALING_BY_FGFR1_FUSION_MUTANTS	18	-0.267486	-0.63534	0.940817	0.999893	Macrophages_RPMI_None_24 down vs Macrophages_TPC1_None_24
ACTIVATION_OF_CHAPERONES_BY_ATF6_ALPHA	http://www.broadinstitute.org/gsea/msigdb/cards/REACTOME_ACTIVATION_OF_CHAPERONES_BY_ATF6_ALPHA	11	-0.285575	-0.675461	0.940986	1	Macrophages_RPMI_None_24 down vs Macrophages_TPC1_None_24
ACETYLCHOLINE_NEUROTRANSMITTER_RELEASE_CYCLE	http://www.broadinstitute.org/gsea/msigdb/cards/REACTOME_ACETYLCHOLINE_NEUROTRANSMITTER_RELEASE_CYCLE	4	-0.370984	-0.70825	0.943186	1	Macrophages_RPMI_None_24 down vs Macrophages_TPC1_None_24
SEMA4D_IN_SEMAPHORIN_SIGNALING	http://www.broadinstitute.org/gsea/msigdb/cards/REACTOME_SEMA4D_IN_SEMAPHORIN_SIGNALING	28	-0.198817	-0.699443	0.943268	1	Macrophages_RPMI_None_24 down vs Macrophages_TPC1_None_24
SYNTHESIS_OF_PA	http://www.broadinstitute.org/gsea/msigdb/cards/REACTOME_SYNTHESIS_OF_PA	17	-0.255452	-0.581788	0.94998	1	Macrophages_RPMI_None_24 down vs Macrophages_TPC1_None_24
REGULATED_PROTEOLYSIS_OF_P75NTR	http://www.broadinstitute.org/gsea/msigdb/cards/REACTOME_REGULATED_PROTEOLYSIS_OF_P75NTR	9	-0.27839	-0.623503	0.951737	0.998458	Macrophages_RPMI_None_24 down vs Macrophages_TPC1_None_24
UNFOLDED_PROTEIN_RESPONSE	http://www.broadinstitute.org/gsea/msigdb/cards/REACTOME_UNFOLDED_PROTEIN_RESPONSE	74	-0.166012	-0.55859	0.957151	0.99097	Macrophages_RPMI_None_24 down vs Macrophages_TPC1_None_24
GLYCEROPHOSPHOLIPID_BIOSYNTHESIS	http://www.broadinstitute.org/gsea/msigdb/cards/REACTOME_GLYCEROPHOSPHOLIPID_BIOSYNTHESIS	63	-0.206894	-0.708624	0.964364	1	Macrophages_RPMI_None_24 down vs Macrophages_TPC1_None_24
TRANSMEMBRANE_TRANSPORT_OF_SMALL_MOLECULES	http://www.broadinstitute.org/gsea/msigdb/cards/REACTOME_TRANSMEMBRANE_TRANSPORT_OF_SMALL_MOLECULES	229	-0.178241	-0.789513	0.96455	1	Macrophages_RPMI_None_24 down vs Macrophages_TPC1_None_24
OTHER_SEMAPHORIN_INTERACTIONS	http://www.broadinstitute.org/gsea/msigdb/cards/REACTOME_OTHER_SEMAPHORIN_INTERACTIONS	11	-0.202563	-0.459639	0.965524	1	Macrophages_RPMI_None_24 down vs Macrophages_TPC1_None_24
DOWNREGULATION_OF_TGF_BETA_RECEPTOR_SIGNALING	http://www.broadinstitute.org/gsea/msigdb/cards/REACTOME_DOWNREGULATION_OF_TGF_BETA_RECEPTOR_SIGNALING	21	-0.212138	-0.630637	0.965627	0.996874	Macrophages_RPMI_None_24 down vs Macrophages_TPC1_None_24
SIGNALING_BY_FGFR1_MUTANTS	http://www.broadinstitute.org/gsea/msigdb/cards/REACTOME_SIGNALING_BY_FGFR1_MUTANTS	19	-0.247476	-0.607944	0.966463	1	Macrophages_RPMI_None_24 down vs Macrophages_TPC1_None_24
PI_3K_CASCADE	http://www.broadinstitute.org/gsea/msigdb/cards/REACTOME_PI_3K_CASCADE	33	-0.220044	-0.683971	0.971423	1	Macrophages_RPMI_None_24 down vs Macrophages_TPC1_None_24
G2_M_CHECKPOINTS	http://www.broadinstitute.org/gsea/msigdb/cards/REACTOME_G2_M_CHECKPOINTS	36	-0.139174	-0.442252	0.97293	1	Macrophages_RPMI_None_24 down vs Macrophages_TPC1_None_24
DEADENYLATION_OF_MRNA	http://www.broadinstitute.org/gsea/msigdb/cards/REACTOME_DEADENYLATION_OF_MRNA	18	-0.202782	-0.518125	0.973716	0.996064	Macrophages_RPMI_None_24 down vs Macrophages_TPC1_None_24
ACTIVATION_OF_ATR_IN_RESPONSE_TO_REPLICATION_STRESS	http://www.broadinstitute.org/gsea/msigdb/cards/REACTOME_ACTIVATION_OF_ATR_IN_RESPONSE_TO_REPLICATION_STRESS	31	-0.222298	-0.691916	0.973898	1	Macrophages_RPMI_None_24 down vs Macrophages_TPC1_None_24
RNA_POL_I_TRANSCRIPTION_INITIATION	http://www.broadinstitute.org/gsea/msigdb/cards/REACTOME_RNA_POL_I_TRANSCRIPTION_INITIATION	24	-0.188258	-0.568825	0.98423	0.999453	Macrophages_RPMI_None_24 down vs Macrophages_TPC1_None_24
MRNA_CAPPING	http://www.broadinstitute.org/gsea/msigdb/cards/REACTOME_MRNA_CAPPING	29	-0.117888	-0.292691	0.988476	0.999468	Macrophages_RPMI_None_24 down vs Macrophages_TPC1_None_24
BRANCHED_CHAIN_AMINO_ACID_CATABOLISM	http://www.broadinstitute.org/gsea/msigdb/cards/REACTOME_BRANCHED_CHAIN_AMINO_ACID_CATABOLISM	17	-0.215334	-0.545791	0.990849	0.990791	Macrophages_RPMI_None_24 down vs Macrophages_TPC1_None_24
ACTIVATED_TAK1_MEDIATES_P38_MAPK_ACTIVATION	http://www.broadinstitute.org/gsea/msigdb/cards/REACTOME_ACTIVATED_TAK1_MEDIATES_P38_MAPK_ACTIVATION	17	-0.194374	-0.604133	0.991934	0.994317	Macrophages_RPMI_None_24 down vs Macrophages_TPC1_None_24
SEMA4D_INDUCED_CELL_MIGRATION_AND_GROWTH_CONE_COLLAPSE	http://www.broadinstitute.org/gsea/msigdb/cards/REACTOME_SEMA4D_INDUCED_CELL_MIGRATION_AND_GROWTH_CONE_COLLAPSE	23	-0.186142	-0.543738	1	0.988649	Macrophages_RPMI_None_24 down vs Macrophages_TPC1_None_24
FORMATION_OF_THE_HIV1_EARLY_ELONGATION_COMPLEX	http://www.broadinstitute.org/gsea/msigdb/cards/REACTOME_FORMATION_OF_THE_HIV1_EARLY_ELONGATION_COMPLEX	29	0.168668	0.410897	0.981689	0.993991	Macrophages_RPMI_None_24 up vs Macrophages_TPC1_None_24
INFLUENZA_LIFE_CYCLE	http://www.broadinstitute.org/gsea/msigdb/cards/REACTOME_INFLUENZA_LIFE_CYCLE	133	0.143779	0.417853	0.964166	0.996187	Macrophages_RPMI_None_24 up vs Macrophages_TPC1_None_24
PROCESSING_OF_CAPPED_INTRONLESS_PRE_MRNA	http://www.broadinstitute.org/gsea/msigdb/cards/REACTOME_PROCESSING_OF_CAPPED_INTRONLESS_PRE_MRNA	23	0.17137	0.422916	0.973684	0.998554	Macrophages_RPMI_None_24 up vs Macrophages_TPC1_None_24
TRIGLYCERIDE_BIOSYNTHESIS	http://www.broadinstitute.org/gsea/msigdb/cards/REACTOME_TRIGLYCERIDE_BIOSYNTHESIS	32	0.139623	0.435199	0.992442	0.999561	Macrophages_RPMI_None_24 up vs Macrophages_TPC1_None_24
MTORC1_MEDIATED_SIGNALLING	http://www.broadinstitute.org/gsea/msigdb/cards/REACTOME_MTORC1_MEDIATED_SIGNALLING	11	0.172629	0.453617	0.992797	0.999647	Macrophages_RPMI_None_24 up vs Macrophages_TPC1_None_24
RNA_POL_I_TRANSCRIPTION_TERMINATION	http://www.broadinstitute.org/gsea/msigdb/cards/REACTOME_RNA_POL_I_TRANSCRIPTION_TERMINATION	21	0.184323	0.478137	0.980625	0.996898	Macrophages_RPMI_None_24 up vs Macrophages_TPC1_None_24
E2F_ENABLED_INHIBITION_OF_PRE_REPLICATION_COMPLEX_FORMATION	http://www.broadinstitute.org/gsea/msigdb/cards/REACTOME_E2F_ENABLED_INHIBITION_OF_PRE_REPLICATION_COMPLEX_FORMATION	8	0.222323	0.483879	0.9996	0.998389	Macrophages_RPMI_None_24 up vs Macrophages_TPC1_None_24
PKA_MEDIATED_PHOSPHORYLATION_OF_CREB	http://www.broadinstitute.org/gsea/msigdb/cards/REACTOME_PKA_MEDIATED_PHOSPHORYLATION_OF_CREB	12	0.189542	0.505273	1	0.995496	Macrophages_RPMI_None_24 up vs Macrophages_TPC1_None_24
SPRY_REGULATION_OF_FGF_SIGNALING	http://www.broadinstitute.org/gsea/msigdb/cards/REACTOME_SPRY_REGULATION_OF_FGF_SIGNALING	13	0.198675	0.509396	0.994237	0.997209	Macrophages_RPMI_None_24 up vs Macrophages_TPC1_None_24
CITRIC_ACID_CYCLE_TCA_CYCLE	http://www.broadinstitute.org/gsea/msigdb/cards/REACTOME_CITRIC_ACID_CYCLE_TCA_CYCLE	19	0.209122	0.536587	0.835329	0.989929	Macrophages_RPMI_None_24 up vs Macrophages_TPC1_None_24
SYNTHESIS_OF_SUBSTRATES_IN_N_GLYCAN_BIOSYTHESIS	http://www.broadinstitute.org/gsea/msigdb/cards/REACTOME_SYNTHESIS_OF_SUBSTRATES_IN_N_GLYCAN_BIOSYTHESIS	13	0.209283	0.538195	0.946616	0.992484	Macrophages_RPMI_None_24 up vs Macrophages_TPC1_None_24
FORMATION_OF_TRANSCRIPTION_COUPLED_NER_TC_NER_REPAIR_COMPLEX	http://www.broadinstitute.org/gsea/msigdb/cards/REACTOME_FORMATION_OF_TRANSCRIPTION_COUPLED_NER_TC_NER_REPAIR_COMPLEX	29	0.180121	0.53959	0.940129	0.994931	Macrophages_RPMI_None_24 up vs Macrophages_TPC1_None_24
METABOLISM_OF_MRNA	http://www.broadinstitute.org/gsea/msigdb/cards/REACTOME_METABOLISM_OF_MRNA	207	0.192123	0.544834	0.912646	0.995266	Macrophages_RPMI_None_24 up vs Macrophages_TPC1_None_24
SIGNALING_BY_CONSTITUTIVELY_ACTIVE_EGFR	http://www.broadinstitute.org/gsea/msigdb/cards/REACTOME_SIGNALING_BY_CONSTITUTIVELY_ACTIVE_EGFR	15	0.185324	0.554177	0.990063	0.994009	Macrophages_RPMI_None_24 up vs Macrophages_TPC1_None_24
ANTIGEN_PROCESSING_CROSS_PRESENTATION	http://www.broadinstitute.org/gsea/msigdb/cards/REACTOME_ANTIGEN_PROCESSING_CROSS_PRESENTATION	70	0.197842	0.558726	0.752404	0.994942	Macrophages_RPMI_None_24 up vs Macrophages_TPC1_None_24
INCRETIN_SYNTHESIS_SECRETION_AND_INACTIVATION	http://www.broadinstitute.org/gsea/msigdb/cards/REACTOME_INCRETIN_SYNTHESIS_SECRETION_AND_INACTIVATION	9	0.243831	0.563282	0.941223	0.995733	Macrophages_RPMI_None_24 up vs Macrophages_TPC1_None_24
SYNTHESIS_SECRETION_AND_INACTIVATION_OF_GLP1	http://www.broadinstitute.org/gsea/msigdb/cards/REACTOME_SYNTHESIS_SECRETION_AND_INACTIVATION_OF_GLP1	9	0.243831	0.563282	0.941223	0.995733	Macrophages_RPMI_None_24 up vs Macrophages_TPC1_None_24
PLC_BETA_MEDIATED_EVENTS	http://www.broadinstitute.org/gsea/msigdb/cards/REACTOME_PLC_BETA_MEDIATED_EVENTS	30	0.173394	0.563874	0.999595	1	Macrophages_RPMI_None_24 up vs Macrophages_TPC1_None_24
ZINC_TRANSPORTERS	http://www.broadinstitute.org/gsea/msigdb/cards/REACTOME_ZINC_TRANSPORTERS	11	0.242424	0.569423	0.954734	1	Macrophages_RPMI_None_24 up vs Macrophages_TPC1_None_24
NEGATIVE_REGULATION_OF_FGFR_SIGNALING	http://www.broadinstitute.org/gsea/msigdb/cards/REACTOME_NEGATIVE_REGULATION_OF_FGFR_SIGNALING	15	0.222574	0.571695	0.906287	1	Macrophages_RPMI_None_24 up vs Macrophages_TPC1_None_24
LATENT_INFECTION_OF_HOMO_SAPIENS_WITH_MYCOBACTERIUM_TUBERCULOSIS	http://www.broadinstitute.org/gsea/msigdb/cards/REACTOME_LATENT_INFECTION_OF_HOMO_SAPIENS_WITH_MYCOBACTERIUM_TUBERCULOSIS	24	0.208642	0.572769	0.928557	1	Macrophages_RPMI_None_24 up vs Macrophages_TPC1_None_24
POL_SWITCHING	http://www.broadinstitute.org/gsea/msigdb/cards/REACTOME_POL_SWITCHING	13	0.228299	0.576353	0.903627	1	Macrophages_RPMI_None_24 up vs Macrophages_TPC1_None_24
LIGAND_GATED_ION_CHANNEL_TRANSPORT	http://www.broadinstitute.org/gsea/msigdb/cards/REACTOME_LIGAND_GATED_ION_CHANNEL_TRANSPORT	2	0.381421	0.577334	0.914911	1	Macrophages_RPMI_None_24 up vs Macrophages_TPC1_None_24
PURINE_SALVAGE	http://www.broadinstitute.org/gsea/msigdb/cards/REACTOME_PURINE_SALVAGE	12	0.235378	0.578165	0.918046	1	Macrophages_RPMI_None_24 up vs Macrophages_TPC1_None_24
RNA_POL_II_TRANSCRIPTION	http://www.broadinstitute.org/gsea/msigdb/cards/REACTOME_RNA_POL_II_TRANSCRIPTION	97	0.199342	0.579829	0.918133	1	Macrophages_RPMI_None_24 up vs Macrophages_TPC1_None_24
ENDOSOMAL_VACUOLAR_PATHWAY	http://www.broadinstitute.org/gsea/msigdb/cards/REACTOME_ENDOSOMAL_VACUOLAR_PATHWAY	8	0.290598	0.589449	0.90456	1	Macrophages_RPMI_None_24 up vs Macrophages_TPC1_None_24
RNA_POL_II_PRE_TRANSCRIPTION_EVENTS	http://www.broadinstitute.org/gsea/msigdb/cards/REACTOME_RNA_POL_II_PRE_TRANSCRIPTION_EVENTS	55	0.203948	0.589495	0.90371	1	Macrophages_RPMI_None_24 up vs Macrophages_TPC1_None_24
GLUCOSE_METABOLISM	http://www.broadinstitute.org/gsea/msigdb/cards/REACTOME_GLUCOSE_METABOLISM	52	0.197107	0.59863	0.874873	1	Macrophages_RPMI_None_24 up vs Macrophages_TPC1_None_24
METABOLISM_OF_AMINO_ACIDS_AND_DERIVATIVES	http://www.broadinstitute.org/gsea/msigdb/cards/REACTOME_METABOLISM_OF_AMINO_ACIDS_AND_DERIVATIVES	134	0.164569	0.599755	0.983782	1	Macrophages_RPMI_None_24 up vs Macrophages_TPC1_None_24
PROCESSING_OF_INTRONLESS_PRE_MRNAS	http://www.broadinstitute.org/gsea/msigdb/cards/REACTOME_PROCESSING_OF_INTRONLESS_PRE_MRNAS	14	0.24106	0.604267	0.85834	1	Macrophages_RPMI_None_24 up vs Macrophages_TPC1_None_24
PI3K_AKT_ACTIVATION	http://www.broadinstitute.org/gsea/msigdb/cards/REACTOME_PI3K_AKT_ACTIVATION	34	0.198754	0.607028	0.961161	1	Macrophages_RPMI_None_24 up vs Macrophages_TPC1_None_24
MRNA_DECAY_BY_5_TO_3_EXORIBONUCLEASE	http://www.broadinstitute.org/gsea/msigdb/cards/REACTOME_MRNA_DECAY_BY_5_TO_3_EXORIBONUCLEASE	14	0.227574	0.612297	0.973195	1	Macrophages_RPMI_None_24 up vs Macrophages_TPC1_None_24
INTERFERON_ALPHA_BETA_SIGNALING	http://www.broadinstitute.org/gsea/msigdb/cards/REACTOME_INTERFERON_ALPHA_BETA_SIGNALING	47	0.203202	0.614132	0.88503	1	Macrophages_RPMI_None_24 up vs Macrophages_TPC1_None_24
SOS_MEDIATED_SIGNALLING	http://www.broadinstitute.org/gsea/msigdb/cards/REACTOME_SOS_MEDIATED_SIGNALLING	13	0.244589	0.618765	0.99535	1	Macrophages_RPMI_None_24 up vs Macrophages_TPC1_None_24
P75NTR_RECRUITS_SIGNALLING_COMPLEXES	http://www.broadinstitute.org/gsea/msigdb/cards/REACTOME_P75NTR_RECRUITS_SIGNALLING_COMPLEXES	9	0.261859	0.619443	0.88219	1	Macrophages_RPMI_None_24 up vs Macrophages_TPC1_None_24
METABOLISM_OF_RNA	http://www.broadinstitute.org/gsea/msigdb/cards/REACTOME_METABOLISM_OF_RNA	251	0.210155	0.623999	0.858481	1	Macrophages_RPMI_None_24 up vs Macrophages_TPC1_None_24
PI3K_CASCADE	http://www.broadinstitute.org/gsea/msigdb/cards/REACTOME_PI3K_CASCADE	45	0.18651	0.626484	0.950731	1	Macrophages_RPMI_None_24 up vs Macrophages_TPC1_None_24
MAP_KINASE_ACTIVATION_IN_TLR_CASCADE	http://www.broadinstitute.org/gsea/msigdb/cards/REACTOME_MAP_KINASE_ACTIVATION_IN_TLR_CASCADE	47	0.180662	0.627379	0.965869	1	Macrophages_RPMI_None_24 up vs Macrophages_TPC1_None_24
CLEAVAGE_OF_GROWING_TRANSCRIPT_IN_THE_TERMINATION_REGION_	http://www.broadinstitute.org/gsea/msigdb/cards/REACTOME_CLEAVAGE_OF_GROWING_TRANSCRIPT_IN_THE_TERMINATION_REGION_	42	0.241829	0.633764	0.817966	1	Macrophages_RPMI_None_24 up vs Macrophages_TPC1_None_24
EXTENSION_OF_TELOMERES	http://www.broadinstitute.org/gsea/msigdb/cards/REACTOME_EXTENSION_OF_TELOMERES	26	0.21649	0.638808	0.896593	1	Macrophages_RPMI_None_24 up vs Macrophages_TPC1_None_24
SMAD2_SMAD3_SMAD4_HETEROTRIMER_REGULATES_TRANSCRIPTION	http://www.broadinstitute.org/gsea/msigdb/cards/REACTOME_SMAD2_SMAD3_SMAD4_HETEROTRIMER_REGULATES_TRANSCRIPTION	24	0.204302	0.63899	0.906861	1	Macrophages_RPMI_None_24 up vs Macrophages_TPC1_None_24
SEMAPHORIN_INTERACTIONS	http://www.broadinstitute.org/gsea/msigdb/cards/REACTOME_SEMAPHORIN_INTERACTIONS	57	0.17409	0.639389	0.935215	1	Macrophages_RPMI_None_24 up vs Macrophages_TPC1_None_24
FORMATION_OF_RNA_POL_II_ELONGATION_COMPLEX_	http://www.broadinstitute.org/gsea/msigdb/cards/REACTOME_FORMATION_OF_RNA_POL_II_ELONGATION_COMPLEX_	39	0.244046	0.643661	0.87281	1	Macrophages_RPMI_None_24 up vs Macrophages_TPC1_None_24
PROLACTIN_RECEPTOR_SIGNALING	http://www.broadinstitute.org/gsea/msigdb/cards/REACTOME_PROLACTIN_RECEPTOR_SIGNALING	9	0.289605	0.652877	0.891335	1	Macrophages_RPMI_None_24 up vs Macrophages_TPC1_None_24
YAP1_AND_WWTR1_TAZ_STIMULATED_GENE_EXPRESSION	http://www.broadinstitute.org/gsea/msigdb/cards/REACTOME_YAP1_AND_WWTR1_TAZ_STIMULATED_GENE_EXPRESSION	16	0.247339	0.659894	0.97657	1	Macrophages_RPMI_None_24 up vs Macrophages_TPC1_None_24
SYNTHESIS_SECRETION_AND_INACTIVATION_OF_GIP	http://www.broadinstitute.org/gsea/msigdb/cards/REACTOME_SYNTHESIS_SECRETION_AND_INACTIVATION_OF_GIP	7	0.333838	0.6599	0.86431	1	Macrophages_RPMI_None_24 up vs Macrophages_TPC1_None_24
GENERIC_TRANSCRIPTION_PATHWAY	http://www.broadinstitute.org/gsea/msigdb/cards/REACTOME_GENERIC_TRANSCRIPTION_PATHWAY	286	0.173025	0.66135	0.882079	1	Macrophages_RPMI_None_24 up vs Macrophages_TPC1_None_24
PRE_NOTCH_EXPRESSION_AND_PROCESSING	http://www.broadinstitute.org/gsea/msigdb/cards/REACTOME_PRE_NOTCH_EXPRESSION_AND_PROCESSING	37	0.19103	0.663896	0.910101	1	Macrophages_RPMI_None_24 up vs Macrophages_TPC1_None_24
AMYLOIDS	http://www.broadinstitute.org/gsea/msigdb/cards/REACTOME_AMYLOIDS	30	0.213017	0.665461	0.989754	1	Macrophages_RPMI_None_24 up vs Macrophages_TPC1_None_24
DNA_STRAND_ELONGATION	http://www.broadinstitute.org/gsea/msigdb/cards/REACTOME_DNA_STRAND_ELONGATION	28	0.238121	0.666437	0.867977	1	Macrophages_RPMI_None_24 up vs Macrophages_TPC1_None_24
REGULATION_OF_AMPK_ACTIVITY_VIA_LKB1	http://www.broadinstitute.org/gsea/msigdb/cards/REACTOME_REGULATION_OF_AMPK_ACTIVITY_VIA_LKB1	13	0.221079	0.669843	0.960207	1	Macrophages_RPMI_None_24 up vs Macrophages_TPC1_None_24
CREB_PHOSPHORYLATION_THROUGH_THE_ACTIVATION_OF_RAS	http://www.broadinstitute.org/gsea/msigdb/cards/REACTOME_CREB_PHOSPHORYLATION_THROUGH_THE_ACTIVATION_OF_RAS	18	0.240118	0.670196	0.857767	1	Macrophages_RPMI_None_24 up vs Macrophages_TPC1_None_24
TGF_BETA_RECEPTOR_SIGNALING_ACTIVATES_SMADS	http://www.broadinstitute.org/gsea/msigdb/cards/REACTOME_TGF_BETA_RECEPTOR_SIGNALING_ACTIVATES_SMADS	24	0.224299	0.673726	0.889974	1	Macrophages_RPMI_None_24 up vs Macrophages_TPC1_None_24
CONVERSION_FROM_APC_C_CDC20_TO_APC_C_CDH1_IN_LATE_ANAPHASE	http://www.broadinstitute.org/gsea/msigdb/cards/REACTOME_CONVERSION_FROM_APC_C_CDC20_TO_APC_C_CDH1_IN_LATE_ANAPHASE	15	0.269177	0.674682	0.850881	1	Macrophages_RPMI_None_24 up vs Macrophages_TPC1_None_24
PYRUVATE_METABOLISM_AND_CITRIC_ACID_TCA_CYCLE	http://www.broadinstitute.org/gsea/msigdb/cards/REACTOME_PYRUVATE_METABOLISM_AND_CITRIC_ACID_TCA_CYCLE	39	0.192265	0.675126	0.886616	1	Macrophages_RPMI_None_24 up vs Macrophages_TPC1_None_24
JNK_C_JUN_KINASES_PHOSPHORYLATION_AND_ACTIVATION_MEDIATED_BY_ACTIVATED_HUMAN_TAK1	http://www.broadinstitute.org/gsea/msigdb/cards/REACTOME_JNK_C_JUN_KINASES_PHOSPHORYLATION_AND_ACTIVATION_MEDIATED_BY_ACTIVATED_HUMAN_TAK1	15	0.222055	0.677319	0.939684	1	Macrophages_RPMI_None_24 up vs Macrophages_TPC1_None_24
LAGGING_STRAND_SYNTHESIS	http://www.broadinstitute.org/gsea/msigdb/cards/REACTOME_LAGGING_STRAND_SYNTHESIS	19	0.24392	0.680358	0.901754	1	Macrophages_RPMI_None_24 up vs Macrophages_TPC1_None_24
FATTY_ACYL_COA_BIOSYNTHESIS	http://www.broadinstitute.org/gsea/msigdb/cards/REACTOME_FATTY_ACYL_COA_BIOSYNTHESIS	14	0.285336	0.684769	0.804348	1	Macrophages_RPMI_None_24 up vs Macrophages_TPC1_None_24
TRAFFICKING_OF_AMPA_RECEPTORS	http://www.broadinstitute.org/gsea/msigdb/cards/REACTOME_TRAFFICKING_OF_AMPA_RECEPTORS	15	0.229483	0.686585	0.896879	1	Macrophages_RPMI_None_24 up vs Macrophages_TPC1_None_24
PERK_REGULATED_GENE_EXPRESSION	http://www.broadinstitute.org/gsea/msigdb/cards/REACTOME_PERK_REGULATED_GENE_EXPRESSION	25	0.242853	0.686776	0.916947	1	Macrophages_RPMI_None_24 up vs Macrophages_TPC1_None_24
AMINO_ACID_AND_OLIGOPEPTIDE_SLC_TRANSPORTERS	http://www.broadinstitute.org/gsea/msigdb/cards/REACTOME_AMINO_ACID_AND_OLIGOPEPTIDE_SLC_TRANSPORTERS	25	0.221265	0.687662	0.874383	1	Macrophages_RPMI_None_24 up vs Macrophages_TPC1_None_24
GLUTAMATE_NEUROTRANSMITTER_RELEASE_CYCLE	http://www.broadinstitute.org/gsea/msigdb/cards/REACTOME_GLUTAMATE_NEUROTRANSMITTER_RELEASE_CYCLE	8	0.290361	0.688747	0.7499	1	Macrophages_RPMI_None_24 up vs Macrophages_TPC1_None_24
FRS2_MEDIATED_CASCADE	http://www.broadinstitute.org/gsea/msigdb/cards/REACTOME_FRS2_MEDIATED_CASCADE	14	0.244503	0.695412	0.957201	1	Macrophages_RPMI_None_24 up vs Macrophages_TPC1_None_24
INSULIN_RECEPTOR_SIGNALLING_CASCADE	http://www.broadinstitute.org/gsea/msigdb/cards/REACTOME_INSULIN_RECEPTOR_SIGNALLING_CASCADE	58	0.195401	0.695669	0.931076	1	Macrophages_RPMI_None_24 up vs Macrophages_TPC1_None_24
SULFUR_AMINO_ACID_METABOLISM	http://www.broadinstitute.org/gsea/msigdb/cards/REACTOME_SULFUR_AMINO_ACID_METABOLISM	21	0.240781	0.698298	0.900424	1	Macrophages_RPMI_None_24 up vs Macrophages_TPC1_None_24
EARLY_PHASE_OF_HIV_LIFE_CYCLE	http://www.broadinstitute.org/gsea/msigdb/cards/REACTOME_EARLY_PHASE_OF_HIV_LIFE_CYCLE	13	0.261014	0.698517	0.840088	1	Macrophages_RPMI_None_24 up vs Macrophages_TPC1_None_24
FORMATION_OF_ATP_BY_CHEMIOSMOTIC_COUPLING	http://www.broadinstitute.org/gsea/msigdb/cards/REACTOME_FORMATION_OF_ATP_BY_CHEMIOSMOTIC_COUPLING	13	0.393551	0.699006	0.80322	1	Macrophages_RPMI_None_24 up vs Macrophages_TPC1_None_24
OPIOID_SIGNALLING	http://www.broadinstitute.org/gsea/msigdb/cards/REACTOME_OPIOID_SIGNALLING	52	0.198707	0.701791	0.994979	1	Macrophages_RPMI_None_24 up vs Macrophages_TPC1_None_24
GLOBAL_GENOMIC_NER_GG_NER	http://www.broadinstitute.org/gsea/msigdb/cards/REACTOME_GLOBAL_GENOMIC_NER_GG_NER	33	0.215085	0.702695	0.903622	1	Macrophages_RPMI_None_24 up vs Macrophages_TPC1_None_24
UNWINDING_OF_DNA	http://www.broadinstitute.org/gsea/msigdb/cards/REACTOME_UNWINDING_OF_DNA	9	0.310214	0.704414	0.836134	1	Macrophages_RPMI_None_24 up vs Macrophages_TPC1_None_24
CTNNB1_PHOSPHORYLATION_CASCADE	http://www.broadinstitute.org/gsea/msigdb/cards/REACTOME_CTNNB1_PHOSPHORYLATION_CASCADE	15	0.252797	0.706844	0.923876	1	Macrophages_RPMI_None_24 up vs Macrophages_TPC1_None_24
DARPP_32_EVENTS	http://www.broadinstitute.org/gsea/msigdb/cards/REACTOME_DARPP_32_EVENTS	21	0.261932	0.708192	0.710732	1	Macrophages_RPMI_None_24 up vs Macrophages_TPC1_None_24
CGMP_EFFECTS	http://www.broadinstitute.org/gsea/msigdb/cards/REACTOME_CGMP_EFFECTS	8	0.297485	0.710816	0.913765	1	Macrophages_RPMI_None_24 up vs Macrophages_TPC1_None_24
NITRIC_OXIDE_STIMULATES_GUANYLATE_CYCLASE	http://www.broadinstitute.org/gsea/msigdb/cards/REACTOME_NITRIC_OXIDE_STIMULATES_GUANYLATE_CYCLASE	8	0.297485	0.710816	0.913765	1	Macrophages_RPMI_None_24 up vs Macrophages_TPC1_None_24
MEIOTIC_RECOMBINATION	http://www.broadinstitute.org/gsea/msigdb/cards/REACTOME_MEIOTIC_RECOMBINATION	36	0.207724	0.71249	0.931261	1	Macrophages_RPMI_None_24 up vs Macrophages_TPC1_None_24
PKB_MEDIATED_EVENTS	http://www.broadinstitute.org/gsea/msigdb/cards/REACTOME_PKB_MEDIATED_EVENTS	27	0.213876	0.712795	0.910966	1	Macrophages_RPMI_None_24 up vs Macrophages_TPC1_None_24
DEADENYLATION_DEPENDENT_MRNA_DECAY	http://www.broadinstitute.org/gsea/msigdb/cards/REACTOME_DEADENYLATION_DEPENDENT_MRNA_DECAY	43	0.235707	0.713668	0.869367	1	Macrophages_RPMI_None_24 up vs Macrophages_TPC1_None_24
NUCLEAR_EVENTS_KINASE_AND_TRANSCRIPTION_FACTOR_ACTIVATION	http://www.broadinstitute.org/gsea/msigdb/cards/REACTOME_NUCLEAR_EVENTS_KINASE_AND_TRANSCRIPTION_FACTOR_ACTIVATION	24	0.225914	0.714859	0.769777	1	Macrophages_RPMI_None_24 up vs Macrophages_TPC1_None_24
BASIGIN_INTERACTIONS	http://www.broadinstitute.org/gsea/msigdb/cards/REACTOME_BASIGIN_INTERACTIONS	18	0.286294	0.715051	0.831571	1	Macrophages_RPMI_None_24 up vs Macrophages_TPC1_None_24
INSULIN_RECEPTOR_RECYCLING	http://www.broadinstitute.org/gsea/msigdb/cards/REACTOME_INSULIN_RECEPTOR_RECYCLING	18	0.276367	0.715423	0.826283	1	Macrophages_RPMI_None_24 up vs Macrophages_TPC1_None_24
GLUCONEOGENESIS	http://www.broadinstitute.org/gsea/msigdb/cards/REACTOME_GLUCONEOGENESIS	25	0.282663	0.716313	0.630123	1	Macrophages_RPMI_None_24 up vs Macrophages_TPC1_None_24
PYRIMIDINE_CATABOLISM	http://www.broadinstitute.org/gsea/msigdb/cards/REACTOME_PYRIMIDINE_CATABOLISM	6	0.34986	0.720343	0.927262	1	Macrophages_RPMI_None_24 up vs Macrophages_TPC1_None_24
LOSS_OF_NLP_FROM_MITOTIC_CENTROSOMES	http://www.broadinstitute.org/gsea/msigdb/cards/REACTOME_LOSS_OF_NLP_FROM_MITOTIC_CENTROSOMES	52	0.172644	0.720919	0.971481	1	Macrophages_RPMI_None_24 up vs Macrophages_TPC1_None_24
ENERGY_DEPENDENT_REGULATION_OF_MTOR_BY_LKB1_AMPK	http://www.broadinstitute.org/gsea/msigdb/cards/REACTOME_ENERGY_DEPENDENT_REGULATION_OF_MTOR_BY_LKB1_AMPK	16	0.243327	0.722379	0.877946	1	Macrophages_RPMI_None_24 up vs Macrophages_TPC1_None_24
TRIF_MEDIATED_TLR3_SIGNALING	http://www.broadinstitute.org/gsea/msigdb/cards/REACTOME_TRIF_MEDIATED_TLR3_SIGNALING	67	0.206	0.723168	0.879796	1	Macrophages_RPMI_None_24 up vs Macrophages_TPC1_None_24
RAS_ACTIVATION_UOPN_CA2_INFUX_THROUGH_NMDA_RECEPTOR	http://www.broadinstitute.org/gsea/msigdb/cards/REACTOME_RAS_ACTIVATION_UOPN_CA2_INFUX_THROUGH_NMDA_RECEPTOR	9	0.29228	0.729448	0.829114	1	Macrophages_RPMI_None_24 up vs Macrophages_TPC1_None_24
M_G1_TRANSITION	http://www.broadinstitute.org/gsea/msigdb/cards/REACTOME_M_G1_TRANSITION	74	0.223647	0.732097	0.766134	1	Macrophages_RPMI_None_24 up vs Macrophages_TPC1_None_24
CA_DEPENDENT_EVENTS	http://www.broadinstitute.org/gsea/msigdb/cards/REACTOME_CA_DEPENDENT_EVENTS	22	0.235704	0.734176	0.883534	1	Macrophages_RPMI_None_24 up vs Macrophages_TPC1_None_24
NGF_SIGNALLING_VIA_TRKA_FROM_THE_PLASMA_MEMBRANE	http://www.broadinstitute.org/gsea/msigdb/cards/REACTOME_NGF_SIGNALLING_VIA_TRKA_FROM_THE_PLASMA_MEMBRANE	116	0.172658	0.738387	0.960583	1	Macrophages_RPMI_None_24 up vs Macrophages_TPC1_None_24
HIV_LIFE_CYCLE	http://www.broadinstitute.org/gsea/msigdb/cards/REACTOME_HIV_LIFE_CYCLE	108	0.245639	0.739498	0.826696	1	Macrophages_RPMI_None_24 up vs Macrophages_TPC1_None_24
CHONDROITIN_SULFATE_BIOSYNTHESIS	http://www.broadinstitute.org/gsea/msigdb/cards/REACTOME_CHONDROITIN_SULFATE_BIOSYNTHESIS	11	0.346995	0.742826	0.781858	1	Macrophages_RPMI_None_24 up vs Macrophages_TPC1_None_24
SIGNAL_TRANSDUCTION_BY_L1	http://www.broadinstitute.org/gsea/msigdb/cards/REACTOME_SIGNAL_TRANSDUCTION_BY_L1	29	0.24076	0.745612	0.751877	1	Macrophages_RPMI_None_24 up vs Macrophages_TPC1_None_24
TRANSCRIPTION_COUPLED_NER_TC_NER	http://www.broadinstitute.org/gsea/msigdb/cards/REACTOME_TRANSCRIPTION_COUPLED_NER_TC_NER	44	0.22933	0.746196	0.893053	1	Macrophages_RPMI_None_24 up vs Macrophages_TPC1_None_24
PI3K_EVENTS_IN_ERBB2_SIGNALING	http://www.broadinstitute.org/gsea/msigdb/cards/REACTOME_PI3K_EVENTS_IN_ERBB2_SIGNALING	35	0.231773	0.749274	0.84472	1	Macrophages_RPMI_None_24 up vs Macrophages_TPC1_None_24
SEMA3A_PLEXIN_REPULSION_SIGNALING_BY_INHIBITING_INTEGRIN_ADHESION	http://www.broadinstitute.org/gsea/msigdb/cards/REACTOME_SEMA3A_PLEXIN_REPULSION_SIGNALING_BY_INHIBITING_INTEGRIN_ADHESION	13	0.305672	0.752918	0.745075	1	Macrophages_RPMI_None_24 up vs Macrophages_TPC1_None_24
APOPTOTIC_EXECUTION_PHASE	http://www.broadinstitute.org/gsea/msigdb/cards/REACTOME_APOPTOTIC_EXECUTION_PHASE	37	0.241226	0.753302	0.720703	1	Macrophages_RPMI_None_24 up vs Macrophages_TPC1_None_24
PIP3_ACTIVATES_AKT_SIGNALING	http://www.broadinstitute.org/gsea/msigdb/cards/REACTOME_PIP3_ACTIVATES_AKT_SIGNALING	27	0.245493	0.753388	0.83443	1	Macrophages_RPMI_None_24 up vs Macrophages_TPC1_None_24
RNA_POL_I_TRANSCRIPTION	http://www.broadinstitute.org/gsea/msigdb/cards/REACTOME_RNA_POL_I_TRANSCRIPTION	46	0.220724	0.753413	0.790367	1	Macrophages_RPMI_None_24 up vs Macrophages_TPC1_None_24
MRNA_3_END_PROCESSING	http://www.broadinstitute.org/gsea/msigdb/cards/REACTOME_MRNA_3_END_PROCESSING	33	0.282174	0.755424	0.679737	1	Macrophages_RPMI_None_24 up vs Macrophages_TPC1_None_24
LATE_PHASE_OF_HIV_LIFE_CYCLE	http://www.broadinstitute.org/gsea/msigdb/cards/REACTOME_LATE_PHASE_OF_HIV_LIFE_CYCLE	95	0.254603	0.755739	0.771982	1	Macrophages_RPMI_None_24 up vs Macrophages_TPC1_None_24
SIGNALING_BY_FGFR_IN_DISEASE	http://www.broadinstitute.org/gsea/msigdb/cards/REACTOME_SIGNALING_BY_FGFR_IN_DISEASE	92	0.205296	0.759027	0.939479	1	Macrophages_RPMI_None_24 up vs Macrophages_TPC1_None_24
PRE_NOTCH_TRANSCRIPTION_AND_TRANSLATION	http://www.broadinstitute.org/gsea/msigdb/cards/REACTOME_PRE_NOTCH_TRANSCRIPTION_AND_TRANSLATION	23	0.251383	0.760058	0.844378	1	Macrophages_RPMI_None_24 up vs Macrophages_TPC1_None_24
ACTIVATION_OF_GENES_BY_ATF4	http://www.broadinstitute.org/gsea/msigdb/cards/REACTOME_ACTIVATION_OF_GENES_BY_ATF4	22	0.257291	0.760486	0.858077	1	Macrophages_RPMI_None_24 up vs Macrophages_TPC1_None_24
RECRUITMENT_OF_MITOTIC_CENTROSOME_PROTEINS_AND_COMPLEXES	http://www.broadinstitute.org/gsea/msigdb/cards/REACTOME_RECRUITMENT_OF_MITOTIC_CENTROSOME_PROTEINS_AND_COMPLEXES	59	0.169653	0.762878	0.940265	1	Macrophages_RPMI_None_24 up vs Macrophages_TPC1_None_24
IRAK1_RECRUITS_IKK_COMPLEX	http://www.broadinstitute.org/gsea/msigdb/cards/REACTOME_IRAK1_RECRUITS_IKK_COMPLEX	10	0.335986	0.766065	0.820391	1	Macrophages_RPMI_None_24 up vs Macrophages_TPC1_None_24
SIGNALING_BY_THE_B_CELL_RECEPTOR_BCR	http://www.broadinstitute.org/gsea/msigdb/cards/REACTOME_SIGNALING_BY_THE_B_CELL_RECEPTOR_BCR	120	0.21547	0.766338	0.747113	1	Macrophages_RPMI_None_24 up vs Macrophages_TPC1_None_24
AUTODEGRADATION_OF_CDH1_BY_CDH1_APC_C	http://www.broadinstitute.org/gsea/msigdb/cards/REACTOME_AUTODEGRADATION_OF_CDH1_BY_CDH1_APC_C	55	0.324022	0.766952	0.716992	1	Macrophages_RPMI_None_24 up vs Macrophages_TPC1_None_24
IRAK2_MEDIATED_ACTIVATION_OF_TAK1_COMPLEX_UPON_TLR7_8_OR_9_STIMULATION	http://www.broadinstitute.org/gsea/msigdb/cards/REACTOME_IRAK2_MEDIATED_ACTIVATION_OF_TAK1_COMPLEX_UPON_TLR7_8_OR_9_STIMULATION	8	0.385424	0.768309	0.77591	1	Macrophages_RPMI_None_24 up vs Macrophages_TPC1_None_24
APOPTOSIS	http://www.broadinstitute.org/gsea/msigdb/cards/REACTOME_APOPTOSIS	124	0.251298	0.769336	0.798765	1	Macrophages_RPMI_None_24 up vs Macrophages_TPC1_None_24
ADENYLATE_CYCLASE_INHIBITORY_PATHWAY	http://www.broadinstitute.org/gsea/msigdb/cards/REACTOME_ADENYLATE_CYCLASE_INHIBITORY_PATHWAY	8	0.328929	0.772025	0.762467	1	Macrophages_RPMI_None_24 up vs Macrophages_TPC1_None_24
REGULATION_OF_BETA_CELL_DEVELOPMENT	http://www.broadinstitute.org/gsea/msigdb/cards/REACTOME_REGULATION_OF_BETA_CELL_DEVELOPMENT	6	0.360294	0.772419	0.669738	1	Macrophages_RPMI_None_24 up vs Macrophages_TPC1_None_24
ERK_MAPK_TARGETS	http://www.broadinstitute.org/gsea/msigdb/cards/REACTOME_ERK_MAPK_TARGETS	21	0.244941	0.773105	0.695257	1	Macrophages_RPMI_None_24 up vs Macrophages_TPC1_None_24
ABORTIVE_ELONGATION_OF_HIV1_TRANSCRIPT_IN_THE_ABSENCE_OF_TAT	http://www.broadinstitute.org/gsea/msigdb/cards/REACTOME_ABORTIVE_ELONGATION_OF_HIV1_TRANSCRIPT_IN_THE_ABSENCE_OF_TAT	19	0.356625	0.775295	0.747	1	Macrophages_RPMI_None_24 up vs Macrophages_TPC1_None_24
IRON_UPTAKE_AND_TRANSPORT	http://www.broadinstitute.org/gsea/msigdb/cards/REACTOME_IRON_UPTAKE_AND_TRANSPORT	29	0.276299	0.777592	0.774194	1	Macrophages_RPMI_None_24 up vs Macrophages_TPC1_None_24
NEF_MEDIATED_DOWNREGULATION_OF_MHC_CLASS_I_COMPLEX_CELL_SURFACE_EXPRESSION	http://www.broadinstitute.org/gsea/msigdb/cards/REACTOME_NEF_MEDIATED_DOWNREGULATION_OF_MHC_CLASS_I_COMPLEX_CELL_SURFACE_EXPRESSION	9	0.278879	0.779864	0.777114	1	Macrophages_RPMI_None_24 up vs Macrophages_TPC1_None_24
SHC_RELATED_EVENTS	http://www.broadinstitute.org/gsea/msigdb/cards/REACTOME_SHC_RELATED_EVENTS	13	0.272043	0.780941	0.819067	1	Macrophages_RPMI_None_24 up vs Macrophages_TPC1_None_24
AMINO_ACID_SYNTHESIS_AND_INTERCONVERSION_TRANSAMINATION	http://www.broadinstitute.org/gsea/msigdb/cards/REACTOME_AMINO_ACID_SYNTHESIS_AND_INTERCONVERSION_TRANSAMINATION	14	0.28353	0.780948	0.783768	1	Macrophages_RPMI_None_24 up vs Macrophages_TPC1_None_24
TRANSCRIPTION	http://www.broadinstitute.org/gsea/msigdb/cards/REACTOME_TRANSCRIPTION	157	0.235008	0.78113	0.750594	1	Macrophages_RPMI_None_24 up vs Macrophages_TPC1_None_24
SIGNALING_BY_INSULIN_RECEPTOR	http://www.broadinstitute.org/gsea/msigdb/cards/REACTOME_SIGNALING_BY_INSULIN_RECEPTOR	75	0.206563	0.781934	0.848068	1	Macrophages_RPMI_None_24 up vs Macrophages_TPC1_None_24
ACTIVATION_OF_NMDA_RECEPTOR_UPON_GLUTAMATE_BINDING_AND_POSTSYNAPTIC_EVENTS	http://www.broadinstitute.org/gsea/msigdb/cards/REACTOME_ACTIVATION_OF_NMDA_RECEPTOR_UPON_GLUTAMATE_BINDING_AND_POSTSYNAPTIC_EVENTS	22	0.283116	0.784512	0.795238	1	Macrophages_RPMI_None_24 up vs Macrophages_TPC1_None_24
POST_NMDA_RECEPTOR_ACTIVATION_EVENTS	http://www.broadinstitute.org/gsea/msigdb/cards/REACTOME_POST_NMDA_RECEPTOR_ACTIVATION_EVENTS	22	0.283116	0.784512	0.795238	1	Macrophages_RPMI_None_24 up vs Macrophages_TPC1_None_24
EXTRACELLULAR_MATRIX_ORGANIZATION	http://www.broadinstitute.org/gsea/msigdb/cards/REACTOME_EXTRACELLULAR_MATRIX_ORGANIZATION	35	0.248074	0.786629	0.747769	1	Macrophages_RPMI_None_24 up vs Macrophages_TPC1_None_24
ENDOSOMAL_SORTING_COMPLEX_REQUIRED_FOR_TRANSPORT_ESCRT	http://www.broadinstitute.org/gsea/msigdb/cards/REACTOME_ENDOSOMAL_SORTING_COMPLEX_REQUIRED_FOR_TRANSPORT_ESCRT	24	0.336342	0.787005	0.768087	1	Macrophages_RPMI_None_24 up vs Macrophages_TPC1_None_24
VOLTAGE_GATED_POTASSIUM_CHANNELS	http://www.broadinstitute.org/gsea/msigdb/cards/REACTOME_VOLTAGE_GATED_POTASSIUM_CHANNELS	12	0.31472	0.790677	0.71839	1	Macrophages_RPMI_None_24 up vs Macrophages_TPC1_None_24
SHC1_EVENTS_IN_EGFR_SIGNALING	http://www.broadinstitute.org/gsea/msigdb/cards/REACTOME_SHC1_EVENTS_IN_EGFR_SIGNALING	12	0.280309	0.792499	0.821371	1	Macrophages_RPMI_None_24 up vs Macrophages_TPC1_None_24
SHC_MEDIATED_SIGNALLING	http://www.broadinstitute.org/gsea/msigdb/cards/REACTOME_SHC_MEDIATED_SIGNALLING	12	0.280309	0.792499	0.821371	1	Macrophages_RPMI_None_24 up vs Macrophages_TPC1_None_24
MRNA_PROCESSING	http://www.broadinstitute.org/gsea/msigdb/cards/REACTOME_MRNA_PROCESSING	150	0.284724	0.798197	0.715562	1	Macrophages_RPMI_None_24 up vs Macrophages_TPC1_None_24
ASSOCIATION_OF_TRIC_CCT_WITH_TARGET_PROTEINS_DURING_BIOSYNTHESIS	http://www.broadinstitute.org/gsea/msigdb/cards/REACTOME_ASSOCIATION_OF_TRIC_CCT_WITH_TARGET_PROTEINS_DURING_BIOSYNTHESIS	26	0.2823	0.799412	0.72482	1	Macrophages_RPMI_None_24 up vs Macrophages_TPC1_None_24
TRNA_AMINOACYLATION	http://www.broadinstitute.org/gsea/msigdb/cards/REACTOME_TRNA_AMINOACYLATION	42	0.281541	0.800369	0.649598	1	Macrophages_RPMI_None_24 up vs Macrophages_TPC1_None_24
PROCESSIVE_SYNTHESIS_ON_THE_LAGGING_STRAND	http://www.broadinstitute.org/gsea/msigdb/cards/REACTOME_PROCESSIVE_SYNTHESIS_ON_THE_LAGGING_STRAND	15	0.311203	0.805221	0.722233	1	Macrophages_RPMI_None_24 up vs Macrophages_TPC1_None_24
P75NTR_SIGNALS_VIA_NFKB	http://www.broadinstitute.org/gsea/msigdb/cards/REACTOME_P75NTR_SIGNALS_VIA_NFKB	11	0.312664	0.805421	0.797179	1	Macrophages_RPMI_None_24 up vs Macrophages_TPC1_None_24
METABOLISM_OF_CARBOHYDRATES	http://www.broadinstitute.org/gsea/msigdb/cards/REACTOME_METABOLISM_OF_CARBOHYDRATES	165	0.205934	0.806974	0.847709	1	Macrophages_RPMI_None_24 up vs Macrophages_TPC1_None_24
INTEGRATION_OF_ENERGY_METABOLISM	http://www.broadinstitute.org/gsea/msigdb/cards/REACTOME_INTEGRATION_OF_ENERGY_METABOLISM	74	0.188163	0.807227	0.942312	1	Macrophages_RPMI_None_24 up vs Macrophages_TPC1_None_24
METABOLISM_OF_STEROID_HORMONES_AND_VITAMINS_A_AND_D	http://www.broadinstitute.org/gsea/msigdb/cards/REACTOME_METABOLISM_OF_STEROID_HORMONES_AND_VITAMINS_A_AND_D	13	0.301993	0.807476	0.726856	1	Macrophages_RPMI_None_24 up vs Macrophages_TPC1_None_24
APC_C_CDC20_MEDIATED_DEGRADATION_OF_CYCLIN_B	http://www.broadinstitute.org/gsea/msigdb/cards/REACTOME_APC_C_CDC20_MEDIATED_DEGRADATION_OF_CYCLIN_B	17	0.309458	0.810033	0.675799	1	Macrophages_RPMI_None_24 up vs Macrophages_TPC1_None_24
STEROID_HORMONES	http://www.broadinstitute.org/gsea/msigdb/cards/REACTOME_STEROID_HORMONES	12	0.317566	0.820205	0.751844	1	Macrophages_RPMI_None_24 up vs Macrophages_TPC1_None_24
NRIF_SIGNALS_CELL_DEATH_FROM_THE_NUCLEUS	http://www.broadinstitute.org/gsea/msigdb/cards/REACTOME_NRIF_SIGNALS_CELL_DEATH_FROM_THE_NUCLEUS	12	0.347744	0.828008	0.625444	1	Macrophages_RPMI_None_24 up vs Macrophages_TPC1_None_24
ASSEMBLY_OF_THE_PRE_REPLICATIVE_COMPLEX	http://www.broadinstitute.org/gsea/msigdb/cards/REACTOME_ASSEMBLY_OF_THE_PRE_REPLICATIVE_COMPLEX	62	0.276591	0.82806	0.654632	1	Macrophages_RPMI_None_24 up vs Macrophages_TPC1_None_24
AMINO_ACID_TRANSPORT_ACROSS_THE_PLASMA_MEMBRANE	http://www.broadinstitute.org/gsea/msigdb/cards/REACTOME_AMINO_ACID_TRANSPORT_ACROSS_THE_PLASMA_MEMBRANE	18	0.306453	0.829774	0.674294	1	Macrophages_RPMI_None_24 up vs Macrophages_TPC1_None_24
PRE_NOTCH_PROCESSING_IN_GOLGI	http://www.broadinstitute.org/gsea/msigdb/cards/REACTOME_PRE_NOTCH_PROCESSING_IN_GOLGI	15	0.309723	0.830154	0.687512	1	Macrophages_RPMI_None_24 up vs Macrophages_TPC1_None_24
NEPHRIN_INTERACTIONS	http://www.broadinstitute.org/gsea/msigdb/cards/REACTOME_NEPHRIN_INTERACTIONS	15	0.294161	0.831494	0.740394	1	Macrophages_RPMI_None_24 up vs Macrophages_TPC1_None_24
GLYCOLYSIS	http://www.broadinstitute.org/gsea/msigdb/cards/REACTOME_GLYCOLYSIS	22	0.335676	0.832102	0.630461	1	Macrophages_RPMI_None_24 up vs Macrophages_TPC1_None_24
REGULATION_OF_MRNA_STABILITY_BY_PROTEINS_THAT_BIND_AU_RICH_ELEMENTS	http://www.broadinstitute.org/gsea/msigdb/cards/REACTOME_REGULATION_OF_MRNA_STABILITY_BY_PROTEINS_THAT_BIND_AU_RICH_ELEMENTS	80	0.30011	0.832963	0.655954	1	Macrophages_RPMI_None_24 up vs Macrophages_TPC1_None_24
MITOTIC_G2_G2_M_PHASES	http://www.broadinstitute.org/gsea/msigdb/cards/REACTOME_MITOTIC_G2_G2_M_PHASES	71	0.184474	0.837296	0.820387	1	Macrophages_RPMI_None_24 up vs Macrophages_TPC1_None_24
CYTOCHROME_P450_ARRANGED_BY_SUBSTRATE_TYPE	http://www.broadinstitute.org/gsea/msigdb/cards/REACTOME_CYTOCHROME_P450_ARRANGED_BY_SUBSTRATE_TYPE	11	0.292939	0.842161	0.640817	1	Macrophages_RPMI_None_24 up vs Macrophages_TPC1_None_24
DESTABILIZATION_OF_MRNA_BY_BRF1	http://www.broadinstitute.org/gsea/msigdb/cards/REACTOME_DESTABILIZATION_OF_MRNA_BY_BRF1	17	0.303072	0.843929	0.755114	1	Macrophages_RPMI_None_24 up vs Macrophages_TPC1_None_24
HEMOSTASIS	http://www.broadinstitute.org/gsea/msigdb/cards/REACTOME_HEMOSTASIS	305	0.183658	0.845899	0.764438	1	Macrophages_RPMI_None_24 up vs Macrophages_TPC1_None_24
PI3K_EVENTS_IN_ERBB4_SIGNALING	http://www.broadinstitute.org/gsea/msigdb/cards/REACTOME_PI3K_EVENTS_IN_ERBB4_SIGNALING	32	0.271773	0.850137	0.725819	1	Macrophages_RPMI_None_24 up vs Macrophages_TPC1_None_24
SYNTHESIS_AND_INTERCONVERSION_OF_NUCLEOTIDE_DI_AND_TRIPHOSPHATES	http://www.broadinstitute.org/gsea/msigdb/cards/REACTOME_SYNTHESIS_AND_INTERCONVERSION_OF_NUCLEOTIDE_DI_AND_TRIPHOSPHATES	16	0.320439	0.850819	0.745915	1	Macrophages_RPMI_None_24 up vs Macrophages_TPC1_None_24
ORC1_REMOVAL_FROM_CHROMATIN	http://www.broadinstitute.org/gsea/msigdb/cards/REACTOME_ORC1_REMOVAL_FROM_CHROMATIN	64	0.292017	0.850971	0.631777	1	Macrophages_RPMI_None_24 up vs Macrophages_TPC1_None_24
MICRORNA_MIRNA_BIOGENESIS	http://www.broadinstitute.org/gsea/msigdb/cards/REACTOME_MICRORNA_MIRNA_BIOGENESIS	18	0.357934	0.851134	0.641944	1	Macrophages_RPMI_None_24 up vs Macrophages_TPC1_None_24
CDK_MEDIATED_PHOSPHORYLATION_AND_REMOVAL_OF_CDC6	http://www.broadinstitute.org/gsea/msigdb/cards/REACTOME_CDK_MEDIATED_PHOSPHORYLATION_AND_REMOVAL_OF_CDC6	45	0.378147	0.853988	0.597377	1	Macrophages_RPMI_None_24 up vs Macrophages_TPC1_None_24
G1_S_TRANSITION	http://www.broadinstitute.org/gsea/msigdb/cards/REACTOME_G1_S_TRANSITION	99	0.265703	0.854571	0.628927	1	Macrophages_RPMI_None_24 up vs Macrophages_TPC1_None_24
MRNA_SPLICING	http://www.broadinstitute.org/gsea/msigdb/cards/REACTOME_MRNA_SPLICING	104	0.335282	0.854769	0.695557	1	Macrophages_RPMI_None_24 up vs Macrophages_TPC1_None_24
NOTCH_HLH_TRANSCRIPTION_PATHWAY	http://www.broadinstitute.org/gsea/msigdb/cards/REACTOME_NOTCH_HLH_TRANSCRIPTION_PATHWAY	12	0.329956	0.859358	0.621969	1	Macrophages_RPMI_None_24 up vs Macrophages_TPC1_None_24
G0_AND_EARLY_G1	http://www.broadinstitute.org/gsea/msigdb/cards/REACTOME_G0_AND_EARLY_G1	19	0.323336	0.865221	0.606419	1	Macrophages_RPMI_None_24 up vs Macrophages_TPC1_None_24
HIV_INFECTION	http://www.broadinstitute.org/gsea/msigdb/cards/REACTOME_HIV_INFECTION	186	0.298091	0.867292	0.697752	1	Macrophages_RPMI_None_24 up vs Macrophages_TPC1_None_24
SYNTHESIS_OF_VERY_LONG_CHAIN_FATTY_ACYL_COAS	http://www.broadinstitute.org/gsea/msigdb/cards/REACTOME_SYNTHESIS_OF_VERY_LONG_CHAIN_FATTY_ACYL_COAS	10	0.337574	0.868207	0.670056	1	Macrophages_RPMI_None_24 up vs Macrophages_TPC1_None_24
MITOTIC_M_M_G1_PHASES	http://www.broadinstitute.org/gsea/msigdb/cards/REACTOME_MITOTIC_M_M_G1_PHASES	145	0.230149	0.870014	0.644206	1	Macrophages_RPMI_None_24 up vs Macrophages_TPC1_None_24
ANDROGEN_BIOSYNTHESIS	http://www.broadinstitute.org/gsea/msigdb/cards/REACTOME_ANDROGEN_BIOSYNTHESIS	2	0.596119	0.872004	0.685326	1	Macrophages_RPMI_None_24 up vs Macrophages_TPC1_None_24
REGULATION_OF_THE_FANCONI_ANEMIA_PATHWAY	http://www.broadinstitute.org/gsea/msigdb/cards/REACTOME_REGULATION_OF_THE_FANCONI_ANEMIA_PATHWAY	6	0.480164	0.873386	0.614864	1	Macrophages_RPMI_None_24 up vs Macrophages_TPC1_None_24
ELEVATION_OF_CYTOSOLIC_CA2_LEVELS	http://www.broadinstitute.org/gsea/msigdb/cards/REACTOME_ELEVATION_OF_CYTOSOLIC_CA2_LEVELS	5	0.378804	0.875656	0.554933	1	Macrophages_RPMI_None_24 up vs Macrophages_TPC1_None_24
APC_C_CDH1_MEDIATED_DEGRADATION_OF_CDC20_AND_OTHER_APC_C_CDH1_TARGETED_PROTEINS_IN_LATE_MITOSIS_EARLY_G1	http://www.broadinstitute.org/gsea/msigdb/cards/REACTOME_APC_C_CDH1_MEDIATED_DEGRADATION_OF_CDC20_AND_OTHER_APC_C_CDH1_TARGETED_PROTEINS_IN_LATE_MITOSIS_EARLY_G1	61	0.355984	0.87906	0.648137	1	Macrophages_RPMI_None_24 up vs Macrophages_TPC1_None_24
MITOTIC_G1_G1_S_PHASES	http://www.broadinstitute.org/gsea/msigdb/cards/REACTOME_MITOTIC_G1_G1_S_PHASES	121	0.263175	0.880384	0.614561	1	Macrophages_RPMI_None_24 up vs Macrophages_TPC1_None_24
REGULATION_OF_APOPTOSIS	http://www.broadinstitute.org/gsea/msigdb/cards/REACTOME_REGULATION_OF_APOPTOSIS	53	0.373098	0.882028	0.629659	1	Macrophages_RPMI_None_24 up vs Macrophages_TPC1_None_24
SYNTHESIS_OF_DNA	http://www.broadinstitute.org/gsea/msigdb/cards/REACTOME_SYNTHESIS_OF_DNA	87	0.279024	0.882303	0.613159	1	Macrophages_RPMI_None_24 up vs Macrophages_TPC1_None_24
TCA_CYCLE_AND_RESPIRATORY_ELECTRON_TRANSPORT	http://www.broadinstitute.org/gsea/msigdb/cards/REACTOME_TCA_CYCLE_AND_RESPIRATORY_ELECTRON_TRANSPORT	115	0.323427	0.882454	0.595299	1	Macrophages_RPMI_None_24 up vs Macrophages_TPC1_None_24
SIGNALING_BY_EGFR_IN_CANCER	http://www.broadinstitute.org/gsea/msigdb/cards/REACTOME_SIGNALING_BY_EGFR_IN_CANCER	93	0.201432	0.884566	0.767949	1	Macrophages_RPMI_None_24 up vs Macrophages_TPC1_None_24
VIRAL_MESSENGER_RNA_SYNTHESIS	http://www.broadinstitute.org/gsea/msigdb/cards/REACTOME_VIRAL_MESSENGER_RNA_SYNTHESIS	14	0.409528	0.884752	0.671257	1	Macrophages_RPMI_None_24 up vs Macrophages_TPC1_None_24
VITAMIN_B5_PANTOTHENATE_METABOLISM	http://www.broadinstitute.org/gsea/msigdb/cards/REACTOME_VITAMIN_B5_PANTOTHENATE_METABOLISM	11	0.352346	0.886819	0.580775	1	Macrophages_RPMI_None_24 up vs Macrophages_TPC1_None_24
REPAIR_SYNTHESIS_FOR_GAP_FILLING_BY_DNA_POL_IN_TC_NER	http://www.broadinstitute.org/gsea/msigdb/cards/REACTOME_REPAIR_SYNTHESIS_FOR_GAP_FILLING_BY_DNA_POL_IN_TC_NER	14	0.351095	0.886854	0.585748	1	Macrophages_RPMI_None_24 up vs Macrophages_TPC1_None_24
RNA_POL_I_RNA_POL_III_AND_MITOCHONDRIAL_TRANSCRIPTION	http://www.broadinstitute.org/gsea/msigdb/cards/REACTOME_RNA_POL_I_RNA_POL_III_AND_MITOCHONDRIAL_TRANSCRIPTION	76	0.259543	0.8902	0.584003	1	Macrophages_RPMI_None_24 up vs Macrophages_TPC1_None_24
DNA_REPAIR	http://www.broadinstitute.org/gsea/msigdb/cards/REACTOME_DNA_REPAIR	100	0.221756	0.892337	0.690693	1	Macrophages_RPMI_None_24 up vs Macrophages_TPC1_None_24
ADENYLATE_CYCLASE_ACTIVATING_PATHWAY	http://www.broadinstitute.org/gsea/msigdb/cards/REACTOME_ADENYLATE_CYCLASE_ACTIVATING_PATHWAY	6	0.414509	0.893054	0.56364	1	Macrophages_RPMI_None_24 up vs Macrophages_TPC1_None_24
ABACAVIR_TRANSPORT_AND_METABOLISM	http://www.broadinstitute.org/gsea/msigdb/cards/REACTOME_ABACAVIR_TRANSPORT_AND_METABOLISM	6	0.386752	0.898864	0.744608	1	Macrophages_RPMI_None_24 up vs Macrophages_TPC1_None_24
CELL_CYCLE_CHECKPOINTS	http://www.broadinstitute.org/gsea/msigdb/cards/REACTOME_CELL_CYCLE_CHECKPOINTS	103	0.283529	0.90243	0.615308	1	Macrophages_RPMI_None_24 up vs Macrophages_TPC1_None_24
TRANSPORT_OF_MATURE_TRANSCRIPT_TO_CYTOPLASM	http://www.broadinstitute.org/gsea/msigdb/cards/REACTOME_TRANSPORT_OF_MATURE_TRANSCRIPT_TO_CYTOPLASM	51	0.318524	0.903455	0.605122	1	Macrophages_RPMI_None_24 up vs Macrophages_TPC1_None_24
CDT1_ASSOCIATION_WITH_THE_CDC6_ORC_ORIGIN_COMPLEX	http://www.broadinstitute.org/gsea/msigdb/cards/REACTOME_CDT1_ASSOCIATION_WITH_THE_CDC6_ORC_ORIGIN_COMPLEX	53	0.346699	0.905579	0.602104	1	Macrophages_RPMI_None_24 up vs Macrophages_TPC1_None_24
BASE_EXCISION_REPAIR	http://www.broadinstitute.org/gsea/msigdb/cards/REACTOME_BASE_EXCISION_REPAIR	18	0.307269	0.906683	0.593103	1	Macrophages_RPMI_None_24 up vs Macrophages_TPC1_None_24
DIGESTION_OF_DIETARY_CARBOHYDRATE	http://www.broadinstitute.org/gsea/msigdb/cards/REACTOME_DIGESTION_OF_DIETARY_CARBOHYDRATE	2	0.561973	0.908597	0.633401	1	Macrophages_RPMI_None_24 up vs Macrophages_TPC1_None_24
DOWNSTREAM_SIGNALING_OF_ACTIVATED_FGFR	http://www.broadinstitute.org/gsea/msigdb/cards/REACTOME_DOWNSTREAM_SIGNALING_OF_ACTIVATED_FGFR	68	0.246413	0.911793	0.652341	1	Macrophages_RPMI_None_24 up vs Macrophages_TPC1_None_24
CD28_DEPENDENT_PI3K_AKT_SIGNALING	http://www.broadinstitute.org/gsea/msigdb/cards/REACTOME_CD28_DEPENDENT_PI3K_AKT_SIGNALING	21	0.30706	0.913839	0.668742	1	Macrophages_RPMI_None_24 up vs Macrophages_TPC1_None_24
NUCLEOTIDE_EXCISION_REPAIR	http://www.broadinstitute.org/gsea/msigdb/cards/REACTOME_NUCLEOTIDE_EXCISION_REPAIR	49	0.272285	0.914698	0.615188	1	Macrophages_RPMI_None_24 up vs Macrophages_TPC1_None_24
DESTABILIZATION_OF_MRNA_BY_AUF1_HNRNP_D0	http://www.broadinstitute.org/gsea/msigdb/cards/REACTOME_DESTABILIZATION_OF_MRNA_BY_AUF1_HNRNP_D0	49	0.4082	0.916694	0.601586	1	Macrophages_RPMI_None_24 up vs Macrophages_TPC1_None_24
CIRCADIAN_REPRESSION_OF_EXPRESSION_BY_REV_ERBA	http://www.broadinstitute.org/gsea/msigdb/cards/REACTOME_CIRCADIAN_REPRESSION_OF_EXPRESSION_BY_REV_ERBA	19	0.315811	0.920616	0.497371	1	Macrophages_RPMI_None_24 up vs Macrophages_TPC1_None_24
SIGNALING_BY_WNT	http://www.broadinstitute.org/gsea/msigdb/cards/REACTOME_SIGNALING_BY_WNT	61	0.377362	0.921289	0.609984	1	Macrophages_RPMI_None_24 up vs Macrophages_TPC1_None_24
CHOLESTEROL_BIOSYNTHESIS	http://www.broadinstitute.org/gsea/msigdb/cards/REACTOME_CHOLESTEROL_BIOSYNTHESIS	21	0.496851	0.922255	0.553191	1	Macrophages_RPMI_None_24 up vs Macrophages_TPC1_None_24
SIGNALING_BY_FGFR	http://www.broadinstitute.org/gsea/msigdb/cards/REACTOME_SIGNALING_BY_FGFR	78	0.248429	0.923424	0.701621	1	Macrophages_RPMI_None_24 up vs Macrophages_TPC1_None_24
CIRCADIAN_CLOCK	http://www.broadinstitute.org/gsea/msigdb/cards/REACTOME_CIRCADIAN_CLOCK	45	0.26449	0.92447	0.541574	1	Macrophages_RPMI_None_24 up vs Macrophages_TPC1_None_24
PROCESSING_OF_CAPPED_INTRON_CONTAINING_PRE_MRNA	http://www.broadinstitute.org/gsea/msigdb/cards/REACTOME_PROCESSING_OF_CAPPED_INTRON_CONTAINING_PRE_MRNA	132	0.341116	0.924722	0.587733	1	Macrophages_RPMI_None_24 up vs Macrophages_TPC1_None_24
REGULATORY_RNA_PATHWAYS	http://www.broadinstitute.org/gsea/msigdb/cards/REACTOME_REGULATORY_RNA_PATHWAYS	21	0.337021	0.924947	0.577506	1	Macrophages_RPMI_None_24 up vs Macrophages_TPC1_None_24
CD28_DEPENDENT_VAV1_PATHWAY	http://www.broadinstitute.org/gsea/msigdb/cards/REACTOME_CD28_DEPENDENT_VAV1_PATHWAY	11	0.38191	0.928727	0.576002	1	Macrophages_RPMI_None_24 up vs Macrophages_TPC1_None_24
RNA_POL_I_PROMOTER_OPENING	http://www.broadinstitute.org/gsea/msigdb/cards/REACTOME_RNA_POL_I_PROMOTER_OPENING	21	0.34841	0.930276	0.510517	1	Macrophages_RPMI_None_24 up vs Macrophages_TPC1_None_24
MITOCHONDRIAL_PROTEIN_IMPORT	http://www.broadinstitute.org/gsea/msigdb/cards/REACTOME_MITOCHONDRIAL_PROTEIN_IMPORT	49	0.363092	0.93616	0.562303	1	Macrophages_RPMI_None_24 up vs Macrophages_TPC1_None_24
RESPIRATORY_ELECTRON_TRANSPORT_ATP_SYNTHESIS_BY_CHEMIOSMOTIC_COUPLING_AND_HEAT_PRODUCTION_BY_UNCOUPLING_PROTEINS_	http://www.broadinstitute.org/gsea/msigdb/cards/REACTOME_RESPIRATORY_ELECTRON_TRANSPORT_ATP_SYNTHESIS_BY_CHEMIOSMOTIC_COUPLING_AND_HEAT_PRODUCTION_BY_UNCOUPLING_PROTEINS_	80	0.411865	0.940273	0.580473	1	Macrophages_RPMI_None_24 up vs Macrophages_TPC1_None_24
TRAF3_DEPENDENT_IRF_ACTIVATION_PATHWAY	http://www.broadinstitute.org/gsea/msigdb/cards/REACTOME_TRAF3_DEPENDENT_IRF_ACTIVATION_PATHWAY	13	0.294681	0.940466	0.507081	1	Macrophages_RPMI_None_24 up vs Macrophages_TPC1_None_24
REGULATION_OF_GENE_EXPRESSION_IN_BETA_CELLS	http://www.broadinstitute.org/gsea/msigdb/cards/REACTOME_REGULATION_OF_GENE_EXPRESSION_IN_BETA_CELLS	5	0.47712	0.943594	0.516863	1	Macrophages_RPMI_None_24 up vs Macrophages_TPC1_None_24
APC_C_CDC20_MEDIATED_DEGRADATION_OF_MITOTIC_PROTEINS	http://www.broadinstitute.org/gsea/msigdb/cards/REACTOME_APC_C_CDC20_MEDIATED_DEGRADATION_OF_MITOTIC_PROTEINS	61	0.387643	0.943647	0.615461	1	Macrophages_RPMI_None_24 up vs Macrophages_TPC1_None_24
RESOLUTION_OF_AP_SITES_VIA_THE_MULTIPLE_NUCLEOTIDE_PATCH_REPLACEMENT_PATHWAY	http://www.broadinstitute.org/gsea/msigdb/cards/REACTOME_RESOLUTION_OF_AP_SITES_VIA_THE_MULTIPLE_NUCLEOTIDE_PATCH_REPLACEMENT_PATHWAY	16	0.346661	0.947232	0.450317	1	Macrophages_RPMI_None_24 up vs Macrophages_TPC1_None_24
RECYCLING_PATHWAY_OF_L1	http://www.broadinstitute.org/gsea/msigdb/cards/REACTOME_RECYCLING_PATHWAY_OF_L1	22	0.329622	0.949481	0.58274	1	Macrophages_RPMI_None_24 up vs Macrophages_TPC1_None_24
INTEGRATION_OF_PROVIRUS	http://www.broadinstitute.org/gsea/msigdb/cards/REACTOME_INTEGRATION_OF_PROVIRUS	8	0.472602	0.950163	0.591635	1	Macrophages_RPMI_None_24 up vs Macrophages_TPC1_None_24
NEF_MEDIATES_DOWN_MODULATION_OF_CELL_SURFACE_RECEPTORS_BY_RECRUITING_THEM_TO_CLATHRIN_ADAPTERS	http://www.broadinstitute.org/gsea/msigdb/cards/REACTOME_NEF_MEDIATES_DOWN_MODULATION_OF_CELL_SURFACE_RECEPTORS_BY_RECRUITING_THEM_TO_CLATHRIN_ADAPTERS	20	0.320475	0.951481	0.589055	1	Macrophages_RPMI_None_24 up vs Macrophages_TPC1_None_24
COLLAGEN_FORMATION	http://www.broadinstitute.org/gsea/msigdb/cards/REACTOME_COLLAGEN_FORMATION	24	0.306027	0.959808	0.484163	1	Macrophages_RPMI_None_24 up vs Macrophages_TPC1_None_24
DOWNSTREAM_SIGNALING_EVENTS_OF_B_CELL_RECEPTOR_BCR	http://www.broadinstitute.org/gsea/msigdb/cards/REACTOME_DOWNSTREAM_SIGNALING_EVENTS_OF_B_CELL_RECEPTOR_BCR	91	0.343961	0.960438	0.532656	1	Macrophages_RPMI_None_24 up vs Macrophages_TPC1_None_24
TRAF6_MEDIATED_IRF7_ACTIVATION	http://www.broadinstitute.org/gsea/msigdb/cards/REACTOME_TRAF6_MEDIATED_IRF7_ACTIVATION	17	0.321729	0.963224	0.595091	1	Macrophages_RPMI_None_24 up vs Macrophages_TPC1_None_24
METABOLISM_OF_NON_CODING_RNA	http://www.broadinstitute.org/gsea/msigdb/cards/REACTOME_METABOLISM_OF_NON_CODING_RNA	47	0.362934	0.964073	0.484213	1	Macrophages_RPMI_None_24 up vs Macrophages_TPC1_None_24
RNA_POL_III_TRANSCRIPTION_TERMINATION	http://www.broadinstitute.org/gsea/msigdb/cards/REACTOME_RNA_POL_III_TRANSCRIPTION_TERMINATION	17	0.42281	0.967098	0.544914	1	Macrophages_RPMI_None_24 up vs Macrophages_TPC1_None_24
PLATELET_AGGREGATION_PLUG_FORMATION	http://www.broadinstitute.org/gsea/msigdb/cards/REACTOME_PLATELET_AGGREGATION_PLUG_FORMATION	24	0.286505	0.967813	0.490068	1	Macrophages_RPMI_None_24 up vs Macrophages_TPC1_None_24
ANTIVIRAL_MECHANISM_BY_IFN_STIMULATED_GENES	http://www.broadinstitute.org/gsea/msigdb/cards/REACTOME_ANTIVIRAL_MECHANISM_BY_IFN_STIMULATED_GENES	64	0.271221	0.968213	0.53229	1	Macrophages_RPMI_None_24 up vs Macrophages_TPC1_None_24
PHOSPHOLIPASE_C_MEDIATED_CASCADE	http://www.broadinstitute.org/gsea/msigdb/cards/REACTOME_PHOSPHOLIPASE_C_MEDIATED_CASCADE	25	0.303196	0.968655	0.484885	1	Macrophages_RPMI_None_24 up vs Macrophages_TPC1_None_24
TRANSCRIPTIONAL_REGULATION_OF_WHITE_ADIPOCYTE_DIFFERENTIATION	http://www.broadinstitute.org/gsea/msigdb/cards/REACTOME_TRANSCRIPTIONAL_REGULATION_OF_WHITE_ADIPOCYTE_DIFFERENTIATION	62	0.275864	0.969073	0.486524	1	Macrophages_RPMI_None_24 up vs Macrophages_TPC1_None_24
DNA_REPLICATION	http://www.broadinstitute.org/gsea/msigdb/cards/REACTOME_DNA_REPLICATION	164	0.251111	0.969438	0.480254	1	Macrophages_RPMI_None_24 up vs Macrophages_TPC1_None_24
REGULATION_OF_ORNITHINE_DECARBOXYLASE_ODC	http://www.broadinstitute.org/gsea/msigdb/cards/REACTOME_REGULATION_OF_ORNITHINE_DECARBOXYLASE_ODC	46	0.444125	0.970675	0.648659	1	Macrophages_RPMI_None_24 up vs Macrophages_TPC1_None_24
DSCAM_INTERACTIONS	http://www.broadinstitute.org/gsea/msigdb/cards/REACTOME_DSCAM_INTERACTIONS	6	0.436323	0.970782	0.580332	1	Macrophages_RPMI_None_24 up vs Macrophages_TPC1_None_24
G1_PHASE	http://www.broadinstitute.org/gsea/msigdb/cards/REACTOME_G1_PHASE	34	0.288676	0.973443	0.447014	1	Macrophages_RPMI_None_24 up vs Macrophages_TPC1_None_24
MRNA_DECAY_BY_3_TO_5_EXORIBONUCLEASE	http://www.broadinstitute.org/gsea/msigdb/cards/REACTOME_MRNA_DECAY_BY_3_TO_5_EXORIBONUCLEASE	11	0.48791	0.97732	0.553825	1	Macrophages_RPMI_None_24 up vs Macrophages_TPC1_None_24
G2_M_DNA_DAMAGE_CHECKPOINT	http://www.broadinstitute.org/gsea/msigdb/cards/REACTOME_G2_M_DNA_DAMAGE_CHECKPOINT	7	0.477339	0.9774	0.4706	1	Macrophages_RPMI_None_24 up vs Macrophages_TPC1_None_24
ACTIVATION_OF_THE_AP1_FAMILY_OF_TRANSCRIPTION_FACTORS	http://www.broadinstitute.org/gsea/msigdb/cards/REACTOME_ACTIVATION_OF_THE_AP1_FAMILY_OF_TRANSCRIPTION_FACTORS	9	0.356048	0.978354	0.579447	1	Macrophages_RPMI_None_24 up vs Macrophages_TPC1_None_24
RESPIRATORY_ELECTRON_TRANSPORT	http://www.broadinstitute.org/gsea/msigdb/cards/REACTOME_RESPIRATORY_ELECTRON_TRANSPORT	65	0.424534	0.978412	0.547337	1	Macrophages_RPMI_None_24 up vs Macrophages_TPC1_None_24
CHONDROITIN_SULFATE_DERMATAN_SULFATE_METABOLISM	http://www.broadinstitute.org/gsea/msigdb/cards/REACTOME_CHONDROITIN_SULFATE_DERMATAN_SULFATE_METABOLISM	33	0.32796	0.980409	0.502948	1	Macrophages_RPMI_None_24 up vs Macrophages_TPC1_None_24
FATTY_ACID_TRIACYLGLYCEROL_AND_KETONE_BODY_METABOLISM	http://www.broadinstitute.org/gsea/msigdb/cards/REACTOME_FATTY_ACID_TRIACYLGLYCEROL_AND_KETONE_BODY_METABOLISM	137	0.210085	0.981912	0.507454	1	Macrophages_RPMI_None_24 up vs Macrophages_TPC1_None_24
PYRUVATE_METABOLISM	http://www.broadinstitute.org/gsea/msigdb/cards/REACTOME_PYRUVATE_METABOLISM	17	0.321858	0.983164	0.484958	1	Macrophages_RPMI_None_24 up vs Macrophages_TPC1_None_24
CELL_CYCLE_MITOTIC	http://www.broadinstitute.org/gsea/msigdb/cards/REACTOME_CELL_CYCLE_MITOTIC	273	0.239144	0.983843	0.480309	1	Macrophages_RPMI_None_24 up vs Macrophages_TPC1_None_24
DESTABILIZATION_OF_MRNA_BY_TRISTETRAPROLIN_TTP	http://www.broadinstitute.org/gsea/msigdb/cards/REACTOME_DESTABILIZATION_OF_MRNA_BY_TRISTETRAPROLIN_TTP	17	0.376025	0.986248	0.496516	1	Macrophages_RPMI_None_24 up vs Macrophages_TPC1_None_24
MYOGENESIS	http://www.broadinstitute.org/gsea/msigdb/cards/REACTOME_MYOGENESIS	16	0.323667	0.992734	0.470729	1	Macrophages_RPMI_None_24 up vs Macrophages_TPC1_None_24
BMAL1_CLOCK_NPAS2_ACTIVATES_CIRCADIAN_EXPRESSION	http://www.broadinstitute.org/gsea/msigdb/cards/REACTOME_BMAL1_CLOCK_NPAS2_ACTIVATES_CIRCADIAN_EXPRESSION	30	0.306046	0.993731	0.432465	1	Macrophages_RPMI_None_24 up vs Macrophages_TPC1_None_24
ACTIVATED_AMPK_STIMULATES_FATTY_ACID_OXIDATION_IN_MUSCLE	http://www.broadinstitute.org/gsea/msigdb/cards/REACTOME_ACTIVATED_AMPK_STIMULATES_FATTY_ACID_OXIDATION_IN_MUSCLE	17	0.30278	0.995807	0.43397	1	Macrophages_RPMI_None_24 up vs Macrophages_TPC1_None_24
MUSCLE_CONTRACTION	http://www.broadinstitute.org/gsea/msigdb/cards/REACTOME_MUSCLE_CONTRACTION	26	0.288547	0.997804	0.493582	1	Macrophages_RPMI_None_24 up vs Macrophages_TPC1_None_24
PROTEIN_FOLDING	http://www.broadinstitute.org/gsea/msigdb/cards/REACTOME_PROTEIN_FOLDING	46	0.327454	0.998494	0.489978	1	Macrophages_RPMI_None_24 up vs Macrophages_TPC1_None_24
ACTIVATION_OF_BH3_ONLY_PROTEINS	http://www.broadinstitute.org/gsea/msigdb/cards/REACTOME_ACTIVATION_OF_BH3_ONLY_PROTEINS	16	0.377714	0.998628	0.409715	1	Macrophages_RPMI_None_24 up vs Macrophages_TPC1_None_24
ARMS_MEDIATED_ACTIVATION	http://www.broadinstitute.org/gsea/msigdb/cards/REACTOME_ARMS_MEDIATED_ACTIVATION	14	0.335389	1.00317	0.437261	1	Macrophages_RPMI_None_24 up vs Macrophages_TPC1_None_24
RNA_POL_III_CHAIN_ELONGATION	http://www.broadinstitute.org/gsea/msigdb/cards/REACTOME_RNA_POL_III_CHAIN_ELONGATION	16	0.438385	1.00358	0.53787	1	Macrophages_RPMI_None_24 up vs Macrophages_TPC1_None_24
G_ALPHA_I_SIGNALLING_EVENTS	http://www.broadinstitute.org/gsea/msigdb/cards/REACTOME_G_ALPHA_I_SIGNALLING_EVENTS	73	0.256615	1.00743	0.460854	1	Macrophages_RPMI_None_24 up vs Macrophages_TPC1_None_24
P130CAS_LINKAGE_TO_MAPK_SIGNALING_FOR_INTEGRINS	http://www.broadinstitute.org/gsea/msigdb/cards/REACTOME_P130CAS_LINKAGE_TO_MAPK_SIGNALING_FOR_INTEGRINS	11	0.367573	1.00784	0.412149	1	Macrophages_RPMI_None_24 up vs Macrophages_TPC1_None_24
AUTODEGRADATION_OF_THE_E3_UBIQUITIN_LIGASE_COP1	http://www.broadinstitute.org/gsea/msigdb/cards/REACTOME_AUTODEGRADATION_OF_THE_E3_UBIQUITIN_LIGASE_COP1	46	0.451435	1.00805	0.530405	1	Macrophages_RPMI_None_24 up vs Macrophages_TPC1_None_24
TRANSPORT_OF_MATURE_MRNA_DERIVED_FROM_AN_INTRONLESS_TRANSCRIPT	http://www.broadinstitute.org/gsea/msigdb/cards/REACTOME_TRANSPORT_OF_MATURE_MRNA_DERIVED_FROM_AN_INTRONLESS_TRANSCRIPT	31	0.371276	1.00842	0.497034	1	Macrophages_RPMI_None_24 up vs Macrophages_TPC1_None_24
P53_INDEPENDENT_G1_S_DNA_DAMAGE_CHECKPOINT	http://www.broadinstitute.org/gsea/msigdb/cards/REACTOME_P53_INDEPENDENT_G1_S_DNA_DAMAGE_CHECKPOINT	46	0.454804	1.00885	0.602628	1	Macrophages_RPMI_None_24 up vs Macrophages_TPC1_None_24
DAG_AND_IP3_SIGNALING	http://www.broadinstitute.org/gsea/msigdb/cards/REACTOME_DAG_AND_IP3_SIGNALING	24	0.315592	1.00941	0.446684	1	Macrophages_RPMI_None_24 up vs Macrophages_TPC1_None_24
PLATELET_SENSITIZATION_BY_LDL	http://www.broadinstitute.org/gsea/msigdb/cards/REACTOME_PLATELET_SENSITIZATION_BY_LDL	15	0.365702	1.01295	0.409027	1	Macrophages_RPMI_None_24 up vs Macrophages_TPC1_None_24
ABCA_TRANSPORTERS_IN_LIPID_HOMEOSTASIS	http://www.broadinstitute.org/gsea/msigdb/cards/REACTOME_ABCA_TRANSPORTERS_IN_LIPID_HOMEOSTASIS	11	0.36015	1.01492	0.528786	1	Macrophages_RPMI_None_24 up vs Macrophages_TPC1_None_24
RNA_POL_III_TRANSCRIPTION_INITIATION_FROM_TYPE_2_PROMOTER	http://www.broadinstitute.org/gsea/msigdb/cards/REACTOME_RNA_POL_III_TRANSCRIPTION_INITIATION_FROM_TYPE_2_PROMOTER	22	0.38848	1.01619	0.468628	1	Macrophages_RPMI_None_24 up vs Macrophages_TPC1_None_24
HOST_INTERACTIONS_OF_HIV_FACTORS	http://www.broadinstitute.org/gsea/msigdb/cards/REACTOME_HOST_INTERACTIONS_OF_HIV_FACTORS	118	0.361647	1.01907	0.553992	1	Macrophages_RPMI_None_24 up vs Macrophages_TPC1_None_24
INTRINSIC_PATHWAY_FOR_APOPTOSIS	http://www.broadinstitute.org/gsea/msigdb/cards/REACTOME_INTRINSIC_PATHWAY_FOR_APOPTOSIS	29	0.3145	1.02047	0.375346	1	Macrophages_RPMI_None_24 up vs Macrophages_TPC1_None_24
DOWNSTREAM_SIGNAL_TRANSDUCTION	http://www.broadinstitute.org/gsea/msigdb/cards/REACTOME_DOWNSTREAM_SIGNAL_TRANSDUCTION	81	0.252033	1.02095	0.408077	1	Macrophages_RPMI_None_24 up vs Macrophages_TPC1_None_24
MRNA_SPLICING_MINOR_PATHWAY	http://www.broadinstitute.org/gsea/msigdb/cards/REACTOME_MRNA_SPLICING_MINOR_PATHWAY	40	0.435806	1.02478	0.469815	1	Macrophages_RPMI_None_24 up vs Macrophages_TPC1_None_24
POST_CHAPERONIN_TUBULIN_FOLDING_PATHWAY	http://www.broadinstitute.org/gsea/msigdb/cards/REACTOME_POST_CHAPERONIN_TUBULIN_FOLDING_PATHWAY	13	0.433651	1.03355	0.401708	1	Macrophages_RPMI_None_24 up vs Macrophages_TPC1_None_24
S_PHASE	http://www.broadinstitute.org/gsea/msigdb/cards/REACTOME_S_PHASE	102	0.327965	1.03509	0.409109	1	Macrophages_RPMI_None_24 up vs Macrophages_TPC1_None_24
REGULATION_OF_MITOTIC_CELL_CYCLE	http://www.broadinstitute.org/gsea/msigdb/cards/REACTOME_REGULATION_OF_MITOTIC_CELL_CYCLE	72	0.404753	1.03721	0.54082	1	Macrophages_RPMI_None_24 up vs Macrophages_TPC1_None_24
CD28_CO_STIMULATION	http://www.broadinstitute.org/gsea/msigdb/cards/REACTOME_CD28_CO_STIMULATION	31	0.323751	1.04601	0.405086	1	Macrophages_RPMI_None_24 up vs Macrophages_TPC1_None_24
DESTABILIZATION_OF_MRNA_BY_KSRP	http://www.broadinstitute.org/gsea/msigdb/cards/REACTOME_DESTABILIZATION_OF_MRNA_BY_KSRP	17	0.402429	1.04759	0.423562	1	Macrophages_RPMI_None_24 up vs Macrophages_TPC1_None_24
SIGNALLING_TO_ERKS	http://www.broadinstitute.org/gsea/msigdb/cards/REACTOME_SIGNALLING_TO_ERKS	29	0.297132	1.05134	0.383034	1	Macrophages_RPMI_None_24 up vs Macrophages_TPC1_None_24
RORA_ACTIVATES_CIRCADIAN_EXPRESSION	http://www.broadinstitute.org/gsea/msigdb/cards/REACTOME_RORA_ACTIVATES_CIRCADIAN_EXPRESSION	21	0.34638	1.05349	0.390117	1	Macrophages_RPMI_None_24 up vs Macrophages_TPC1_None_24
ACTIVATION_OF_NF_KAPPAB_IN_B_CELLS	http://www.broadinstitute.org/gsea/msigdb/cards/REACTOME_ACTIVATION_OF_NF_KAPPAB_IN_B_CELLS	60	0.46309	1.0537	0.510872	1	Macrophages_RPMI_None_24 up vs Macrophages_TPC1_None_24
CYCLIN_A_B1_ASSOCIATED_EVENTS_DURING_G2_M_TRANSITION	http://www.broadinstitute.org/gsea/msigdb/cards/REACTOME_CYCLIN_A_B1_ASSOCIATED_EVENTS_DURING_G2_M_TRANSITION	11	0.406544	1.05826	0.389909	1	Macrophages_RPMI_None_24 up vs Macrophages_TPC1_None_24
VIF_MEDIATED_DEGRADATION_OF_APOBEC3G	http://www.broadinstitute.org/gsea/msigdb/cards/REACTOME_VIF_MEDIATED_DEGRADATION_OF_APOBEC3G	48	0.481375	1.05846	0.549315	1	Macrophages_RPMI_None_24 up vs Macrophages_TPC1_None_24
ELONGATION_ARREST_AND_RECOVERY	http://www.broadinstitute.org/gsea/msigdb/cards/REACTOME_ELONGATION_ARREST_AND_RECOVERY	27	0.430201	1.06462	0.451792	1	Macrophages_RPMI_None_24 up vs Macrophages_TPC1_None_24
INTEGRIN_ALPHAIIB_BETA3_SIGNALING	http://www.broadinstitute.org/gsea/msigdb/cards/REACTOME_INTEGRIN_ALPHAIIB_BETA3_SIGNALING	22	0.307272	1.06662	0.348473	1	Macrophages_RPMI_None_24 up vs Macrophages_TPC1_None_24
PPARA_ACTIVATES_GENE_EXPRESSION	http://www.broadinstitute.org/gsea/msigdb/cards/REACTOME_PPARA_ACTIVATES_GENE_EXPRESSION	81	0.260044	1.06851	0.328981	1	Macrophages_RPMI_None_24 up vs Macrophages_TPC1_None_24
DEPOSITION_OF_NEW_CENPA_CONTAINING_NUCLEOSOMES_AT_THE_CENTROMERE	http://www.broadinstitute.org/gsea/msigdb/cards/REACTOME_DEPOSITION_OF_NEW_CENPA_CONTAINING_NUCLEOSOMES_AT_THE_CENTROMERE	31	0.344998	1.0715	0.336823	1	Macrophages_RPMI_None_24 up vs Macrophages_TPC1_None_24
RNA_POL_III_TRANSCRIPTION_INITIATION_FROM_TYPE_3_PROMOTER	http://www.broadinstitute.org/gsea/msigdb/cards/REACTOME_RNA_POL_III_TRANSCRIPTION_INITIATION_FROM_TYPE_3_PROMOTER	25	0.382956	1.07253	0.401566	1	Macrophages_RPMI_None_24 up vs Macrophages_TPC1_None_24
GLUTATHIONE_CONJUGATION	http://www.broadinstitute.org/gsea/msigdb/cards/REACTOME_GLUTATHIONE_CONJUGATION	15	0.407801	1.07492	0.343799	1	Macrophages_RPMI_None_24 up vs Macrophages_TPC1_None_24
SIGNALING_BY_PDGF	http://www.broadinstitute.org/gsea/msigdb/cards/REACTOME_SIGNALING_BY_PDGF	93	0.255711	1.07497	0.257332	1	Macrophages_RPMI_None_24 up vs Macrophages_TPC1_None_24
CELL_CYCLE	http://www.broadinstitute.org/gsea/msigdb/cards/REACTOME_CELL_CYCLE	328	0.260889	1.07694	0.321436	1	Macrophages_RPMI_None_24 up vs Macrophages_TPC1_None_24
HS_GAG_BIOSYNTHESIS	http://www.broadinstitute.org/gsea/msigdb/cards/REACTOME_HS_GAG_BIOSYNTHESIS	18	0.358515	1.08294	0.352976	1	Macrophages_RPMI_None_24 up vs Macrophages_TPC1_None_24
LIPID_DIGESTION_MOBILIZATION_AND_TRANSPORT	http://www.broadinstitute.org/gsea/msigdb/cards/REACTOME_LIPID_DIGESTION_MOBILIZATION_AND_TRANSPORT	26	0.360463	1.08375	0.372731	1	Macrophages_RPMI_None_24 up vs Macrophages_TPC1_None_24
CYCLIN_E_ASSOCIATED_EVENTS_DURING_G1_S_TRANSITION_	http://www.broadinstitute.org/gsea/msigdb/cards/REACTOME_CYCLIN_E_ASSOCIATED_EVENTS_DURING_G1_S_TRANSITION_	60	0.447423	1.08422	0.485154	1	Macrophages_RPMI_None_24 up vs Macrophages_TPC1_None_24
GRB2_EVENTS_IN_ERBB2_SIGNALING	http://www.broadinstitute.org/gsea/msigdb/cards/REACTOME_GRB2_EVENTS_IN_ERBB2_SIGNALING	15	0.376298	1.09508	0.292668	1	Macrophages_RPMI_None_24 up vs Macrophages_TPC1_None_24
FACTORS_INVOLVED_IN_MEGAKARYOCYTE_DEVELOPMENT_AND_PLATELET_PRODUCTION	http://www.broadinstitute.org/gsea/msigdb/cards/REACTOME_FACTORS_INVOLVED_IN_MEGAKARYOCYTE_DEVELOPMENT_AND_PLATELET_PRODUCTION	80	0.247973	1.10124	0.201587	1	Macrophages_RPMI_None_24 up vs Macrophages_TPC1_None_24
SCF_BETA_TRCP_MEDIATED_DEGRADATION_OF_EMI1	http://www.broadinstitute.org/gsea/msigdb/cards/REACTOME_SCF_BETA_TRCP_MEDIATED_DEGRADATION_OF_EMI1	48	0.504329	1.10488	0.456785	1	Macrophages_RPMI_None_24 up vs Macrophages_TPC1_None_24
SIGNALING_BY_ERBB2	http://www.broadinstitute.org/gsea/msigdb/cards/REACTOME_SIGNALING_BY_ERBB2	81	0.286681	1.10516	0.264016	1	Macrophages_RPMI_None_24 up vs Macrophages_TPC1_None_24
CHROMOSOME_MAINTENANCE	http://www.broadinstitute.org/gsea/msigdb/cards/REACTOME_CHROMOSOME_MAINTENANCE	80	0.316864	1.10692	0.305483	1	Macrophages_RPMI_None_24 up vs Macrophages_TPC1_None_24
CTLA4_INHIBITORY_SIGNALING	http://www.broadinstitute.org/gsea/msigdb/cards/REACTOME_CTLA4_INHIBITORY_SIGNALING	21	0.411679	1.11035	0.2976	1	Macrophages_RPMI_None_24 up vs Macrophages_TPC1_None_24
AKT_PHOSPHORYLATES_TARGETS_IN_THE_CYTOSOL	http://www.broadinstitute.org/gsea/msigdb/cards/REACTOME_AKT_PHOSPHORYLATES_TARGETS_IN_THE_CYTOSOL	12	0.417438	1.11666	0.316686	1	Macrophages_RPMI_None_24 up vs Macrophages_TPC1_None_24
ER_PHAGOSOME_PATHWAY	http://www.broadinstitute.org/gsea/msigdb/cards/REACTOME_ER_PHAGOSOME_PATHWAY	57	0.478205	1.12238	0.466215	1	Macrophages_RPMI_None_24 up vs Macrophages_TPC1_None_24
SIGNALING_BY_SCF_KIT	http://www.broadinstitute.org/gsea/msigdb/cards/REACTOME_SIGNALING_BY_SCF_KIT	71	0.278059	1.12552	0.360864	1	Macrophages_RPMI_None_24 up vs Macrophages_TPC1_None_24
P53_DEPENDENT_G1_DNA_DAMAGE_RESPONSE	http://www.broadinstitute.org/gsea/msigdb/cards/REACTOME_P53_DEPENDENT_G1_DNA_DAMAGE_RESPONSE	52	0.480398	1.12621	0.381822	1	Macrophages_RPMI_None_24 up vs Macrophages_TPC1_None_24
NUCLEAR_RECEPTOR_TRANSCRIPTION_PATHWAY	http://www.broadinstitute.org/gsea/msigdb/cards/REACTOME_NUCLEAR_RECEPTOR_TRANSCRIPTION_PATHWAY	28	0.380862	1.12644	0.318027	1	Macrophages_RPMI_None_24 up vs Macrophages_TPC1_None_24
FORMATION_OF_TUBULIN_FOLDING_INTERMEDIATES_BY_CCT_TRIC	http://www.broadinstitute.org/gsea/msigdb/cards/REACTOME_FORMATION_OF_TUBULIN_FOLDING_INTERMEDIATES_BY_CCT_TRIC	16	0.599242	1.12653	0.423836	1	Macrophages_RPMI_None_24 up vs Macrophages_TPC1_None_24
RNA_POL_III_TRANSCRIPTION	http://www.broadinstitute.org/gsea/msigdb/cards/REACTOME_RNA_POL_III_TRANSCRIPTION	31	0.373249	1.13924	0.312488	1	Macrophages_RPMI_None_24 up vs Macrophages_TPC1_None_24
SHC1_EVENTS_IN_ERBB4_SIGNALING	http://www.broadinstitute.org/gsea/msigdb/cards/REACTOME_SHC1_EVENTS_IN_ERBB4_SIGNALING	15	0.369758	1.14187	0.297346	1	Macrophages_RPMI_None_24 up vs Macrophages_TPC1_None_24
GLUCOSE_TRANSPORT	http://www.broadinstitute.org/gsea/msigdb/cards/REACTOME_GLUCOSE_TRANSPORT	31	0.403936	1.14483	0.249244	1	Macrophages_RPMI_None_24 up vs Macrophages_TPC1_None_24
CHEMOKINE_RECEPTORS_BIND_CHEMOKINES	http://www.broadinstitute.org/gsea/msigdb/cards/REACTOME_CHEMOKINE_RECEPTORS_BIND_CHEMOKINES	30	0.406236	1.14866	0.202032	1	Macrophages_RPMI_None_24 up vs Macrophages_TPC1_None_24
ACTIVATION_OF_RAC	http://www.broadinstitute.org/gsea/msigdb/cards/REACTOME_ACTIVATION_OF_RAC	9	0.519156	1.15712	0.22864	1	Macrophages_RPMI_None_24 up vs Macrophages_TPC1_None_24
MEMBRANE_BINDING_AND_TARGETTING_OF_GAG_PROTEINS	http://www.broadinstitute.org/gsea/msigdb/cards/REACTOME_MEMBRANE_BINDING_AND_TARGETTING_OF_GAG_PROTEINS	8	0.609567	1.16169	0.288964	1	Macrophages_RPMI_None_24 up vs Macrophages_TPC1_None_24
NEP_NS2_INTERACTS_WITH_THE_CELLULAR_EXPORT_MACHINERY	http://www.broadinstitute.org/gsea/msigdb/cards/REACTOME_NEP_NS2_INTERACTS_WITH_THE_CELLULAR_EXPORT_MACHINERY	26	0.439972	1.16642	0.297847	1	Macrophages_RPMI_None_24 up vs Macrophages_TPC1_None_24
RAF_MAP_KINASE_CASCADE	http://www.broadinstitute.org/gsea/msigdb/cards/REACTOME_RAF_MAP_KINASE_CASCADE	9	0.454686	1.16833	0.268156	1	Macrophages_RPMI_None_24 up vs Macrophages_TPC1_None_24
APOPTOTIC_CLEAVAGE_OF_CELLULAR_PROTEINS	http://www.broadinstitute.org/gsea/msigdb/cards/REACTOME_APOPTOTIC_CLEAVAGE_OF_CELLULAR_PROTEINS	27	0.374428	1.17378	0.350161	1	Macrophages_RPMI_None_24 up vs Macrophages_TPC1_None_24
MITOTIC_PROMETAPHASE	http://www.broadinstitute.org/gsea/msigdb/cards/REACTOME_MITOTIC_PROMETAPHASE	68	0.325581	1.18171	0.305667	1	Macrophages_RPMI_None_24 up vs Macrophages_TPC1_None_24
SCFSKP2_MEDIATED_DEGRADATION_OF_P27_P21	http://www.broadinstitute.org/gsea/msigdb/cards/REACTOME_SCFSKP2_MEDIATED_DEGRADATION_OF_P27_P21	53	0.502976	1.18171	0.371338	1	Macrophages_RPMI_None_24 up vs Macrophages_TPC1_None_24
A_TETRASACCHARIDE_LINKER_SEQUENCE_IS_REQUIRED_FOR_GAG_SYNTHESIS	http://www.broadinstitute.org/gsea/msigdb/cards/REACTOME_A_TETRASACCHARIDE_LINKER_SEQUENCE_IS_REQUIRED_FOR_GAG_SYNTHESIS	15	0.473061	1.18229	0.306706	1	Macrophages_RPMI_None_24 up vs Macrophages_TPC1_None_24
PEPTIDE_LIGAND_BINDING_RECEPTORS	http://www.broadinstitute.org/gsea/msigdb/cards/REACTOME_PEPTIDE_LIGAND_BINDING_RECEPTORS	50	0.366649	1.18416	0.205006	1	Macrophages_RPMI_None_24 up vs Macrophages_TPC1_None_24
TELOMERE_MAINTENANCE	http://www.broadinstitute.org/gsea/msigdb/cards/REACTOME_TELOMERE_MAINTENANCE	46	0.376513	1.19201	0.22406	1	Macrophages_RPMI_None_24 up vs Macrophages_TPC1_None_24
MEIOSIS	http://www.broadinstitute.org/gsea/msigdb/cards/REACTOME_MEIOSIS	59	0.325797	1.19535	0.147349	1	Macrophages_RPMI_None_24 up vs Macrophages_TPC1_None_24
SMOOTH_MUSCLE_CONTRACTION	http://www.broadinstitute.org/gsea/msigdb/cards/REACTOME_SMOOTH_MUSCLE_CONTRACTION	20	0.367495	1.21473	0.234119	1	Macrophages_RPMI_None_24 up vs Macrophages_TPC1_None_24
TRANSPORT_OF_RIBONUCLEOPROTEINS_INTO_THE_HOST_NUCLEUS	http://www.broadinstitute.org/gsea/msigdb/cards/REACTOME_TRANSPORT_OF_RIBONUCLEOPROTEINS_INTO_THE_HOST_NUCLEUS	26	0.470118	1.21505	0.241359	1	Macrophages_RPMI_None_24 up vs Macrophages_TPC1_None_24
TIGHT_JUNCTION_INTERACTIONS	http://www.broadinstitute.org/gsea/msigdb/cards/REACTOME_TIGHT_JUNCTION_INTERACTIONS	10	0.477183	1.2178	0.222714	1	Macrophages_RPMI_None_24 up vs Macrophages_TPC1_None_24
REMOVAL_OF_THE_FLAP_INTERMEDIATE_FROM_THE_C_STRAND	http://www.broadinstitute.org/gsea/msigdb/cards/REACTOME_REMOVAL_OF_THE_FLAP_INTERMEDIATE_FROM_THE_C_STRAND	10	0.549455	1.22425	0.251027	1	Macrophages_RPMI_None_24 up vs Macrophages_TPC1_None_24
PREFOLDIN_MEDIATED_TRANSFER_OF_SUBSTRATE_TO_CCT_TRIC	http://www.broadinstitute.org/gsea/msigdb/cards/REACTOME_PREFOLDIN_MEDIATED_TRANSFER_OF_SUBSTRATE_TO_CCT_TRIC	22	0.542362	1.22604	0.352364	1	Macrophages_RPMI_None_24 up vs Macrophages_TPC1_None_24
DEVELOPMENTAL_BIOLOGY	http://www.broadinstitute.org/gsea/msigdb/cards/REACTOME_DEVELOPMENTAL_BIOLOGY	255	0.270803	1.24285	0.0882469	1	Macrophages_RPMI_None_24 up vs Macrophages_TPC1_None_24
REVERSIBLE_HYDRATION_OF_CARBON_DIOXIDE	http://www.broadinstitute.org/gsea/msigdb/cards/REACTOME_REVERSIBLE_HYDRATION_OF_CARBON_DIOXIDE	4	0.693249	1.24988	0.219609	1	Macrophages_RPMI_None_24 up vs Macrophages_TPC1_None_24
ABC_FAMILY_PROTEINS_MEDIATED_TRANSPORT	http://www.broadinstitute.org/gsea/msigdb/cards/REACTOME_ABC_FAMILY_PROTEINS_MEDIATED_TRANSPORT	20	0.407231	1.25096	0.13226	1	Macrophages_RPMI_None_24 up vs Macrophages_TPC1_None_24
NFKB_IS_ACTIVATED_AND_SIGNALS_SURVIVAL	http://www.broadinstitute.org/gsea/msigdb/cards/REACTOME_NFKB_IS_ACTIVATED_AND_SIGNALS_SURVIVAL	8	0.615105	1.25576	0.204618	1	Macrophages_RPMI_None_24 up vs Macrophages_TPC1_None_24
REGULATION_OF_RHEB_GTPASE_ACTIVITY_BY_AMPK	http://www.broadinstitute.org/gsea/msigdb/cards/REACTOME_REGULATION_OF_RHEB_GTPASE_ACTIVITY_BY_AMPK	9	0.46235	1.25991	0.134439	1	Macrophages_RPMI_None_24 up vs Macrophages_TPC1_None_24
HS_GAG_DEGRADATION	http://www.broadinstitute.org/gsea/msigdb/cards/REACTOME_HS_GAG_DEGRADATION	16	0.474728	1.26162	0.190637	1	Macrophages_RPMI_None_24 up vs Macrophages_TPC1_None_24
REGULATION_OF_GLUCOKINASE_BY_GLUCOKINASE_REGULATORY_PROTEIN	http://www.broadinstitute.org/gsea/msigdb/cards/REACTOME_REGULATION_OF_GLUCOKINASE_BY_GLUCOKINASE_REGULATORY_PROTEIN	24	0.484684	1.26378	0.215682	1	Macrophages_RPMI_None_24 up vs Macrophages_TPC1_None_24
THE_ROLE_OF_NEF_IN_HIV1_REPLICATION_AND_DISEASE_PATHOGENESIS	http://www.broadinstitute.org/gsea/msigdb/cards/REACTOME_THE_ROLE_OF_NEF_IN_HIV1_REPLICATION_AND_DISEASE_PATHOGENESIS	27	0.390089	1.27177	0.0856171	1	Macrophages_RPMI_None_24 up vs Macrophages_TPC1_None_24
INTERACTIONS_OF_VPR_WITH_HOST_CELLULAR_PROTEINS	http://www.broadinstitute.org/gsea/msigdb/cards/REACTOME_INTERACTIONS_OF_VPR_WITH_HOST_CELLULAR_PROTEINS	31	0.443954	1.27208	0.180687	1	Macrophages_RPMI_None_24 up vs Macrophages_TPC1_None_24
PROLONGED_ERK_ACTIVATION_EVENTS	http://www.broadinstitute.org/gsea/msigdb/cards/REACTOME_PROLONGED_ERK_ACTIVATION_EVENTS	16	0.425564	1.27374	0.154293	1	Macrophages_RPMI_None_24 up vs Macrophages_TPC1_None_24
APOBEC3G_MEDIATED_RESISTANCE_TO_HIV1_INFECTION	http://www.broadinstitute.org/gsea/msigdb/cards/REACTOME_APOBEC3G_MEDIATED_RESISTANCE_TO_HIV1_INFECTION	5	0.652741	1.28821	0.138455	1	Macrophages_RPMI_None_24 up vs Macrophages_TPC1_None_24
OLFACTORY_SIGNALING_PATHWAY	http://www.broadinstitute.org/gsea/msigdb/cards/REACTOME_OLFACTORY_SIGNALING_PATHWAY	3	0.768584	1.30757	0.0744554	1	Macrophages_RPMI_None_24 up vs Macrophages_TPC1_None_24
MEIOTIC_SYNAPSIS	http://www.broadinstitute.org/gsea/msigdb/cards/REACTOME_MEIOTIC_SYNAPSIS	38	0.416882	1.31521	0.0594159	1	Macrophages_RPMI_None_24 up vs Macrophages_TPC1_None_24
RAP1_SIGNALLING	http://www.broadinstitute.org/gsea/msigdb/cards/REACTOME_RAP1_SIGNALLING	13	0.493974	1.32347	0.165235	1	Macrophages_RPMI_None_24 up vs Macrophages_TPC1_None_24
REGULATION_OF_INSULIN_LIKE_GROWTH_FACTOR_IGF_ACTIVITY_BY_INSULIN_LIKE_GROWTH_FACTOR_BINDING_PROTEINS_IGFBPS	http://www.broadinstitute.org/gsea/msigdb/cards/REACTOME_REGULATION_OF_INSULIN_LIKE_GROWTH_FACTOR_IGF_ACTIVITY_BY_INSULIN_LIKE_GROWTH_FACTOR_BINDING_PROTEINS_IGFBPS	5	0.598556	1.3371	0.063514	1	Macrophages_RPMI_None_24 up vs Macrophages_TPC1_None_24
BILE_SALT_AND_ORGANIC_ANION_SLC_TRANSPORTERS	http://www.broadinstitute.org/gsea/msigdb/cards/REACTOME_BILE_SALT_AND_ORGANIC_ANION_SLC_TRANSPORTERS	4	0.690226	1.33805	0.137403	1	Macrophages_RPMI_None_24 up vs Macrophages_TPC1_None_24
PACKAGING_OF_TELOMERE_ENDS	http://www.broadinstitute.org/gsea/msigdb/cards/REACTOME_PACKAGING_OF_TELOMERE_ENDS	20	0.521601	1.34123	0.15048	1	Macrophages_RPMI_None_24 up vs Macrophages_TPC1_None_24
MITOCHONDRIAL_TRNA_AMINOACYLATION	http://www.broadinstitute.org/gsea/msigdb/cards/REACTOME_MITOCHONDRIAL_TRNA_AMINOACYLATION	21	0.511321	1.3647	0.28251	1	Macrophages_RPMI_None_24 up vs Macrophages_TPC1_None_24
AMINE_COMPOUND_SLC_TRANSPORTERS	http://www.broadinstitute.org/gsea/msigdb/cards/REACTOME_AMINE_COMPOUND_SLC_TRANSPORTERS	5	0.766999	1.36542	0.138967	1	Macrophages_RPMI_None_24 up vs Macrophages_TPC1_None_24
TCR_SIGNALING	http://www.broadinstitute.org/gsea/msigdb/cards/REACTOME_TCR_SIGNALING	51	0.365235	1.36859	0.122892	1	Macrophages_RPMI_None_24 up vs Macrophages_TPC1_None_24
AXON_GUIDANCE	http://www.broadinstitute.org/gsea/msigdb/cards/REACTOME_AXON_GUIDANCE	163	0.319142	1.38094	0.0295694	1	Macrophages_RPMI_None_24 up vs Macrophages_TPC1_None_24
PECAM1_INTERACTIONS	http://www.broadinstitute.org/gsea/msigdb/cards/REACTOME_PECAM1_INTERACTIONS	10	0.551195	1.38198	0.0461384	1	Macrophages_RPMI_None_24 up vs Macrophages_TPC1_None_24
EFFECTS_OF_PIP2_HYDROLYSIS	http://www.broadinstitute.org/gsea/msigdb/cards/REACTOME_EFFECTS_OF_PIP2_HYDROLYSIS	17	0.481688	1.42099	0.11406	1	Macrophages_RPMI_None_24 up vs Macrophages_TPC1_None_24
SIGNALLING_TO_P38_VIA_RIT_AND_RIN	http://www.broadinstitute.org/gsea/msigdb/cards/REACTOME_SIGNALLING_TO_P38_VIA_RIT_AND_RIN	11	0.552394	1.43451	0.106878	1	Macrophages_RPMI_None_24 up vs Macrophages_TPC1_None_24
CASPASE_MEDIATED_CLEAVAGE_OF_CYTOSKELETAL_PROTEINS	http://www.broadinstitute.org/gsea/msigdb/cards/REACTOME_CASPASE_MEDIATED_CLEAVAGE_OF_CYTOSKELETAL_PROTEINS	10	0.635188	1.43752	0.0818363	1	Macrophages_RPMI_None_24 up vs Macrophages_TPC1_None_24
ENDOGENOUS_STEROLS	http://www.broadinstitute.org/gsea/msigdb/cards/REACTOME_ENDOGENOUS_STEROLS	4	0.717126	1.43789	0.0498016	1	Macrophages_RPMI_None_24 up vs Macrophages_TPC1_None_24
IMMUNOREGULATORY_INTERACTIONS_BETWEEN_A_LYMPHOID_AND_A_NON_LYMPHOID_CELL	http://www.broadinstitute.org/gsea/msigdb/cards/REACTOME_IMMUNOREGULATORY_INTERACTIONS_BETWEEN_A_LYMPHOID_AND_A_NON_LYMPHOID_CELL	46	0.440817	1.44535	0.0879402	1	Macrophages_RPMI_None_24 up vs Macrophages_TPC1_None_24
ROLE_OF_SECOND_MESSENGERS_IN_NETRIN1_SIGNALING	http://www.broadinstitute.org/gsea/msigdb/cards/REACTOME_ROLE_OF_SECOND_MESSENGERS_IN_NETRIN1_SIGNALING	2	0.941493	1.44956	0.0287425	1	Macrophages_RPMI_None_24 up vs Macrophages_TPC1_None_24
DOUBLE_STRAND_BREAK_REPAIR	http://www.broadinstitute.org/gsea/msigdb/cards/REACTOME_DOUBLE_STRAND_BREAK_REPAIR	21	0.487432	1.45721	0.099278	1	Macrophages_RPMI_None_24 up vs Macrophages_TPC1_None_24
NA_CL_DEPENDENT_NEUROTRANSMITTER_TRANSPORTERS	http://www.broadinstitute.org/gsea/msigdb/cards/REACTOME_NA_CL_DEPENDENT_NEUROTRANSMITTER_TRANSPORTERS	3	0.805742	1.45842	0.0715857	1	Macrophages_RPMI_None_24 up vs Macrophages_TPC1_None_24
REGULATION_OF_KIT_SIGNALING	http://www.broadinstitute.org/gsea/msigdb/cards/REACTOME_REGULATION_OF_KIT_SIGNALING	15	0.571081	1.46531	0.105875	1	Macrophages_RPMI_None_24 up vs Macrophages_TPC1_None_24
DCC_MEDIATED_ATTRACTIVE_SIGNALING	http://www.broadinstitute.org/gsea/msigdb/cards/REACTOME_DCC_MEDIATED_ATTRACTIVE_SIGNALING	10	0.531827	1.47299	0.0837822	1	Macrophages_RPMI_None_24 up vs Macrophages_TPC1_None_24
L1CAM_INTERACTIONS	http://www.broadinstitute.org/gsea/msigdb/cards/REACTOME_L1CAM_INTERACTIONS	56	0.407646	1.47459	0.00539568	1	Macrophages_RPMI_None_24 up vs Macrophages_TPC1_None_24
NCAM_SIGNALING_FOR_NEURITE_OUT_GROWTH	http://www.broadinstitute.org/gsea/msigdb/cards/REACTOME_NCAM_SIGNALING_FOR_NEURITE_OUT_GROWTH	37	0.448657	1.48633	0.0259429	1	Macrophages_RPMI_None_24 up vs Macrophages_TPC1_None_24
NETRIN1_SIGNALING	http://www.broadinstitute.org/gsea/msigdb/cards/REACTOME_NETRIN1_SIGNALING	22	0.500041	1.55616	0.0591622	1	Macrophages_RPMI_None_24 up vs Macrophages_TPC1_None_24
INTERACTION_BETWEEN_L1_AND_ANKYRINS	http://www.broadinstitute.org/gsea/msigdb/cards/REACTOME_INTERACTION_BETWEEN_L1_AND_ANKYRINS	9	0.730269	1.60274	0.0249698	1	Macrophages_RPMI_None_24 up vs Macrophages_TPC1_None_24
HOMOLOGOUS_RECOMBINATION_REPAIR_OF_REPLICATION_INDEPENDENT_DOUBLE_STRAND_BREAKS	http://www.broadinstitute.org/gsea/msigdb/cards/REACTOME_HOMOLOGOUS_RECOMBINATION_REPAIR_OF_REPLICATION_INDEPENDENT_DOUBLE_STRAND_BREAKS	15	0.564911	1.60295	0.0134269	1	Macrophages_RPMI_None_24 up vs Macrophages_TPC1_None_24
GENERATION_OF_SECOND_MESSENGER_MOLECULES	http://www.broadinstitute.org/gsea/msigdb/cards/REACTOME_GENERATION_OF_SECOND_MESSENGER_MOLECULES	26	0.444688	1.64128	0.0692949	1	Macrophages_RPMI_None_24 up vs Macrophages_TPC1_None_24
NCAM1_INTERACTIONS	http://www.broadinstitute.org/gsea/msigdb/cards/REACTOME_NCAM1_INTERACTIONS	15	0.637827	1.67497	0.0264196	1	Macrophages_RPMI_None_24 up vs Macrophages_TPC1_None_24
HORMONE_SENSITIVE_LIPASE_HSL_MEDIATED_TRIACYLGLYCEROL_HYDROLYSIS	http://www.broadinstitute.org/gsea/msigdb/cards/REACTOME_HORMONE_SENSITIVE_LIPASE_HSL_MEDIATED_TRIACYLGLYCEROL_HYDROLYSIS	9	0.759474	1.74877	0.020691	1	Macrophages_RPMI_None_24 up vs Macrophages_TPC1_None_24

## Sheet: Xue et al. gene modules_4h
Gene module number	Number of Markers	ES (Enrichment score)	NES (Normalized enrichment score)	p-value	FDR	Description
26	174	-0.498132	-1.64925	0.00882117	0.261773	Macrophages_RPMI_None_4 down vs Macrophages_TPC1_None_4
28	41	-0.516888	-1.49741	0.0135431	0.396287	Macrophages_RPMI_None_4 down vs Macrophages_TPC1_None_4
2	68	-0.525702	-1.49912	0.0393812	0.575092	Macrophages_RPMI_None_4 down vs Macrophages_TPC1_None_4
32	326	-0.290634	-1.269	0.049535	0.488144	Macrophages_RPMI_None_4 down vs Macrophages_TPC1_None_4
40	122	-0.312468	-1.24187	0.051536	0.526341	Macrophages_RPMI_None_4 down vs Macrophages_TPC1_None_4
49	19	-0.507189	-1.47098	0.0605694	0.353578	Macrophages_RPMI_None_4 down vs Macrophages_TPC1_None_4
13	345	-0.272126	-1.20823	0.0656325	0.4335	Macrophages_RPMI_None_4 down vs Macrophages_TPC1_None_4
25	97	-0.413748	-1.41504	0.0704055	0.418602	Macrophages_RPMI_None_4 down vs Macrophages_TPC1_None_4
3	468	0.365076	1.42791	0.0830288	0.700344	Macrophages_RPMI_None_4 up vs Macrophages_TPC1_None_4
14	59	-0.376988	-1.37767	0.083552	0.352512	Macrophages_RPMI_None_4 down vs Macrophages_TPC1_None_4
35	71	-0.44354	-1.39056	0.101438	0.372386	Macrophages_RPMI_None_4 down vs Macrophages_TPC1_None_4
38	593	0.222411	1.18768	0.108308	1	Macrophages_RPMI_None_4 up vs Macrophages_TPC1_None_4
46	144	-0.306795	-1.2807	0.117671	0.508855	Macrophages_RPMI_None_4 down vs Macrophages_TPC1_None_4
23	568	-0.258142	-1.16134	0.120593	0.502582	Macrophages_RPMI_None_4 down vs Macrophages_TPC1_None_4
12	91	-0.319278	-1.2305	0.134945	0.504994	Macrophages_RPMI_None_4 down vs Macrophages_TPC1_None_4
43	132	-0.321181	-1.30241	0.168946	0.50567	Macrophages_RPMI_None_4 down vs Macrophages_TPC1_None_4
27	30	-0.60295	-1.41166	0.218412	0.359693	Macrophages_RPMI_None_4 down vs Macrophages_TPC1_None_4
10	122	-0.351232	-1.21945	0.248596	0.465574	Macrophages_RPMI_None_4 down vs Macrophages_TPC1_None_4
24	723	-0.310763	-1.21037	0.265659	0.452184	Macrophages_RPMI_None_4 down vs Macrophages_TPC1_None_4
17	48	-0.345286	-1.12029	0.288822	0.575522	Macrophages_RPMI_None_4 down vs Macrophages_TPC1_None_4
7	65	-0.424413	-1.22169	0.301879	0.494838	Macrophages_RPMI_None_4 down vs Macrophages_TPC1_None_4
44	66	-0.279563	-1.08472	0.330731	0.578916	Macrophages_RPMI_None_4 down vs Macrophages_TPC1_None_4
36	54	-0.330274	-1.10091	0.338883	0.569353	Macrophages_RPMI_None_4 down vs Macrophages_TPC1_None_4
34	178	-0.280168	-1.11832	0.346976	0.554533	Macrophages_RPMI_None_4 down vs Macrophages_TPC1_None_4
8	79	0.334719	1.10732	0.365863	1	Macrophages_RPMI_None_4 up vs Macrophages_TPC1_None_4
4	61	0.332663	1.12075	0.367549	1	Macrophages_RPMI_None_4 up vs Macrophages_TPC1_None_4
11	149	-0.25888	-1.0549	0.3947	0.616721	Macrophages_RPMI_None_4 down vs Macrophages_TPC1_None_4
30	263	-0.248446	-1.00991	0.431891	0.691254	Macrophages_RPMI_None_4 down vs Macrophages_TPC1_None_4
37	126	-0.229788	-0.991802	0.51812	0.69514	Macrophages_RPMI_None_4 down vs Macrophages_TPC1_None_4
21	80	0.29007	0.947193	0.527003	1	Macrophages_RPMI_None_4 up vs Macrophages_TPC1_None_4
5	98	0.219369	0.841457	0.570058	1	Macrophages_RPMI_None_4 up vs Macrophages_TPC1_None_4
19	121	-0.226534	-0.900241	0.616663	0.832026	Macrophages_RPMI_None_4 down vs Macrophages_TPC1_None_4
20	39	-0.247647	-0.933391	0.653333	0.793007	Macrophages_RPMI_None_4 down vs Macrophages_TPC1_None_4
1	34	0.232478	0.873402	0.719624	1	Macrophages_RPMI_None_4 up vs Macrophages_TPC1_None_4
33	66	-0.218475	-0.889934	0.729428	0.826802	Macrophages_RPMI_None_4 down vs Macrophages_TPC1_None_4
29	21	0.307731	0.873593	0.73566	1	Macrophages_RPMI_None_4 up vs Macrophages_TPC1_None_4
39	123	-0.183935	-0.817361	0.764374	0.899093	Macrophages_RPMI_None_4 down vs Macrophages_TPC1_None_4
45	413	-0.187026	-0.875684	0.783181	0.828389	Macrophages_RPMI_None_4 down vs Macrophages_TPC1_None_4
16	54	0.227367	0.640069	0.801862	1	Macrophages_RPMI_None_4 up vs Macrophages_TPC1_None_4
15	81	0.20383	0.822884	0.802417	1	Macrophages_RPMI_None_4 up vs Macrophages_TPC1_None_4
41	52	-0.220251	-0.757589	0.808687	0.929428	Macrophages_RPMI_None_4 down vs Macrophages_TPC1_None_4
31	78	0.213767	0.781278	0.813814	1	Macrophages_RPMI_None_4 up vs Macrophages_TPC1_None_4
9	72	-0.216074	-0.710128	0.825079	0.920553	Macrophages_RPMI_None_4 down vs Macrophages_TPC1_None_4
22	81	-0.198742	-0.708006	0.848045	0.897382	Macrophages_RPMI_None_4 down vs Macrophages_TPC1_None_4
47	142	-0.170669	-0.670705	0.877189	0.915831	Macrophages_RPMI_None_4 down vs Macrophages_TPC1_None_4
6	113	0.220391	0.664117	0.897695	1	Macrophages_RPMI_None_4 up vs Macrophages_TPC1_None_4
42	134	0.183716	0.615697	0.90066	0.956229	Macrophages_RPMI_None_4 up vs Macrophages_TPC1_None_4
18	173	-0.16811	-0.776116	0.96934	0.935851	Macrophages_RPMI_None_4 down vs Macrophages_TPC1_None_4
48	232	-0.155165	-0.737718	0.989444	0.923872	Macrophages_RPMI_None_4 down vs Macrophages_TPC1_None_4

## Sheet: Xue et al. gene modules_24h
Gene module number	Number of Markers	ES (Enrichment score)	NES (Normalized enrichment score)	p-value	FDR	Description
12	91	-0.392209	-1.58023	0.00752185	0.150642	Macrophages_RPMI_None_24 down vs Macrophages_TPC1_None_24
20	39	-0.449889	-1.5863	0.0135875	0.190665	Macrophages_RPMI_None_24 down vs Macrophages_TPC1_None_24
46	144	-0.389831	-1.63006	0.0166337	0.215529	Macrophages_RPMI_None_24 down vs Macrophages_TPC1_None_24
48	232	-0.314573	-1.41432	0.0194936	0.38484	Macrophages_RPMI_None_24 down vs Macrophages_TPC1_None_24
47	142	-0.449458	-1.72274	0.0401278	0.186732	Macrophages_RPMI_None_24 down vs Macrophages_TPC1_None_24
32	326	-0.302351	-1.26908	0.0806516	0.497733	Macrophages_RPMI_None_24 down vs Macrophages_TPC1_None_24
42	134	-0.444281	-1.43124	0.108796	0.398963	Macrophages_RPMI_None_24 down vs Macrophages_TPC1_None_24
41	52	-0.394557	-1.36154	0.114911	0.44233	Macrophages_RPMI_None_24 down vs Macrophages_TPC1_None_24
43	132	-0.330488	-1.27836	0.138883	0.521661	Macrophages_RPMI_None_24 down vs Macrophages_TPC1_None_24
45	413	-0.236556	-1.18037	0.139675	0.535841	Macrophages_RPMI_None_24 down vs Macrophages_TPC1_None_24
36	54	-0.380155	-1.35372	0.142397	0.404783	Macrophages_RPMI_None_24 down vs Macrophages_TPC1_None_24
39	123	-0.27401	-1.20152	0.150985	0.560134	Macrophages_RPMI_None_24 down vs Macrophages_TPC1_None_24
37	126	-0.2759	-1.22194	0.169434	0.56639	Macrophages_RPMI_None_24 down vs Macrophages_TPC1_None_24
15	81	-0.256227	-1.15302	0.184706	0.549609	Macrophages_RPMI_None_24 down vs Macrophages_TPC1_None_24
29	21	0.450046	1.30611	0.202121	1	Macrophages_RPMI_None_24 up vs Macrophages_TPC1_None_24
22	81	0.279943	1.03488	0.273783	1	Macrophages_RPMI_None_24 up vs Macrophages_TPC1_None_24
14	59	-0.338067	-1.18499	0.284543	0.564862	Macrophages_RPMI_None_24 down vs Macrophages_TPC1_None_24
7	65	-0.390043	-1.15103	0.289918	0.521284	Macrophages_RPMI_None_24 down vs Macrophages_TPC1_None_24
40	122	-0.245941	-1.07845	0.2944	0.58635	Macrophages_RPMI_None_24 down vs Macrophages_TPC1_None_24
17	48	-0.352305	-1.14645	0.305282	0.508112	Macrophages_RPMI_None_24 down vs Macrophages_TPC1_None_24
28	41	-0.398227	-1.13058	0.313581	0.514832	Macrophages_RPMI_None_24 down vs Macrophages_TPC1_None_24
26	174	-0.300153	-1.06297	0.313835	0.588582	Macrophages_RPMI_None_24 down vs Macrophages_TPC1_None_24
49	19	0.343552	1.06743	0.357215	1	Macrophages_RPMI_None_24 up vs Macrophages_TPC1_None_24
44	66	-0.28618	-1.01503	0.488316	0.652893	Macrophages_RPMI_None_24 down vs Macrophages_TPC1_None_24
13	345	-0.2185	-0.946166	0.530389	0.69282	Macrophages_RPMI_None_24 down vs Macrophages_TPC1_None_24
21	80	0.292192	0.917231	0.538857	1	Macrophages_RPMI_None_24 up vs Macrophages_TPC1_None_24
2	68	-0.305719	-0.966411	0.541542	0.72334	Macrophages_RPMI_None_24 down vs Macrophages_TPC1_None_24
30	263	-0.222276	-0.891236	0.569492	0.775092	Macrophages_RPMI_None_24 down vs Macrophages_TPC1_None_24
18	173	-0.196915	-0.9522	0.593348	0.711333	Macrophages_RPMI_None_24 down vs Macrophages_TPC1_None_24
3	468	0.233399	0.894504	0.651942	1	Macrophages_RPMI_None_24 up vs Macrophages_TPC1_None_24
11	149	-0.23131	-0.753531	0.656206	0.856931	Macrophages_RPMI_None_24 down vs Macrophages_TPC1_None_24
6	113	0.244126	0.76636	0.743366	1	Macrophages_RPMI_None_24 up vs Macrophages_TPC1_None_24
9	72	-0.228076	-0.848128	0.756495	0.792344	Macrophages_RPMI_None_24 down vs Macrophages_TPC1_None_24
10	122	0.191353	0.650942	0.772187	1	Macrophages_RPMI_None_24 up vs Macrophages_TPC1_None_24
19	121	-0.194762	-0.787743	0.77921	0.867869	Macrophages_RPMI_None_24 down vs Macrophages_TPC1_None_24
27	30	0.279226	0.586409	0.794995	1	Macrophages_RPMI_None_24 up vs Macrophages_TPC1_None_24
34	178	0.18117	0.794441	0.801154	1	Macrophages_RPMI_None_24 up vs Macrophages_TPC1_None_24
16	54	0.240546	0.679428	0.802881	1	Macrophages_RPMI_None_24 up vs Macrophages_TPC1_None_24
31	78	0.197997	0.772443	0.811666	1	Macrophages_RPMI_None_24 up vs Macrophages_TPC1_None_24
8	79	0.20049	0.720805	0.81682	1	Macrophages_RPMI_None_24 up vs Macrophages_TPC1_None_24
23	568	0.175508	0.830267	0.853118	1	Macrophages_RPMI_None_24 up vs Macrophages_TPC1_None_24
33	66	-0.198907	-0.769555	0.855276	0.867107	Macrophages_RPMI_None_24 down vs Macrophages_TPC1_None_24
4	61	0.193114	0.642847	0.87927	1	Macrophages_RPMI_None_24 up vs Macrophages_TPC1_None_24
1	34	-0.222707	-0.717394	0.883383	0.862782	Macrophages_RPMI_None_24 down vs Macrophages_TPC1_None_24
5	98	0.188258	0.694742	0.942982	1	Macrophages_RPMI_None_24 up vs Macrophages_TPC1_None_24
38	593	-0.173268	-0.865653	0.956583	0.795526	Macrophages_RPMI_None_24 down vs Macrophages_TPC1_None_24
24	723	0.145395	0.571743	0.964553	1	Macrophages_RPMI_None_24 up vs Macrophages_TPC1_None_24
25	97	0.155524	0.57008	0.966633	1	Macrophages_RPMI_None_24 up vs Macrophages_TPC1_None_24
35	71	0.122395	0.435557	0.993969	0.998119	Macrophages_RPMI_None_24 up vs Macrophages_TPC1_None_24
