# Supplementary material for: Transcriptional and metabolic reprogramming induce an inflammatory phenotype in non-medullary thyroid carcinoma-induced macrophages
Source: Oncoimmunology. 2016 Sep 9;5(12):e1229725. doi: 10.1080/2162402X.2016.1229725 (PMC5213309; doi:10.1080/2162402X.2016.1229725)
Supplement: KONI_A_1229725_supplementary_data.zip [file koni-05-12-1229725-s001.zip › KONI_A_1229725_s05.xlsx]

## Sheet: Glycolysis-related genes
Gene	FC_Macrophages_TPC1_None_4	FC_Macrophages_RPMI_None_4	FC_Macrophages_TPC1_None_24	FC_Macrophages_RPMI_None_24	Hallmark Pathway	Reactome pathway
SLC6A6	1.07038	1.22566	-1.26445	-1.09517	MTOC1 signaling
HSP90B1	1.32265	1.1288	-1.27063	-1.31313	PI3K_AKT_MOTR signaling
CANX	1.20721	1.08142	-1.13969	-1.19912	MTOC1 signaling
GLCE	1.08521	-1.13595	1.10585	-1.07686	GLYCOLYSIS
EPRS	-1.02239	-1.22974	1.14241	1.06632	MTOC1 signaling
DSC2	-1.06611	-2.16901	1.67875	-1.08434	GLYCOLYSIS
AGRN	-1.79664	1.03301	1.0337	1.37669	GLYCOLYSIS
PFKP	-1.39844	-1.0732	1.04502	1.30811	GLYCOLYSIS	GLYCOLYSIS
CAB39	1.16698	-1.02763	-1.00251	-1.15954	PI3K_AKT_MOTR signaling	PI3K CASCADE; ENERGY DEPENDENT REGULATION OF MTOR BY LKB AMPK
SSR1	1.1071	-1.10564	1.04392	-1.05873	MTOC1 signaling
CTSC	1.09725	-1.44988	1.32162	-1.12182	MTOC1 signaling
CD86	1.16896	-1.06052	1.06921	-1.22116		CD28_DEPENDENT_PI3K_AKT SIGNALING
VCAN	1.96927	-1.09251	-1.37508	-2.57614	ANGIOGENESIS
PLA2G12A	-1.24812	-1.5651	1.35492	1.20493	PI3K_AKT_MOTR signaling
BAD	-1.47968	1.07314	-1.01954	1.2702		PI3K_AKT_MTOR related genes
DUSP3	1.07263	-1.04368	1.1135	-1.1686	PI3K_AKT_MOTR signaling
EXT1	1.43402	-1.13543	-1.01921	-1.42023	GLYCOLYSIS
G6PD	-1.08214	1.25927	-1.4556	1.12963	GLYCOLYSIS
GPC1	-1.4272	1.05291	-1.39053	1.52727	GLYCOLYSIS
TFRC	-1.29844	-1.51935	1.40908	1.16259	MTOC1 signaling
MKNK2	-1.23206	1.06953	1.01844	1.10038	PI3K_AKT_MOTR signaling
FGL2	1.46143	1.03879	-1.15874	-1.57043	MTOC1 signaling
GNB4	1.01957	-1.11274	1.10417	-1.02294		G BETA GAMMA SIGNALING TRHOUGH PI3KGAMMA
	Present in TPC1-subnetwork

## Sheet: Transcriptional regulators
Gene	FC_Macrophages_TPC1_None_4	FC_Macrophages_RPMI_None_4	FC_Macrophages_TPC1_None_24	FC_Macrophages_RPMI_None_24
BCL3	-1.08411	1.38502	-1.29734	-1.08489
CDK8	1.18356	-1.11971	-1.02231	-1.05801
CIC	-1.2689	1.18366	-1.05348	1.07902
CNOT3	-1.11121	1.10133	-1.06369	1.05864
CREBBP	-1.05131	1.10356	-1.05287	-1.00457
ESR1	-1.26961	-2.06916	1.53929	1.18978
FOSL2	-1.15429	1.24019	-1.12343	1.00334
GMEB2	-1.13866	1.2186	-1.13064	1.01872
HCFC1	-1.29803	1.06863	1.02935	1.13163
HDAC5	-1.19655	1.1408	-1.04992	1.07101
HIF1A	1.18005	-1.05936	1.05192	-1.2135
IRF3	-1.30247	-1.03094	1.07795	1.18429
IRF7	-1.34474	1.36564	-1.17304	1.03824
JUND	-1.14145	1.31328	-1.28826	1.0344
KLF5	-1.49864	1.2065	-1.17302	1.27373
MED15	-1.06631	1.22524	-1.16	-1.02577
MLLT6	1.00176	1.26542	-1.21786	-1.09685
NFIX	-1.50352	-1.08883	-1.02408	1.43999
NOTCH3	-1.15783	1.40417	-1.51389	1.07159
NRIP1	1.08296	-1.0901	1.10848	-1.12206
PBX4	-2.66172	1.13406	-1.30362	1.72315
RB1	1.25826	1.12318	-1.18659	-1.28898
RBPJ	1.24448	1.06983	-1.17433	-1.19884
RELA	-1.10245	1.11205	-1.03576	1.01541
RELB	-1.07431	1.27896	-1.25285	-1.00804
SAFB	-1.02932	1.1277	-1.10201	-1.00669
SAFB2	-1.06212	1.13879	-1.10979	1.01862
SNAPC4	-1.12517	1.12696	-1.10066	1.07574
SP100	1.13319	1.01107	-1.04334	-1.11448
ZFPM1	-2.57365	-1.00319	-1.02128	1.63546
	Present in TPC1-subnetwork
